# Supplementary material for: TMT-based quantitative proteomics analysis reveals the attenuated replication mechanism of Newcastle disease virus caused by nuclear localization signal mutation in viral matrix protein
Source: Virulence. 2020 Jun 27;11(1):607–35. doi: 10.1080/21505594.2020.1770482 (PMC7549962; doi:10.1080/21505594.2020.1770482)
Supplement: Supplemental Material [file KVIR_A_1770482_SM7698.zip]

Archive with 3 entries (3 files):
- Supplemental material Table S1.xlsx
- Supplemental material Table S2.xlsx
- Supplemental material Table S3-S8.doc
