# Supplementary material for: TMT-based quantitative proteomics analysis reveals the attenuated replication mechanism of Newcastle disease virus caused by nuclear localization signal mutation in viral matrix protein
Source: Virulence. 2020 Jun 27;11(1):607–35. doi: 10.1080/21505594.2020.1770482 (PMC7549962; doi:10.1080/21505594.2020.1770482)
Supplement: Supplemental Material [file KVIR_A_1770482_SM7698.zip › Supplemental material Table S1.xlsx]

## Sheet: Summary
Header line description of table 1
Total spectrum	Number of spectrum produced by mass spectrometer
Matched spectrum	Number of spectrum matched with alignment protein
Peptides	Number of peptides whitch spectrum hit
Unique peptides	Number of identified peptides that only come form this protein groups
Identified proteins	Number of proteins detected by spectrum search analysis
Quantifiable proteins	Number of proteins quantifiable
Header line description of worksheet "Protein_quant"
Protein accession	Protein accession number of database used for search
Protein description	Protein functional description
Gene name	Indicates the name of the gene that code for the protein sequence
MW [kDa]	Protein molecular weight ,unit [kDa]
Coverage [%]	Percent of identified peptdie sequence covering in protein sequence
Peptides	Number of peptides whitch spectrum hit
PSMs	Number of spectrum which protein matched
Unique peptides	Number of identified peptides that only come form this protein groups
Header line description of worksheet "Peptide_quant"
ID	Identified peptide index number
Sequence	Identified peptide amino acid sequence
Protein accession	Protein accession number of database used for search
Protein description	Protein functional description
Charge	Carried charge of peptide
m/z	Mass-to-charge ratio of peptide
mass error [ppm]	Parts per million ratio of peptide mass error between the theory and practice
PEP	The maximal posterior error probability for peptides
Score	A simple rule to be used to judge whether a result is significant or not
Unique [yes/no]	When marked with 'yes', this particular peptide is unique to a single identified protein group

## Sheet: Protein_quant
Supplementary Table S1. List of identificated proteins detailed annotation in this present work.
Protein accession	Protein description	Gene name	MW [kDa]	Coverage [%]	Peptides	PSMs	Unique peptides	C_12h_1	C_12h_2	C_12h_3	S_12h_1	S_12h_2	S_12h_3	Sm_12h_1	Sm_12h_2	Sm_12h_3	C_24h_1	C_24h_2	C_24h_3	S_24h_1	S_24h_2	S_24h_3	Sm_24h_1	Sm_24h_2	Sm_24h_3	S_12h/C_12h Ratio	S_12h/C_12h P value	Sm_12h/C_12h Ratio	Sm_12h/C_12h P value	S_24h/C_24h Ratio	S_24h/C_24h P value	Sm_24h/C_24h Ratio	Sm_24h/C_24h P value
G3I5P2	Integrator complex subunit 7 OS=Cricetulus griseus OX=10029 GN=I79_018795 PE=4 SV=1	I79_018795	12.338	17.6	2	2	2	1.061	1.194	1.076	0.969	1.075	0.914	0.97	1.074	1.012	1.019	0.947	0.898	0.976	1.082	0.913	1.011	0.933	0.9065	0.8065	0.00717044	0.8065	0.00827358	0.8095	0.053326	0.8885	0.00354072
G3H6C5	Hsp90 co-chaperone Cdc37 OS=Cricetulus griseus OX=10029 GN=I79_005880 PE=4 SV=1	I79_005880	44.461	20.8	6	16	6	1.008	0.937	1.023	1.247	1.132	1.146	0.954	0.949	1.002	0.918	1.063	0.98	1.24	1.307	1.139	1.044	1.025	1.07	1.07	0.028972	0.8795	0.0342011	0.8845	0.0380904	0.895	0.0311558
G3H2J8	Heterogeneous nuclear ribonucleoproteins A2/B1 OS=Cricetulus griseus OX=10029 GN=I79_004411 PE=4 SV=1	I79_004411	29.047	59.9	13	68	13	0.927	0.907	0.877	1.112	1.261	1.169	0.898	0.901	0.85	0.873	0.908	0.998	1.033	1.074	1.2	0.995	1.004	1.185	1.185	0.0126582	0.881	0.0122324	1.014	0.0502959	0.8615	0.0358814
G3HWC5	Dynein light chain Tctex-type 1 (Fragment) OS=Cricetulus griseus OX=10029 GN=I79_015281 PE=4 SV=1	I79_015281	9.8531	26.7	1	1	1
G3I114	Mediator of RNA polymerase II transcription subunit 20 OS=Cricetulus griseus OX=10029 GN=MED20 PE=3 SV=1	MED20	22.451	5.4	1	1	1		1.235	1.302		1.049			0.84	0.91		0.961	0.962		0.713			0.943	0.849	0.849		0.823		0.742		0.881
G3HRR7	Mitochondrial import inner membrane translocase subunit TIM44 OS=Cricetulus griseus OX=10029 GN=I79_013539 PE=4 SV=1	I79_013539	42.756	25	9	14	9	1.051	0.977	0.951	0.986	0.979	0.892	0.937	1.051	0.934	1.036	1.046	1.057	1.071	1.074	0.938	0.953	0.964	0.97	0.87	0.0329897	0.884	0.0934959	1.0305	0.00339641	0.821	0.00108578
G3I0Z8	Coiled-coil domain-containing protein 9 OS=Cricetulus griseus OX=10029 GN=I79_017041 PE=4 SV=1	I79_017041	42.495	6.7	3	3	3	0.975	1.173	0.963	1.049	1.092	1.041	1.015	1.046	0.911	1.038	0.931	1.038	0.984	0.862	1.076	0.963	0.932	1.0035	1.0035	0.0722471	0.8665	0.0770823	0.837	0.0117396	0.8645	0.0378434
G3HP48	Exosome complex exonuclease RRP42 OS=Cricetulus griseus OX=10029 GN=I79_012552 PE=4 SV=1	I79_012552	24.685	41.6	7	10	7	0.986	1.098	0.978	0.997	0.979	1.11	1.094	1.129	0.909	0.967	0.932	0.949	0.952	0.945	1.011	0.924	0.968	0.9515	0.8515	0.0625328	1.069	0.0383536	0.899	0.015015	0.8975	0.041604
G3H445	Vacuolar protein sorting-associated protein 16 homolog OS=Cricetulus griseus OX=10029 GN=I79_005040 PE=3 SV=1	I79_005040	94.914	4.5	3	3	3	0.97		0.87	1.032		0.982	0.953		0.85	1.124		1.052	0.965		1.064	0.96		1.064	1.064		0.882		0.859		0.854
G3H381	Kinesin light chain 1 OS=Cricetulus griseus OX=10029 GN=I79_004696 PE=4 SV=1	I79_004696	68.758	27.9	16	24	10	0.968	0.952	0.876	0.981	1.011	0.994	0.962	0.877	0.824	1.06	1.075	0.973	1.028	1.024	1.013	1.018	1.066	1.0375	1.0375	0.0236145	0.8575	0.0381201	0.8615	0.00884035	0.876	0.0163934
G3GUF9	Adenylyl cyclase-associated protein OS=Cricetulus griseus OX=10029 GN=I79_001318 PE=3 SV=1	I79_001318	49.576	6.2	4	13	1
G3IKJ7	Non-specific serine/threonine protein kinase OS=Cricetulus griseus OX=10029 GN=I79_024400 PE=4 SV=1	I79_024400	82.055	4.1	2	3	2	0.971	1.038	0.875	0.911	1.02	1.03	1	0.944	0.835	1.022	1.006	1.057	1.035	0.9	0.938	1.011	1.069	0.9605	0.8605	0.0234253	0.8695	0.0224033	0.854	0.0618449	1.026	0.0360624
G3HG80	Myocyte-specific enhancer factor 2D OS=Cricetulus griseus OX=10029 GN=I79_009600 PE=4 SV=1	I79_009600	54.019	7.5	3	3	2
G3HVB2	Down syndrome critical region protein 3-like (Fragment) OS=Cricetulus griseus OX=10029 GN=I79_014893 PE=4 SV=1	I79_014893	30.821	21.6	4	9	4	0.949	0.974	0.965	1.014	0.949	1.053	0.999	0.934	0.945	1.023	1.05	1.004	1.03	0.976	1.068	0.977	1.075	1.021	1.021	0.0460333	1.006	0.0467197	0.8685	0.0397522	0.8895	0.0348661
G3HMA9	NudC domain-containing protein 3 OS=Cricetulus griseus OX=10029 GN=H671_1g1697 PE=4 SV=1	H671_1g1697	40.744	18.5	6	7	6	1.003	1.065	1.024	1.018	1.007	1.046	1.049	1.04	1.014	0.937	0.946	1.046	1.028	0.97	1.015	0.976	1.035	0.9805	0.8805	0.0351861	1.0115	0.0341078	1.061	0.0339303	1.068	0.0243446
G3H705	Cystatin OS=Cricetulus griseus OX=10029 GN=I79_006129 PE=3 SV=1	I79_006129	11.065	20.6	2	5	2	1.071	1.878	1.035	1.011	0.769	1.125	1.205	1.589	1.005	0.991	0.714	0.826	0.85	0.681	0.944	0.885	0.635	0.6765	0.6765	0.395418	0.8855	0.141553	0.806	0.0529801	0.891	0.00224467
G3I9S8	ABHD17B OS=Cricetulus griseus OX=10029 GN=CgPICR_006646 PE=4 SV=1	CgPICR_006646	32.2	13.9	3	3	3		0.967	0.852		0.998			1.112	0.812		0.993	0.815		1.024			0.922	1.032	1.032		1.15		1.031		0.828
G3HZZ9	PIH1 domain-containing protein 1 OS=Cricetulus griseus OX=10029 GN=I79_016664 PE=4 SV=1	I79_016664	31.458	16.4	4	7	4	0.966	0.958	0.926	1.047	1.046	1.006	0.972	1.032	0.934	1.033	1.053	1.021	0.898	0.936	1.084	1.054	0.992	1.088	1.088	0.00367647	1.0415	0.0340855	0.879	0.0113766	0.881	0.0397554
G3HTI9	Homocysteine-responsive endoplasmic reticulum-resident ubiquitin-like domain member 2 protein OS=Cricetulus griseus OX=10029 GN=I79_014215 PE=4 SV=1	I79_014215	44.59	5.4	2	2	2	0.881	0.802	0.876	0.968	1.044	0.956	0.842	0.931	0.896	0.96	1.13	0.765	1.028	0.941	1.099	1.313	1.133	1.2005	1.2005	0.0184548	1.0585	0.0968351	0.852	0.125	1.1855	0.153943
G3H155	Core histone macro-H2A.1 OS=Cricetulus griseus OX=10029 GN=I79_003879 PE=4 SV=1	I79_003879	16.73	5.8	1	2	1		0.82	0.93		0.986			0.933	0.91		1.019	1.039		1.234			1.026	1.202	1.202		1.138		1.211		1.007
G3HUM5	SUMO-activating enzyme subunit 2 OS=Cricetulus griseus OX=10029 GN=I79_014638 PE=4 SV=1	I79_014638	91.886	17.5	12	24	9	1.049	0.987	1.051	1.014	0.985	0.915	0.96	1.038	1.022	1.008	0.991	0.978	1.01	0.986	0.967	1.01	0.939	0.9825	0.8825	0.0157761	0.8835	0.0696492	0.8985	0.00350526	0.875	0.0276923
G3HHC3	Importin subunit alpha OS=Cricetulus griseus OX=10029 GN=I79_010021 PE=3 SV=1	I79_010021	55.026	8.5	4	8	1	1.599	1.105	1.583	0.83	1.119	0.58	0.928	0.956	1.533	1.1	0.981	0.953	0.87	0.911	0.519	0.697	0.965	0.766	0.766	0.322454	0.7225	0.197232	0.86	0.0802326	0.809	0.216316
G3HLW7	Signal transducer and activator of transcription 5B OS=Cricetulus griseus OX=10029 GN=I79_011711 PE=4 SV=1	I79_011711	31.386	2.9	1	1	1
G3IC16	Cysteine-rich with EGF-like domain protein 2 OS=Cricetulus griseus OX=10029 GN=I79_021203 PE=4 SV=1	I79_021203	33.765	9.1	4	5	4	0.89	1.057	0.85	0.966	0.958	1.107	0.985	0.985	0.84	1.032	1.048	1.017	1.127	0.974	1.085	1.035	0.993	0.9955	0.8955	0.0899046	1.0195	0.0858264	1.0105	0.0806531	0.8755	0.0281907
G3IGD1	Transmembrane protein 33 OS=Cricetulus griseus OX=10029 GN=I79_022816 PE=4 SV=1	I79_022816	27.854	4.1	1	2	1	0.911	1.163	0.923	0.961	0.857	1.136	1.035	1.095	0.913	1.056	0.851	0.988	0.981	1.095	1.055	1.054	0.973	0.896	0.896	0.177455	1.039	0.093359	1.108	0.161552	1.0705	0.0677254
G3HN48	PHD finger protein 3 OS=Cricetulus griseus OX=10029 GN=I79_012180 PE=4 SV=1	I79_012180	93.071	3.8	3	5	3	0.992	1.095	0.952	0.981	1.019	1.075	1.066	1.03	0.922	0.95	0.982	0.987	0.979	0.987	0.989	0.951	1.006	0.96	0.86	0.0302083	1.008	0.0664683	1.018	0.0127701	1.0125	0.011358
G3GY73	Macrosialin OS=Cricetulus griseus OX=10029 GN=I79_002745 PE=3 SV=1	I79_002745	31.378	4.4	1	3	1	1.121	1.152	1.127	0.92	0.903	0.996	1.116	1.166	1.037	0.975	0.879	0.873	0.983	1.014	0.821	0.895	0.923	0.8025	0.8025	0.023053	1.004	0.00796813	1.081	0.0675301	0.884	0.0670732
G3GZQ8	UBX domain-containing protein 4 OS=Cricetulus griseus OX=10029 GN=I79_003352 PE=4 SV=1	I79_003352	56.719	7.1	3	3	2		1.003			0.871			1.01			0.995	1.029		1.196			0.939	0.868	0.868		1.007		1.202		0.844
G3I8X0	60S ribosomal protein L19 OS=Cricetulus griseus OX=10029 GN=I79_020002 PE=4 SV=1	I79_020002	13.339	25	4	7	4	0.825	0.767	0.833	0.571	0.653	0.819	0.676	0.674	0.813	0.842	0.865	0.868	1.962	2.04	0.692	1.063	1.068	0.7715	0.7715	0.0103046	0.849	0.0353357	2.344	0.0059727	1.2485	0.010813
G3H605	Heterogeneous nuclear ribonucleoprotein H2 OS=Cricetulus griseus OX=10029 GN=H671_xg20015 PE=4 SV=1	H671_xg20015	49.279	32.5	11	32	5	1.02	0.947	1.22	0.965	1.016	1.024	1.044	0.913	1.02	1.052	1.059	0.998	0.984	1.032	0.946	1.022	1.078	1.0095	1.0095	0.0629024	0.894	0.0301811	0.855	0.0209424	0.8945	0.02363
G3I9P4	Mediator of RNA polymerase II transcription subunit 27 OS=Cricetulus griseus OX=10029 GN=I79_020298 PE=4 SV=1	I79_020298	35.374	18.3	5	8	5	1.016	1.209	1.158	1.03	1.036	0.991	1.007	1.006	1.138	1.009	0.958	1.004	0.927	0.848	1.014	1.006	0.944	0.9355	0.8355	0.0283912	0.8115	0.0172189	0.802	0.018847	0.891	0.00605449
G3HUX3	Rho-associated protein kinase 1 OS=Cricetulus griseus OX=10029 GN=I79_014743 PE=3 SV=1	I79_014743	125.39	12.2	13	17	10	0.892	0.82	0.854	1.052	1.165	1.052	0.938	0.894	0.844	1.078	1.035	1.061	1.102	1.111	1.179	0.979	1.012	1.3	1.3	0.0330769	1.071	0.0177404	1.0475	0.0243437	0.843	0.0371156
G3GVT1	DnaJ-like subfamily B member 4 OS=Cricetulus griseus OX=10029 GN=I79_001830 PE=4 SV=1	I79_001830	44.709	15.1	5	8	5	1.009	1.035	1.023	0.974	0.99	1.037	1.046	1.054	1.013	0.983	1.091	1.068	0.974	0.856	0.965	1.005	1.032	0.961	0.861	0.00416233	1.0275	0.00924574	0.888	0.115991	0.884	0.0386179
G3HWK1	Mitogen-activated protein kinase 15 OS=Cricetulus griseus OX=10029 GN=I79_015386 PE=4 SV=1	I79_015386	70.249	2.8	2	2	2	1.061	1.1	1.021	0.998	0.82	0.87	0.923	1.144	1.052	1.051	0.998	0.894	0.996	0.918	0.941	0.979	1.04	0.843	0.843	0.116251	0.855	0.0890052	0.834	0.0149893	0.8865	0.0562595
G3HDJ3	Syndecan OS=Cricetulus griseus OX=10029 GN=I79_008577 PE=3 SV=1	I79_008577	30.026	6.7	1	1	1	0.979		0.968	0.94		0.883	0.864		0.932	0.985		1	1.173		0.96	1.062		0.96	0.86		0.883		1.191		1.078
G3HH93	ADP-ribosylation factor 1 OS=Cricetulus griseus OX=10029 GN=I79_009991 PE=3 SV=1	I79_009991	17.531	12.5	2	5	1
G3H5K2	Phosphorylase b kinase regulatory subunit OS=Cricetulus griseus OX=10029 GN=H671_xg20508 PE=3 SV=1	H671_xg20508	129.19	5.1	5	6	5	1.13	1.102	1.03	0.932	0.998	0.905	1.023	1.015	1.23	0.885	0.935	1.016	1.032	0.978	0.825	1.079	1.007	0.8655	0.8655	0.0467938	0.813	0.00876232	1.106	0.0542495	1.148	0.0618467
G3HFY4	Peptidyl-prolyl cis-trans isomerase-like 2 OS=Cricetulus griseus OX=10029 GN=I79_009502 PE=4 SV=1	I79_009502	58.921	18.6	8	8	8	0.866	0.969	0.872	1.273	1.207	1.027	0.889	0.979	0.832	0.948	0.936	0.915	1.036	1.079	1.47	0.983	0.965	1.358	1.358	0.0282474	1.0185	0.00834561	1.123	0.0267142	1.034	0.00290135
G3HMA7	Synaptobrevin-like YKT6 OS=Cricetulus griseus OX=10029 GN=I79_011858 PE=3 SV=1	I79_011858	21.527	33.5	7	9	7	0.976	1.044	0.936	1.014	0.999	1.115	1.088	1.091	0.962	0.979	0.986	1.132	1.014	0.984	1.039	1.009	1.005	0.998	0.898	0.0410822	1.08	0.0324074	1.017	0.0186824	1.025	0.00585366
G3HFJ5	Signal recognition particle receptor subunit alpha OS=Cricetulus griseus OX=10029 GN=I79_009353 PE=4 SV=1	I79_009353	69.614	20.9	11	15	11	0.876	0.916	0.856	0.948	0.979	1.118	0.979	0.941	0.841	0.967	1.004	0.896	1.224	1.104	1.082	1.025	1.036	1.0755	1.0755	0.0060437	1.0725	0.0424242	1.183	0.0701606	1.046	0.0133843
G3GT88	Lipoma-preferred partner OS=Cricetulus griseus OX=10029 GN=I79_000864 PE=4 SV=1	I79_000864	39.001	6.5	2	2	2		1.06	1.07		0.955			1.068	1.02		0.987	0.929		0.967			0.983	0.901	0.801		1.008		0.88		0.896
G3GSD4	COUP transcription factor 2 OS=Cricetulus griseus OX=10029 GN=I79_000457 PE=3 SV=1	I79_000457	29.162	13.8	4	6	4	0.917	0.944	0.924	0.976	0.893	1.004	0.921	1	0.932	1.045	1.117	1.005	1.095	1.028	1.064	1.032	1.028	1.005	1.005	0.0587065	1.0315	0.0266602	0.884	0.0650407	0.854	0.0356394
G3HX54	ESF1-like OS=Cricetulus griseus OX=10029 GN=I79_015571 PE=4 SV=1	I79_015571	68.011	11.5	7	7	7	0.968	0.905	0.968	1.181	1.178	0.936	0.906	0.968	0.941	0.983	0.937	1.033	1.017	1.035	1.22	0.926	0.977	1.261	1.261	0.0325139	1.003	0.0667996	1.07	0.0327103	0.8925	0.0508816
G3H3B7	Palladin OS=Cricetulus griseus OX=10029 GN=I79_004732 PE=4 SV=1	I79_004732	42.141	6.3	2	2	2		0.922			0.91			0.983			1.032	1.191		1.118			1.035	0.987	0.887		1.066		1.083		1.003
G3IG05	Annexin OS=Cricetulus griseus OX=10029 GN=I79_022682 PE=3 SV=1	I79_022682	27.036	68.4	20	57	20	1.007	1.038	1.017	1.004	0.987	0.986	0.993	1.001	1.01	1.017	1.021	0.926	0.962	0.946	0.997	1.004	0.976	0.974	0.874	0.023614	0.875	0.0112821	0.8365	0.0101442	0.8715	0.0159547
G3I0P1	CCR4-NOT transcription complex subunit 4 OS=Cricetulus griseus OX=10029 GN=I79_016930 PE=4 SV=1	I79_016930	78.279	10.1	6	7	6	1.068	1.061	1.038	0.992	1.03	1.007	1.076	0.988	1.03	0.91	0.955	0.988	0.958	1.049	0.929	1.008	0.973	0.95	0.85	0.0221053	0.869	0.0392157	1.0755	0.0209205	1.0635	0.041843
G3H1V2	Protein lunapark OS=Cricetulus griseus OX=10029 GN=I79_004137 PE=4 SV=1	I79_004137	38.48	19.7	6	9	6	0.967	0.989	0.945	0.987	0.925	1.041	1.007	1.047	0.921	0.97	1.003	1.04	1.065	1.03	1.021	1.017	0.997	0.978	0.878	0.0439673	1.05	0.00857143	1.0625	0.0334118	1.021	0.0264447
G3GXB1	THO complex subunit 4 OS=Cricetulus griseus OX=10029 GN=I79_002401 PE=4 SV=1	I79_002401	20.048	43.9	7	18	7	0.981	0.949	0.957	1.033	1.025	1	0.981	0.913	0.927	1.019	1.018	0.967	0.987	1.036	1.053	1.062	1.064	1.0665	1.0665	0.0126582	0.881	0.019368	0.8935	0.0246603	1.0435	0.00143747
G3IP37	WD repeat-containing protein 67 OS=Cricetulus griseus OX=10029 GN=I79_025739 PE=4 SV=1	I79_025739	18.79	10.5	2	2	2	0.995		1.023	0.986		1.096	1.091		1.013	0.996		1.196	0.908		0.991	1.028		0.991	0.891		1.096		0.812		1.032
G3HW07	Small G protein signaling modulator 3 OS=Cricetulus griseus OX=10029 GN=I79_015154 PE=4 SV=1	I79_015154	85.499	2.8	2	2	2		0.511			1.336			0.384			1.276	0.947		1.206			1.225	2.614	2.614		0.751		0.845		0.86
G3IGG2	Conserved oligomeric Golgi complex subunit 7 OS=Cricetulus griseus OX=10029 GN=I79_022875 PE=4 SV=1	I79_022875	86.146	7.4	4	4	4	0.925	0.939	0.875	0.991	0.944	0.969	0.896	0.916	0.825	1.149	1.151	0.957	0.907	1.031	1.071	1.126	1.184	1.038	1.038	0.0317919	0.8725	0.00359897	0.8425	0.0635015	1.0045	0.0243902
G3IPM2	Strumpellin OS=Cricetulus griseus OX=10029 GN=I79_025941 PE=4 SV=1	I79_025941	19.971	6.4	1	3	1	1.132	1.122	1.152	0.94	0.96	0.799	0.904	1.16	1.142	0.988	0.928	0.99	1.169	0.867	0.83	0.881	0.991	0.843	0.843	0.0154211	0.8165	0.128205	1.0585	0.117619	0.88	0.0897959
G3IND2	26S proteasome non-ATPase regulatory subunit 13 OS=Cricetulus griseus OX=10029 GN=I79_025448 PE=4 SV=1	I79_025448	30.911	47.6	10	28	10	1.047	0.993	1.053	0.978	1.003	0.981	1.027	1.017	1.023	0.974	0.981	1.091	1.001	1.013	0.934	0.956	0.946	0.972	0.872	0.0390947	1.0025	0.0214464	1.0305	0.00242601	0.873	0.00924974
G3H656	Cytoplasmic dynein 1 light intermediate chain 2 OS=Cricetulus griseus OX=10029 GN=I79_005807 PE=4 SV=1	I79_005807	68.815	18.9	9	18	9	0.943	1.117	0.932	0.986	1.02	1.039	0.98	0.957	0.912	0.982	1.042	0.849	1.01	0.973	1.046	1.034	1.023	0.9795	0.8795	0.0678918	0.848	0.0959916	0.8815	0.0483953	1.0175	0.0348894
G3H295	Homeobox protein cut-like OS=Cricetulus griseus OX=10029 GN=I79_004266 PE=3 SV=1	I79_004266	154.27	0.8	1	1	1
G3GWV8	Protein odr-4-like OS=Cricetulus griseus OX=10029 GN=I79_002243 PE=4 SV=1	I79_002243	50.089	7.8	3	3	3	0.923	0.89	0.932	0.972	0.959	1.082	0.999	0.773	0.912	1.024	1.131	0.898	1.164	1.198	1.053	0.926	1.074	1.0655	1.0655	0.0117316	0.8755	0.109175	1.098	0.0355191	0.827	0.0248112
G3HEI4	Putative transcription factor PML OS=Cricetulus griseus OX=10029 GN=I79_008968 PE=4 SV=1	I79_008968	60.522	11.9	6	9	6	0.977	1.07	0.912	1.225	1.227	1.17	1.045	1.064	0.902	1.063	0.981	1.001	0.972	0.899	1.049	1.048	1.021	1.0045	1.0045	0.0443006	1.032	0.0368217	0.815	0.0010929	1.0135	0.0271337
G3H4D2	Glycosyltransferase 25 family member 1 OS=Cricetulus griseus OX=10029 GN=I79_005133 PE=4 SV=1	I79_005133	108.25	11.4	9	15	9	0.967	0.906	0.945	1.422	1.318	1.244	0.913	1.005	0.945	1.087	1.05	0.964	1.061	0.981	1.057	1.01	1.013	1.0905	1.0905	0.0307199	1.0265	0.0803702	0.855	0.0219895	0.847	0.0190074
G3HNU2	Programmed cell death protein 2 OS=Cricetulus griseus OX=10029 GN=I79_012437 PE=4 SV=1	I79_012437	79.397	4	3	7	3	1.084	1.06	1.055	1.015	1.051	0.963	1.044	1.111	1.055	0.927	0.913	1.045	0.961	0.9	0.936	0.966	0.911	0.964	0.864	0.0290456	1.0055	0.0422675	1.0115	0.0252101	1.02	0.0215686
G3HHD8	Serine/threonine-protein kinase VRK1 OS=Cricetulus griseus OX=10029 GN=I79_010038 PE=3 SV=1	I79_010038	45.04	20.2	8	13	8	1.036	1.042	1.034	1.085	1.019	0.957	0.991	1.013	1.034	0.966	0.921	0.895	1.019	1.054	1.047	0.964	0.939	1.0125	1.0125	0.0340741	0.8645	0.00777605	1.0995	0.0404729	1.009	0.0109019
G3HB69	Cell division protein kinase 5 OS=Cricetulus griseus OX=10029 GN=I79_007690 PE=3 SV=1	I79_007690	33.316	33.2	8	14	7	0.996	0.944	0.955	1.002	0.997	1.026	1.022	0.974	0.955	1.025	1.008	0.844	0.97	0.978	1.006	0.999	1.089	1.031	1.031	0.0242483	1.029	0.00291545	0.858	0.0125261	1.0275	0.0510949
G3IDF4	ARFIP2 OS=Cricetulus griseus OX=10029 GN=CgPICR_020304 PE=4 SV=1	CgPICR_020304	37.772	24.3	7	11	7	0.874	0.94	0.867	1.025	0.945	1.046	0.914	0.939	0.867	1.131	1.028	1.156	1.117	1.065	1.173	1.07	1.013	1.089	1.089	0.077135	1.0225	0.0229829	1.012	0.0237154	0.8655	0.0201968
G3HRB4	"ATP synthase subunit gamma, mitochondrial OS=Cricetulus griseus OX=10029 GN=CgPICR_020172 PE=4 SV=1"	CgPICR_020172	14.142	13.5	2	8	1	0.74	0.638	0.83	1.181	1.184	1.045	0.773	0.769	0.83	1.12	1.149	0.889	1.159	1.145	1.596	1.034	1.083	1.726	1.726	0.0753187	1.125	0.0711111	1.016	0.0187008	0.833	0.0107181
G3H799	RNA-binding protein 33 OS=Cricetulus griseus OX=10029 GN=I79_006228 PE=4 SV=1	I79_006228	28.682	9.8	1	1	1
G3GZ41	"Protein SCO1-like, mitochondrial OS=Cricetulus griseus OX=10029 GN=I79_003092 PE=4 SV=1"	I79_003092	21.634	12.6	2	3	2		0.999			0.964			1.033			0.998	1.036		0.981			1.036	0.965	0.865		1.034		0.883		1.038
G3I3G8	Transaldolase OS=Cricetulus griseus OX=10029 GN=H671_3g9883 PE=3 SV=1	H671_3g9883	37.485	41.2	18	43	5	0.937	0.97	0.945	1.005	1.021	1.067	1	1.007	0.945	1.08	1.029	1.127	0.959	0.968	1.073	0.96	0.999	1.063	1.063	0.00940734	1.0525	0.0137767	0.8145	0.0289776	0.83	0.044086
G3HRQ3	SWI/SNF complex subunit SMARCC2 OS=Cricetulus griseus OX=10029 GN=I79_013500 PE=4 SV=1	I79_013500	121.99	15.2	15	25	9	0.931	0.957	0.912	1.039	0.974	0.988	0.92	0.948	0.912	1.067	1.047	0.981	1.002	1.015	1.116	1.038	1.026	1.067	1.067	0.0459231	0.8895	0.00151592	0.854	0.0157233	0.8765	0.00358423
G3HPP8	Cyclin-H OS=Cricetulus griseus OX=10029 GN=H671_2g5542 PE=3 SV=1	H671_2g5542	37.528	14.2	5	6	5	0.92	0.823	0.94	1.152	1.192	1.021	0.939	0.928	0.94	0.99	0.941	0.894	1.068	1.045	1.252	0.931	1.003	1.35	1.35	0.0725926	1.0745	0.0497906	1.095	0.0146119	1.003	0.0628116
G3H1B7	Protein PRRC1 OS=Cricetulus griseus OX=10029 GN=I79_003942 PE=4 SV=1	I79_003942	31.772	10.5	2	2	2
G3HUW3	HEAT repeat-containing protein 5B OS=Cricetulus griseus OX=10029 GN=I79_014732 PE=4 SV=1	I79_014732	177.95	4.4	6	8	6	1.047	0.923	1.043	0.98	0.969	0.955	1	1.078	1.043	1.063	0.954	1.068	0.799	1.145	0.936	0.957	0.985	0.993	0.893	0.0574018	1.0615	0.10033	0.876	0.229508	0.866	0.068323
G3HZY0	Glycogen [starch] synthase OS=Cricetulus griseus OX=10029 GN=I79_016645 PE=3 SV=1	I79_016645	56.371	19	8	13	7	0.903	0.961	0.912	0.89	0.905	0.939	0.848	0.958	0.912	1.191	1.187	0.894	0.995	0.937	0.986	1.14	1.034	0.964	0.864	0.0228216	0.868	0.0299587	0.812	0.0283251	0.814	0.047046
G3IN18	60S ribosomal protein L8 OS=Cricetulus griseus OX=10029 GN=CgPICR_014961 PE=3 SV=1	CgPICR_014961	28.024	41.2	8	17	6	0.942	0.948	0.945	0.675	0.735	0.811	0.764	0.775	0.945	0.925	0.915	1.058	1.546	1.475	0.717	1.124	1.161	0.746	0.746	0.038874	0.8145	0.00429711	1.6415	0.0179714	1.242	0.0217391
G3IDC4	Insulin receptor substrate 1 OS=Cricetulus griseus OX=10029 GN=I79_021700 PE=4 SV=1	I79_021700	130.65	1.1	1	1	1
G3HR92	Golgi SNAP receptor complex member 1 OS=Cricetulus griseus OX=10029 GN=I79_013357 PE=4 SV=1	I79_013357	23.151	18.3	3	3	3	0.882	1.016	0.875	1.015	0.878	1.051	0.927	0.975	0.875	1.131	1.004	0.993	0.909	1.144	1.151	1.13	0.994	1.0075	1.0075	0.142432	1.0055	0.0452511	0.8715	0.172414	0.8945	0.00452489
G3HCF8	Endophilin-A2 OS=Cricetulus griseus OX=10029 GN=I79_008168 PE=4 SV=1	I79_008168	41.415	37.2	12	26	12	0.918	0.972	0.948	1.046	1.029	0.993	0.912	0.963	0.948	1.057	1.06	1.024	0.992	1.014	1.139	1.044	1.037	1.099	1.099	0.0363967	0.892	0.00100807	0.848	0.00949367	0.883	0.00508647
G3IPP8	ATP-citrate synthase OS=Cricetulus griseus OX=10029 GN=I79_025967 PE=4 SV=1	I79_025967	6.5497	39	2	3	2	0.982	1	0.945	0.927	1.001	1.033	1.014	0.951	0.945	1.141	1.089	1.066	0.933	0.963	0.944	1	1.013	0.9725	0.8725	0.0293059	0.892	0.0413306	0.851	0.0387779	0.803	0.0299003
G3HP56	Glucosamine--fructose-6-phosphate aminotransferase [isomerizing] 2 OS=Cricetulus griseus OX=10029 GN=I79_012560 PE=4 SV=1	I79_012560	30.308	10.6	2	3	2	1.142	1.194	1.112	0.931	0.9	0.917	1.047	1.121	1.112	0.888	0.928	1.015	1.059	0.986	0.815	0.948	0.905	0.7845	0.7845	0.0388783	0.828	0.0118534	1.1275	0.0580931	1.0215	0.0455213
G3I0T5	Myb-related protein B OS=Cricetulus griseus OX=10029 GN=I79_016974 PE=4 SV=1	I79_016974	79.073	1.1	1	1	1		0.751			1.516			0.81			0.756	1.014		1.153			1.017	2.019	2.019		1.079		1.525		1.345
G3I6K8	Histone acetyltransferase MYST4 OS=Cricetulus griseus OX=10029 GN=I79_019132 PE=4 SV=1	I79_019132	16.593	8.5	1	5	1	1.034	0.812	1.045	0.796	0.94	0.947	0.979	0.908	1.045	0.918	1.094	0.573	1.203	1.233	0.77	1.044	0.923	0.964	0.864	0.201245	1.0325	0.0828087	1.2185	0.0750923	0.8905	0.147905
G3H7N2	SET and MYND domain-containing protein 3 OS=Cricetulus griseus OX=10029 GN=I79_006367 PE=4 SV=1	I79_006367	27.502	4.6	1	1	1	0.968	0.988	0.985	1.01	1.064	1.044	1.011	0.976	0.985	1.027	1.096	1.126	1.017	0.96	1.043	0.973	0.926	1.06	1.06	0.0160377	1.016	0.0275591	0.833	0.0610932	0.896	0.0569196
G3H5A6	Ferritin heavy chain OS=Cricetulus griseus OX=10029 GN=I79_005484 PE=3 SV=1	I79_005484	40.268	6.1	2	5	1	1.26	1.203	1.22	1.061	1.031	1.029	1.297	1.218	1.22	0.736	0.797	1.204	0.91	0.929	0.842	0.771	0.873	0.8495	0.8495	0.00882872	1.0205	0.00832925	1.201	0.0291424	1.0715	0.0219319
G3H3L4	NADH-cytochrome b5 reductase OS=Cricetulus griseus OX=10029 GN=I79_004802 PE=3 SV=1	I79_004802	34.206	12.8	3	4	2	0.958		0.912	0.999		0.967	0.926		0.912	1.095		0.929	1.009		1.043	1.016		1.043	1.043		0.867		0.821		0.828
G3IEG4	Receptor-interacting serine/threonine-protein kinase 1 OS=Cricetulus griseus OX=10029 GN=I79_022111 PE=4 SV=1	I79_022111	74.169	2.3	2	2	2
G3I3Y6	Glutathione S-transferase P OS=Cricetulus griseus OX=10029 GN=I79_018157 PE=4 SV=1	I79_018157	24.998	25.8	7	22	7	0.94	0.914	0.95	1.106	1.149	0.976	0.917	0.902	0.95	1.059	1.054	0.94	0.864	0.955	1.177	1.051	1.007	1.217	1.217	0.0328677	0.8815	0.00560367	0.861	0.0522648	0.8735	0.0190036
G3I3D0	Alkyl transferase OS=Cricetulus griseus OX=10029 GN=I79_017934 PE=3 SV=1	I79_017934	34.877	3.6	1	2	1	1.041	0.895	1.035	1.091	1.1	0.885	0.921	1.153	1.035	1.067	1.106	1.114	0.904	0.832	1.048	0.986	0.92	1.1385	1.1385	0.0794906	1.0865	0.185458	0.7995	0.0594121	0.878	0.0523918
G3IJM1	TRAF-interacting protein with FHA domain-containing protein A OS=Cricetulus griseus OX=10029 GN=I79_024057 PE=4 SV=1	I79_024057	21.544	8.1	1	1	1	0.6	0.557	0.587	1.048	1.035	1.195	0.717	0.745	0.587	1.354	1.406	0.756	0.378	0.37	1.747	1.846	1.801	1.8025	1.8025	0.0307906	1.322	0.0464548	0.271	0.0295203	1.267	0.0310136
G3HZ88	Myogenic factor OS=Cricetulus griseus OX=10029 GN=CgPICR_002626 PE=4 SV=1	CgPICR_002626	28.279	3.5	1	1	1
G3HRN3	"RNA-binding motif, single-stranded-interacting protein 2 OS=Cricetulus griseus OX=10029 GN=I79_013479 PE=4 SV=1"	I79_013479	45.416	7.6	3	4	2
G3IC53	Nucleoporin 50 kDa OS=Cricetulus griseus OX=10029 GN=I79_021241 PE=4 SV=1	I79_021241	45.82	18.4	7	10	7	0.993	1.038	0.945	1.064	1.065	1.08	1.072	1.04	0.945	0.91	0.943	0.953	0.964	1.006	1.072	0.969	0.96	1.049	1.049	0.0219256	1.041	0.037464	1.063	0.00376293	1.0415	0.0225636
G3IHK0	Cerebellar degeneration-related protein 2 OS=Cricetulus griseus OX=10029 GN=I79_023290 PE=4 SV=1	I79_023290	43.151	2.9	1	2	1	1.066	1.17	1.023	0.984	1.188	1.152	1.228	0.939	1.023	0.917	1.027	1.002	0.884	0.937	0.923	0.933	0.776	0.969	0.869	0.0474716	0.8775	0.178517	0.838	0.0277186	0.8865	0.147208
G3HK93	Phosphatidylserine decarboxylase proenzyme OS=Cricetulus griseus OX=10029 GN=I79_011111 PE=4 SV=1	I79_011111	23.349	5.5	1	2	1	1.007	0.953	1.012	0.948	0.932	1.059	1.066	1.024	1.012	1.052	1.071	1.067	1.004	1.006	0.941	0.928	1.016	0.9595	0.8595	0.0192809	1.067	0.00749766	0.8465	0.00792393	0.8155	0.036592
G3I7I9	Dolichyl-diphosphooligosaccharide--protein glycosyltransferase subunit STT3A OS=Cricetulus griseus OX=10029 GN=I79_019480 PE=4 SV=1	I79_019480	80.583	15.9	12	21	12	0.932	0.914	0.933	1.027	1.028	1.135	1.058	1.08	0.933	1.015	1.005	0.884	1.045	1.074	1.102	0.943	0.936	1.1135	1.1135	0.0103278	1.1585	0.0202849	1.0495	0.0185803	0.83	0.00107527
G3HAP7	Glutathione synthetase OS=Cricetulus griseus OX=10029 GN=I79_007504 PE=3 SV=1	I79_007504	52.188	32.1	14	22	14	1.071	1.056	1.064	0.935	0.971	0.937	1.003	1.036	1.064	1.061	1.026	1.111	0.943	0.986	0.873	0.997	0.975	0.8965	0.8965	0.0262131	0.859	0.0229406	0.825	0.0389189	0.845	0.005291
G3HI57	Malectin OS=Cricetulus griseus OX=10029 GN=I79_010324 PE=4 SV=1	I79_010324	23.943	15.3	3	4	3	0.818	0.866	0.834	0.964	0.923	0.973	0.796	0.983	0.834	1.141	1.018	0.982	1.113	1.06	1.178	1.158	1.074	1.122	1.122	0.0499109	1.054	0.0768501	1.008	0.0327381	1.035	0.0193237
G3IN86	DPP7 OS=Cricetulus griseus OX=10029 GN=CgPICR_012365 PE=4 SV=1	CgPICR_012365	56.396	5.1	2	3	2	0.902	0.871	0.912	0.905	0.922	0.939	0.847	0.906	0.912	1.322	1.343	1.045	0.736	0.755	1.003	1.261	1.231	1.031	1.031	0.0271581	0.8895	0.0510359	0.5595	0.00446827	0.8355	0.0197755
G3H2N6	Programmed cell death 6-interacting protein OS=Cricetulus griseus OX=10029 GN=I79_004454 PE=4 SV=1	I79_004454	95.922	31.6	28	42	28	0.954	0.967	0.934	1.009	1.017	0.959	0.915	0.94	0.934	1.019	1.023	1.089	1.049	1.037	1.058	1.028	1.04	1.055	1.055	0.0028436	0.8655	0.00673226	1.0215	0.00734214	1.013	0.00394867
G3H1B3	Lamin-L(I) OS=Cricetulus griseus OX=10029 GN=I79_003938 PE=3 SV=1	I79_003938	50.226	36.4	18	48	17	0.978	1.008	0.955	1.053	1.028	1.04	1.017	1.054	0.955	0.952	0.963	1.059	1.043	1.047	1.077	0.954	0.958	1.0485	1.0485	0.0271817	1.043	0.00287632	1.0915	0.00412277	0.8985	0.00350526
G3H3H6	ADP-ribosylation factor-like protein 8A OS=Cricetulus griseus OX=10029 GN=I79_004823 PE=3 SV=1	I79_004823	15.82	38.4	5	8	3	1.023	0.968	1.012	0.894	0.923	1.055	1.079	1.061	1.012	0.962	1.049	0.938	0.909	1.031	0.874	0.947	0.976	0.914	0.814	0.0437637	1.0755	0.0190609	0.864	0.0197095	0.857	0.0282132
G3H4D9	Multivesicular body subunit 12A OS=Cricetulus griseus OX=10029 GN=H671_1g2651 PE=4 SV=1	H671_1g2651	28.798	11.8	3	4	3	0.985	1.089	0.956	1.021	0.967	1.016	1.001	1.051	0.956	1.027	0.989	1.142	0.96	0.926	1.037	0.966	0.953	0.9625	0.8625	0.0774026	0.8905	0.0257446	0.8355	0.000534474	0.8525	0.0120735
G3HSY9	Putative ATP-dependent RNA helicase DHX57 OS=Cricetulus griseus OX=10029 GN=I79_013989 PE=4 SV=1	I79_013989	125.31	2.3	2	2	2	0.946	0.897	0.934	0.969	0.996	1.012	0.957	0.815	0.934	0.979	1.046	0.917	0.992	1.108	1.024	1.155	1.129	1.067	1.067	0.0402999	0.8605	0.0536179	1.036	0.0222008	1.1295	0.04471
G3HIF0	Uncharacterized protein OS=Cricetulus griseus OX=10029 GN=I79_010411 PE=4 SV=1	I79_010411	5.6496	30	1	1	1
G3GUZ0	Charged multivesicular body protein 7 OS=Cricetulus griseus OX=10029 GN=I79_001516 PE=3 SV=1	I79_001516	50.394	6.7	3	5	3	1.015	0.97	1.022	1.005	1.002	1.04	1.056	1.02	1.022	0.947	0.986	0.839	0.96	1.032	0.99	1.024	0.96	1.0115	1.0115	0.0212556	1.046	0.00573614	1.0305	0.0160116	1.0275	0.0520681
G3GW06	Protein zyg-11-like B OS=Cricetulus griseus OX=10029 GN=I79_001913 PE=4 SV=1	I79_001913	77.224	5.3	3	3	3	1.012		1.023	1		0.86	0.87		1.023	0.9		1.076	1.278		0.988	0.955		0.988	0.888		0.86		1.42		1.061
G3HRD0	Matrix metalloproteinase-14 OS=Cricetulus griseus OX=10029 GN=I79_013395 PE=3 SV=1	I79_013395	60.727	7.8	4	5	4	1.094	1.05	1.054	1.106	1.109	1.139	1.246	1.129	1.054	0.98	1.019	0.929	0.765	0.899	1.011	0.902	0.822	1.0335	1.0335	0.0217707	1.107	0.028907	0.8315	0.0607336	0.8635	0.0654314
G3HNC5	Potassium voltage-gated channel subfamily D member 1 OS=Cricetulus griseus OX=10029 GN=H671_xg20675 PE=3 SV=1	H671_xg20675	149.09	1.3	1	1	1		1.075			1.144			1.084			0.946	1.336		0.808			0.97	1.064	1.064		1.008		0.854		1.025
G3GW32	UPF0532 protein C7orf60 OS=Cricetulus griseus OX=10029 GN=I79_001943 PE=4 SV=1	I79_001943	30.364	4.9	1	1	1
G3HWF2	Ankyrin repeat and zinc finger domain-containing protein 1 OS=Cricetulus griseus OX=10029 GN=I79_015309 PE=4 SV=1	I79_015309	81.083	5	3	3	3	1.027	0.857	1.021	0.983	1.027	1.015	1.042	1.014	1.021	0.914	0.973	1.022	1.026	1.098	0.957	1.017	1.031	1.0775	1.0775	0.111833	1.099	0.0764331	1.1255	0.00222123	1.0865	0.0243902
G3H632	Uncharacterized aarF domain-containing protein kinase 1 OS=Cricetulus griseus OX=10029 GN=I79_005782 PE=4 SV=1	I79_005782	59.479	2.5	1	1	1	0.626	0.558	0.634	1.116	1.062	1.072	0.671	0.626	0.634	1.072	1.102	1.101	1.429	1.523	1.783	1.088	1.086	1.843	1.843	0.0325556	1.097	0.0227894	1.3575	0.0180479	1	0.015
G3H622	Dual specificity protein phosphatase OS=Cricetulus griseus OX=10029 GN=CgPICR_009013 PE=3 SV=1	CgPICR_009013	43.089	11.3	5	6	5		1.226			0.975			1.264			0.919	0.874		0.851			0.815	0.795	0.795		1.031		0.826		0.887
G3IB75	DALR anticodon-binding domain-containing protein 3 OS=Cricetulus griseus OX=10029 GN=I79_020867 PE=4 SV=1	I79_020867	49.78	40.3	2	4	2	0.97		0.85	1.014		1.031	1		0.85	0.992		0.989	1.016		1.045	1.015		1.045	1.045		1.031		1.024		1.023
G3I4N5	GABARAPL2 OS=Cricetulus griseus OX=10029 GN=CgPICR_005725 PE=3 SV=1	CgPICR_005725	13.667	43.5	14	27	14	1.007	1.033	1.011	1.085	1.07	1.026	1.033	1.003	1.011	0.923	0.933	0.896	0.921	0.956	1.077	1.044	0.99	1.0565	1.0565	0.0194037	0.8985	0.0275413	1.0115	0.0133465	1.096	0.0319343
G3IHA7	Putative GTP-binding protein Parf OS=Cricetulus griseus OX=10029 GN=I79_023195 PE=4 SV=1	I79_023195	77.607	16.1	7	8	7	1.195	1.077	1.144	1.034	0.86	0.915	1.094	1.012	1.144	0.971	1.058	0.993	0.76	1.022	0.865	0.96	0.985	0.832	0.832	0.0396635	0.8275	0.0134771	0.8745	0.104631	0.86	0.0302083
G3HC40	40S ribosomal protein S9 OS=Cricetulus griseus OX=10029 GN=I79_007990 PE=4 SV=1	I79_007990	10.098	10.8	7	10	6	0.891		0.856	0.928		1.075	0.958		0.856	0.866		0.91	1.315		1.042	1.048		1.042	1.042		1.075		1.518		1.21
G3H0B8	DnaJ-like subfamily A member 4 OS=Cricetulus griseus OX=10029 GN=I79_003573 PE=3 SV=1	I79_003573	66.4	18.9	9	18	9	1.035		1.023	1.08		1.043	1.079		1.023	0.805		0.943	1.07		1.043	0.954		1.043	1.043		1.043		1.329		1.185
G3I992	Syndecan OS=Cricetulus griseus OX=10029 GN=I79_020127 PE=3 SV=1	I79_020127	18.798	4.5	2	2	2	1.142	0.775	1.111	1.13	1.229	0.954	1.09	0.91	1.111	0.986	1.008	1.031	0.762	0.821	0.989	0.909	1.035	1.2875	1.2875	0.231845	1.064	0.103383	0.7935	0.0258349	0.8745	0.0538738
G3HN77	Polyadenylate-binding protein 4 OS=Cricetulus griseus OX=10029 GN=I79_012213 PE=4 SV=1	I79_012213	57.981	11	3	3	3	1.074	1.038	1.022	0.999	0.986	1.017	1.092	1.053	1.022	0.901	0.932	0.851	0.99	1.02	0.93	0.971	0.987	0.94	0.84	0.0106383	1.0155	0.00147711	1.0965	0.00227998	1.0685	0.00889097
G3IK75	Mitochondrial fission factor OS=Cricetulus griseus OX=10029 GN=I79_024270 PE=4 SV=1	I79_024270	32.925	5.9	16	18	16	1.014	1.049	1.011	0.991	0.889	0.982	0.996	1.101	1.011	1.048	0.993	1.142	0.995	1.013	0.977	1.017	0.959	0.912	0.812	0.0712719	1.016	0.0334646	0.8845	0.0360589	0.868	0.00206612
G3HJT2	Serine/threonine-protein phosphatase 4 regulatory subunit 3B OS=Cricetulus griseus OX=10029 GN=I79_010933 PE=4 SV=1	I79_010933	153.18	21.7	1	4	1	0.997	1.021	0.967	0.966	0.943	1.077	1.074	1.064	0.967	0.968	1.017	0.938	0.991	0.992	0.969	0.982	1.008	0.9465	0.8465	0.0237718	1.0595	0.0165172	0.8995	0.0245123	1.0025	0.0114713
G3HWM5	Ribosome biogenesis protein BOP1 OS=Cricetulus griseus OX=10029 GN=BOP1 PE=3 SV=1	BOP1	82.656	12.2	7	18	7	0.94	1.124	0.922	1.044	0.863	1.094	1.028	1.071	0.922	0.955	0.909	1.129	1.051	0.966	1.111	1.007	0.942	0.9395	0.8395	0.182544	1.0235	0.0688813	1.082	0.0175601	1.045	0.00861244
G3HQ51	"[Pyruvate dehydrogenase [lipoamide]] kinase isozyme 3, mitochondrial OS=Cricetulus griseus OX=10029 GN=I79_012945 PE=4 SV=1"	I79_012945	47.918	0.5	1	1	1	1.016	0.876	1.045	0.884	0.967	1.217	1.236	0.923	1.045	1.061	1.159	1.004	0.833	0.96	0.87	0.968	1.073	0.987	0.887	0.118541	1.1355	0.0717745	0.8065	0.0266584	0.819	0.00761697
G3I775	UPF0195 protein FAM96B OS=Cricetulus griseus OX=10029 GN=I79_019360 PE=4 SV=1	I79_019360	17.963	12.8	19	26	16	1.12	0.681	1.14	0.848	1.147	1.007	1.128	0.754	1.14	0.971	1.185	0.921	0.918	1.184	0.757	1.016	1.02	1.2205	1.2205	0.379762	1.057	0.0473037	0.872	0.0277778	0.8535	0.097011
G3HT14	Oxysterol-binding protein OS=Cricetulus griseus OX=10029 GN=I79_014015 PE=3 SV=1	I79_014015	54.642	5.8	1	1	1	1.032	0.867	1.036	0.874	0.935	0.968	0.999	0.945	1.036	0.974	1.058	1.008	1.108	1.125	0.847	1.006	1.038	0.9625	0.8625	0.12	1.029	0.0592809	1.1005	0.0340754	1.007	0.0258193
G3HX40	Transmembrane emp24 domain-containing protein 2 OS=Cricetulus griseus OX=10029 GN=I79_015557 PE=3 SV=1	I79_015557	13.631	20.9	14	17	12	1.003	1.114	1.023	0.943	0.91	1.226	1.23	1.346	1.023	1.072	0.991	1.177	0.924	0.772	0.94	0.92	0.815	0.8785	0.8785	0.0300057	1.217	0.00739523	0.8205	0.0505789	0.84	0.0214286
G3INF3	Nucleoporin SEH1 OS=Cricetulus griseus OX=10029 GN=I79_025474 PE=3 SV=1	I79_025474	22.75	15.3	3	4	3
G3I3W6	60S ribosomal protein L27a OS=Cricetulus griseus OX=10029 GN=CgPICR_010865 PE=3 SV=1	CgPICR_010865	16.577	27	20	40	18	0.914	0.876	0.934	0.936	1.011	0.951	0.869	0.82	0.934	1.038	0.989	1.075	1.335	1.228	1.024	1.05	1.079	1.089	1.089	0.0596878	0.8435	0.00794913	1.264	0.0174051	1.0515	0.0375654
G3HXE7	Zinc finger protein 451 OS=Cricetulus griseus OX=10029 GN=I79_015669 PE=4 SV=1	I79_015669	127.27	4.7	3	6	3
G3HI29	Ceroid-lipofuscinosis neuronal protein 5 OS=Cricetulus griseus OX=10029 GN=I79_010294 PE=4 SV=1	I79_010294	32.062	3.5	2	3	2	1.212		1.212	0.92		0.872	1.057		1.212	0.988		0.943	0.846		0.759	0.985		0.759	0.759		0.872		0.856		0.897
G3GVV3	Uncharacterized protein OS=Cricetulus griseus OX=10029 GN=I79_001856 PE=4 SV=1	I79_001856	14.197	4	2	2	2		1.105			1.035			1.076			0.946	0.897		0.983			0.886	0.937	0.837		0.874		1.039		0.837
G3IHD3	Proline-rich protein 12 OS=Cricetulus griseus OX=10029 GN=I79_023222 PE=4 SV=1	I79_023222	201.55	20.8	6	16	6	1.142	1.266	1.112	1.001	0.943	0.997	1.139	1.239	1.112	0.903	0.804	0.989	0.847	0.808	0.877	0.941	0.989	0.811	0.811	0.0181381	0.888	0.00910931	0.8715	0.0344828	1.136	0.0827465
G3IHA0	"3-hydroxyisobutyryl-CoA hydrolase, mitochondrial OS=Cricetulus griseus OX=10029 GN=I79_023188 PE=3 SV=1"	I79_023188	39.916	16.7	9	13	9		1.072			0.894			0.9			1.123	1.002		1.015			1.006	0.834	0.834		0.84		0.804		0.896
G3HIK6	Copine-2 OS=Cricetulus griseus OX=10029 GN=I79_010478 PE=4 SV=1	I79_010478	61.103	8.5	2	2	2	0.9	0.912	0.75	1.006	0.98	1.122	1.01	0.978	0.75	1.067	1.11	0.946	0.985	0.955	1.118	0.986	1.09	1.0965	1.0965	0.0196078	1.097	0.0227894	0.8915	0.0353337	0.853	0.0304302
G3HGD9	Serine/threonine-protein kinase tousled-like 2 OS=Cricetulus griseus OX=10029 GN=I79_009663 PE=4 SV=1	I79_009663	85.384	13.3	18	21	18	0.973	1.176	0.955	1.032	0.874	1.022	0.994	1.1	0.955	1	0.936	1.154	1.058	0.988	1.061	0.954	0.959	0.902	0.802	0.176275	0.8785	0.0444558	1.057	0.000946074	0.8895	0.0358767
G3IBI4	Putative ATP-dependent RNA helicase DDX20 OS=Cricetulus griseus OX=10029 GN=I79_021005 PE=4 SV=1	I79_021005	54.876	9.4	1	1	1		0.991			1.096			0.915			0.932	0.985		1.118			0.963	1.106	1.106		0.823		1.2		1.033
G3H3N6	Cyclin-Y OS=Cricetulus griseus OX=10029 GN=I79_004863 PE=3 SV=1	I79_004863	32.368	29.4	9	18	9	1.092	1.153	1.034	0.88	0.889	0.908	0.992	0.998	1.034	1.129	1.078	0.989	0.875	0.894	0.806	0.994	0.983	0.7885	0.7885	0.022194	0.887	0.0236753	0.802	0.0336658	0.896	0.0178571
G3GTM7	Zinc finger protein GLIS1 (Fragment) OS=Cricetulus griseus OX=10029 GN=I79_001012 PE=4 SV=1	I79_001012	75.645	6.5	3	3	3	0.87		0.82	0.858		1.247	1.085		0.82	1.071		1.143	1.087		0.986	1.021		0.986	0.886		1.247		1.015		0.853
G3GSK4	Non-specific serine/threonine protein kinase OS=Cricetulus griseus OX=10029 GN=I79_000619 PE=4 SV=1	I79_000619	57.902	28.1	5	10	5	0.961	0.947	0.956	1.026	1.066	1.019	0.979	0.975	0.956	1.03	1.014	0.86	1.03	0.979	1.068	1.008	0.95	1.097	1.097	0.0264357	1.0245	0.00536847	0.8825	0.0178117	0.858	0.0219207
G3HES8	NFX1-type zinc finger-containing protein 1 OS=Cricetulus griseus OX=10029 GN=I79_009072 PE=4 SV=1	I79_009072	47.841	10.8	4	6	4		0.746			1.136			0.839			0.996	1.034		1.212			1.057	1.523	1.523		1.125		1.217		1.061
G3GVX1	Ribosome-binding protein 1 OS=Cricetulus griseus OX=10029 GN=I79_001876 PE=3 SV=1	I79_001876	216.7	8.1	9	10	9	0.955	0.947	0.913	1.028	1.038	1.035	0.988	0.976	0.913	1.092	1.064	0.862	0.854	0.857	1.076	1.09	1.123	1.086	1.086	0.0092081	1.033	0.00193611	0.7935	0.0144928	1.0265	0.0277642
G3IP08	U2-associated protein SR140 OS=Cricetulus griseus OX=10029 GN=I79_025707 PE=4 SV=1	I79_025707	21.316	5.5	6	6	6	0.98	0.958	0.96	1.077	1.055	0.92	0.902	0.883	0.96	1.061	1.027	0.875	1.07	1.019	1.099	1.027	1.045	1.1	1.1	0.000909091	0.821	0.00108578	1	0.008	0.893	0.0251762
G3GU67	5'-AMP-activated protein kinase subunit beta-1 OS=Cricetulus griseus OX=10029 GN=CgPICR_012301 PE=4 SV=1	CgPICR_012301	30.377	15.1	5	7	5		1.013			1.097			1.036			0.995			0.965			0.913	1.083	1.083		1.023		0.87		0.818
G3HYA3	Pleckstrin-likey domain-containing family A member 5 OS=Cricetulus griseus OX=10029 GN=I79_016026 PE=4 SV=1	I79_016026	113.73	38	15	33	4	0.82	0.862	0.84	0.914	0.941	0.999	0.819	0.868	0.84	1.184	1.182	0.939	1.076	1.134	1.115	1.175	1.077	1.1035	1.1035	0.0104214	1.003	0.00398804	0.834	0.0267666	0.8515	0.0425644
G3GUF0	Ribosomal protein L19 OS=Cricetulus griseus OX=10029 GN=I79_001309 PE=3 SV=1	I79_001309	7.4768	2.2	1	1	1		0.666			0.584			0.602			0.799	0.874		2.249			1.072	0.877	0.877		0.804		2.815		1.342
G3GX34	ER membrane protein complex subunit 3 OS=Cricetulus griseus OX=10029 GN=CgPICR_011326 PE=3 SV=1	CgPICR_011326	29.996	10.2	13	14	13	0.969	0.964	0.964	1.017	1.006	1.071	1.038	1.083	0.964	0.96	0.964	1.038	1.05	1.042	1.05	0.976	0.921	1.047	1.047	0.00286533	1.097	0.023701	1.0875	0.00597701	0.886	0.0314402
G3GTS2	Protein Njmu-R1 OS=Cricetulus griseus OX=10029 GN=I79_001060 PE=4 SV=1	I79_001060	31.009	1.5	1	1	1		1.066			0.96			1.114			1.006	0.911		1.004			0.875	0.901	0.801		1.045		0.898		0.87
G3I962	NLR family member X1 OS=Cricetulus griseus OX=10029 GN=I79_020097 PE=4 SV=1	I79_020097	272.96	37.7	14	33	14	1.097	1.071	1.093	1.056	0.928	0.978	1.073	1.128	1.093	0.796	0.901	0.876	1.006	1.001	0.963	0.982	0.996	0.9145	0.8145	0.0530344	1.0155	0.0369276	1.1875	0.0644211	1.1695	0.0551518
G3H2U4	BolA-like protein 1 OS=Cricetulus griseus OX=10029 GN=I79_004546 PE=3 SV=1	I79_004546	13.001	9.6	1	1	1		0.742			0.807			1.356			1.165	0.997		0.765			1.147	1.088	1.088		1.827		0.657		0.885
G3II80	Centrin-2 OS=Cricetulus griseus OX=10029 GN=I79_023548 PE=4 SV=1	I79_023548	19.796	7.5	1	1	1	0.755	0.97	0.751	1.082	1.144	1.162	0.877	1.045	0.751	0.96	0.974	1.041	0.897	0.881	1.433	1.065	1.1	1.306	1.306	0.0972435	1.1195	0.0379634	0.8195	0.0157694	1.119	0.00893655
G3GUX6	Receptor expression-enhancing protein OS=Cricetulus griseus OX=10029 GN=I79_001501 PE=3 SV=1	I79_001501	29.72	8.9	2	4	2
G3IHN4	WD repeat-containing protein 74 OS=Cricetulus griseus OX=10029 GN=H671_3g9641 PE=4 SV=1	H671_3g9641	42.667	2.2	1	1	1	0.874	0.912	0.834	1.085	1.031	1.024	0.895	0.842	0.834	0.981	0.966	1.071	1.06	1.204	1.241	0.974	1.054	1.1855	1.1855	0.0468157	0.8735	0.0518747	1.1635	0.0709067	1.042	0.047025
G3I4I9	MVP OS=Cricetulus griseus OX=10029 GN=CgPICR_017685 PE=4 SV=1	CgPICR_017685	95.928	24.3	12	17	12	0.948	1.013	0.956	0.884	0.899	1.042	0.988	0.946	0.956	1.105	1.065	0.94	1.045	1.01	0.932	1.027	1.047	0.9095	0.8095	0.0247389	0.888	0.0546559	0.847	0.00105597	0.856	0.0282427
G3HKN1	Protein SET OS=Cricetulus griseus OX=10029 GN=I79_011260 PE=3 SV=1	I79_011260	44.273	17.9	1	1	1	1.055	1.075	1.034	0.947	0.989	0.96	1.013	1.068	1.034	0.92	0.867	0.868	0.934	0.955	0.898	0.921	0.899	0.909	0.809	0.0121012	0.8765	0.0168971	1.058	0.0406427	1.019	0.0176644
G3HUR3	Serum response factor-binding protein 1 OS=Cricetulus griseus OX=10029 GN=I79_014678 PE=4 SV=1	I79_014678	36.114	20	3	5	3	1.018	1.016	1.011	1.189	1.289	0.939	0.956	0.969	1.011	1.1	1.1	1.133	0.806	0.691	1.168	0.946	0.95	1.2185	1.2185	0.0414444	0.8465	0.00792393	0.6805	0.0771492	0.862	0.00232019
G3GUK3	Uncharacterized protein C12orf4-like OS=Cricetulus griseus OX=10029 GN=I79_001365 PE=4 SV=1	I79_001365	43.46	52.3	16	39	14	0.526		0.534	1.279		1.169	0.615		0.534	1.085		1.034	1.189		2.432	1.304		2.432	2.432		1.169		1.096		1.202
G3HLG7	PDCL OS=Cricetulus griseus OX=10029 GN=CgPICR_015374 PE=4 SV=1	CgPICR_015374	34.348	24.1	20	40	19	0.851	1.007	0.852	1.214	1.212	0.967	0.823	0.821	0.852	1.157	1.091	1.143	0.894	0.87	1.427	0.989	1.009	1.3155	1.3155	0.0847586	0.891	0.0852974	0.785	0.0152866	0.89	0.0393258
G3I2A9	Terminal uridylyltransferase 7 OS=Cricetulus griseus OX=10029 GN=I79_017538 PE=4 SV=1	I79_017538	116.59	6.9	4	4	4	2.583	2.024	2.575	0.394	0.725	0.779	2.011	1.478	2.575	0.389	0.622	1.111	0.375	0.774	0.153	0.306	0.523	0.2555	0.2555	0.401174	0.7545	0.0324718	1.104	0.126812	0.814	0.0331695
G3H0Z4	MAX gene-associated protein OS=Cricetulus griseus OX=10029 GN=I79_003815 PE=4 SV=1	I79_003815	437.55	30	7	12	7
G3ILY3	C-type lectin domain family 2 member E OS=Cricetulus griseus OX=10029 GN=I79_024909 PE=4 SV=1	I79_024909	28.995	20.2	8	9	8	1.266		1.234	0.904		0.889	1.125		1.234	0.82		0.985	0.937		0.714	0.965		0.714	0.714		0.889		1.143		1.177
G3HEF9	CB1 cannabinoid receptor-interacting protein 1 OS=Cricetulus griseus OX=10029 GN=H671_1g1786 PE=4 SV=1	H671_1g1786	18.658	30	18	37	18	1.101	1.129	1.111	0.963	0.97	0.965	1.062	0.972	1.111	1.031	1.099	1.02	0.904	0.908	0.875	0.947	0.943	0.867	0.867	0.00922722	0.813	0.0569551	0.8515	0.0299472	0.8885	0.0343275
G3GWF4	Heat shock protein 105 kDa (Fragment) OS=Cricetulus griseus OX=10029 GN=I79_002075 PE=3 SV=1	I79_002075	87.991	17.2	9	10	9	1.024	1.032	1.034	1.041	1.028	0.967	0.99	1.01	1.034	0.951	0.933	0.875	1.044	1.047	1.017	0.999	0.989	1.0065	1.0065	0.0104322	0.873	0.0061665	1.11	0.0108108	1.055	0.00473934
G3HCB1	UPF0489 protein C5orf22-like OS=Cricetulus griseus OX=10029 GN=CgPICR_002723 PE=4 SV=1	CgPICR_002723	51.589	5.9	3	6	3	1.047	0.996	1.023	0.983	1.025	0.968	1.014	0.975	1.023	0.972	0.953	1.028	0.874	0.979	0.939	1.112	1.081	0.984	0.884	0.0457317	0.8735	0.00564972	0.863	0.066459	1.139	0.00438982
G3HS21	"GTP:AMP phosphotransferase AK3, mitochondrial OS=Cricetulus griseus OX=10029 GN=AK3 PE=3 SV=1"	AK3	25.426	1.6	1	1	1	0.955	0.933	0.956	0.972	1	1.014	0.968	0.93	0.956	1.136	1.109	1.049	0.956	0.974	1.018	1.05	1.067	1.045	1.045	0.0258373	1.0055	0.00845351	0.86	0.0209302	0.843	0.0201485
G3IP18	Tight junction protein ZO-2 OS=Cricetulus griseus OX=10029 GN=I79_025719 PE=4 SV=1	I79_025719	21.594	7.9	4	4	4	1.108	1.105	1.114	1.039	1.035	0.955	1.058	1.083	1.114	0.98	0.953	0.967	0.907	0.915	0.938	0.941	0.926	0.9375	0.8375	0.000533333	0.8675	0.0129199	0.843	0.0180276	0.866	0.00621118
G3I578	DPCD OS=Cricetulus griseus OX=10029 GN=CgPICR_007792 PE=4 SV=1	CgPICR_007792	23.064	26.2	11	15	11	1.029	1.052	1.045	0.978	1.038	1.04	1.07	1.018	1.045	1.066	1.068	0.99	0.897	0.828	0.95	0.965	1.027	0.9685	0.8685	0.0191017	1.004	0.0358566	0.808	0.0408416	0.8335	0.0305303
G3HGX4	Death-inducer obliterator 1 OS=Cricetulus griseus OX=10029 GN=I79_009869 PE=4 SV=1	I79_009869	87.97	5.6	2	2	2	1.006	0.935	1.001	1.027	1.007	1.012	1.018	1.047	1.001	1.003	0.983	1.004	1.015	0.979	1.021	0.981	0.984	1.049	1.049	0.0266921	1.066	0.0506567	1.004	0.00796813	0.8895	0.011622
G3IA72	Profilin OS=Cricetulus griseus OX=10029 GN=I79_020488 PE=3 SV=1	I79_020488	9.8543	8.1	4	5	4	1.104	0.961	1.106	1.054	1.061	0.864	0.954	0.853	1.106	1.069	1.115	0.958	0.895	0.921	0.955	0.948	1.029	1.0295	1.0295	0.0723652	0.876	0.0136986	0.8315	0.00661455	0.805	0.0198895
G3HXU9	Bifunctional protein NCOAT OS=Cricetulus griseus OX=10029 GN=I79_015864 PE=4 SV=1	I79_015864	95.645	55.8	4	9	4	1.067	1.073	1.061	0.926	0.973	0.944	1.007	1.02	1.061	1.063	1.019	0.852	0.899	0.998	0.868	1.055	1.008	0.8875	0.8875	0.0219718	0.8475	0.00369393	0.8125	0.0728767	0.8905	0.00151439
G3IP81	UDP-glucose 4-epimerase OS=Cricetulus griseus OX=10029 GN=I79_025785 PE=4 SV=1	I79_025785	29.758	6.2	18	18	18	0.979	1.151	0.965	1.003	1.111	0.96	0.94	1.034	0.965	0.998	1.076	1.042	1.191	0.858	1.025	0.996	0.805	0.995	0.895	0.0301508	0.829	0.0333692	0.895	0.198995	0.873	0.143184
G3HWS7	LIM domain-containing protein 1 OS=Cricetulus griseus OX=10029 GN=I79_015439 PE=4 SV=1	I79_015439	71.415	11.8	2	2	2		1.182			1.037			1.06			0.929	1.029		0.843			0.984	0.877	0.877		0.897		0.807		1.059
G3HKU4	Cirhin OS=Cricetulus griseus OX=10029 GN=I79_011326 PE=4 SV=1	I79_011326	76.99	17.7	1	8	1	0.926	1.061	0.921	0.985	0.942	1.04	0.963	1.02	0.921	1.05	0.926	1.007	1.03	1.093	1.064	0.973	0.956	0.976	0.876	0.0901639	1.0005	0.0394803	1.0805	0.092087	0.8795	0.0535988
G3GZ25	RPP40 OS=Cricetulus griseus OX=10029 GN=CgPICR_015485 PE=4 SV=1	CgPICR_015485	41.636	43	14	25	14	1.067	0.894	1.061	1.164	1.3	0.843	0.9	0.834	1.061	0.937	0.958	1.04	1.006	1.103	1.091	0.95	1	1.2725	1.2725	0.142633	0.888	0.0506757	1.1125	0.0346067	1.029	0.0145773
G3GUM7	Intermediate filament family orphan 1 OS=Cricetulus griseus OX=10029 GN=I79_001393 PE=3 SV=1	I79_001393	62.529	12.5	3	3	3
G3IGN6	Uroporphyrinogen-III synthase OS=Cricetulus griseus OX=10029 GN=I79_022956 PE=4 SV=1	I79_022956	28.584	5.3	2	3	2
G3HBW5	SUMO-conjugating enzyme UBC9 (Fragment) OS=Cricetulus griseus OX=10029 GN=I79_007916 PE=3 SV=1	I79_007916	19.13	59	4	19	1	1.065	1.034	1.074	1.041	1.088	0.854	0.91	0.894	1.074	1.069	1.074	0.953	0.886	0.926	0.977	1.035	1.035	1.0145	1.0145	0.036964	0.8595	0.00639907	0.8455	0.0195151	0.866	0.00207039
G3I6Y8	DNL-type zinc finger protein OS=Cricetulus griseus OX=10029 GN=I79_019268 PE=4 SV=1	I79_019268	14.98	28.9	18	31	18		1.011	1.045		1.046			1.013	1.045		1.003	0.993		0.949			0.992	1.035	1.035		1.002		0.846		0.889
G3HS45	Pre-mRNA-splicing factor RBM22 OS=Cricetulus griseus OX=10029 GN=I79_013671 PE=4 SV=1	I79_013671	27.012	6.7	3	3	3	0.969	1.025	0.923	1.118	1.095	0.986	0.955	1.026	0.923	0.986	0.917	0.921	0.906	0.901	1.154	0.997	0.986	1.111	1.111	0.0387039	0.8935	0.00754907	0.851	0.0336488	1.043	0.0306807
G3HB29	Loss of heterozygosity 12 chromosomal region 1 protein-like OS=Cricetulus griseus OX=10029 GN=I79_007644 PE=4 SV=1	I79_007644	19.076	20.6	2	5	2
G3HTY0	Ubiquitin-conjugating enzyme E2 O OS=Cricetulus griseus OX=10029 GN=I79_014360 PE=4 SV=1	I79_014360	125.36	7.9	5	5	5	0.97	0.917	0.914	0.983	1.033	1.03	0.999	0.94	0.914	1.018	1.053	0.997	1.033	1.02	1.013	0.993	0.992	1.0695	1.0695	0.0528284	1.0275	0.00243309	0.892	0.0231855	0.8585	0.0172144
G3I2D3	40S ribosomal protein S20 OS=Cricetulus griseus OX=10029 GN=I79_017563 PE=3 SV=1	I79_017563	15.223	3.7	2	2	2	1.228	1.242	1.234	0.951	0.927	0.958	1.176	1.092	1.234	0.882	0.923	1.039	0.905	0.904	0.774	0.95	0.958	0.76	0.76	0.0184211	0.8185	0.0430049	1.0025	0.0234414	1.0575	0.0184397
G3GTE0	tRNA-splicing endonuclease subunit Sen54 OS=Cricetulus griseus OX=10029 GN=I79_000920 PE=4 SV=1	I79_000920	57.211	1.7	2	2	2	1.209	1.129	1.221	0.869	0.897	1.035	1.251	1.069	1.221	0.916	0.904	0.987	0.913	1.011	0.719	0.938	0.988	0.757	0.757	0.0501982	0.891	0.0443996	1.0575	0.0572104	1.0585	0.0325933
G3HX33	60S ribosomal protein L7 OS=Cricetulus griseus OX=10029 GN=I79_015549 PE=4 SV=1	I79_015549	7.3063	18.2	1	1	1	0.527	0.625	0.521	0.62	0.698	1.575	0.83	0.562	0.521	0.907	0.701	1.166	2.229	2.456	1.176	1.004	1.031	1.1465	1.1465	0.0257305	1.237	0.273242	2.981	0.175444	1.289	0.141195
G3HRJ7	Catenin delta-1 OS=Cricetulus griseus OX=10029 GN=I79_013441 PE=4 SV=1	I79_013441	104.05	13.8	11	16	11	1.057	1.075	1.054	0.978	1.038	0.969	1.024	1.001	1.054	0.983	0.981	1.061	0.98	0.922	0.925	1.018	0.986	0.9455	0.8455	0.0216817	0.85	0.02	0.8685	0.0294269	1.0205	0.0151886
G3GZ76	Zinc finger protein 800 OS=Cricetulus griseus OX=10029 GN=I79_003107 PE=4 SV=1	I79_003107	75.192	9	6	9	6	0.765		0.712	0.963		0.962	0.736		0.712	1.081		0.862	1.195		1.259	1.248		1.259	1.259		0.862		1.105		1.154
G3IKH9	Phosphoserine aminotransferase OS=Cricetulus griseus OX=10029 GN=I79_024382 PE=3 SV=1	I79_024382	33.926	8.3	11	16	11	1.09	1.112	1.14	1.042	1.007	0.972	1.059	1.076	1.14	1.003	1.007	1.049	0.906	0.869	0.956	0.931	0.948	0.931	0.831	0.0268528	0.87	0.00206186	0.883	0.0226501	0.8345	0.00695559
G3GUB4	Histone acetyltransferase type B catalytic subunit OS=Cricetulus griseus OX=10029 GN=I79_001268 PE=4 SV=1	I79_001268	21.39	1.7	1	1	1	1.085	1.058	1.098	1.021	0.962	0.987	1.071	1.092	1.098	0.886	0.938	1.055	1.005	0.94	0.941	0.964	0.995	0.925	0.825	0.0172973	1.0095	0.0222883	1.068	0.0617978	1.0745	0.012564
G3HNB2	Coiled-coil domain-containing protein 22 OS=Cricetulus griseus OX=10029 GN=I79_012249 PE=4 SV=1	I79_012249	68.547	14.5	1	1	1	1.069	0.987	1.041	0.988	0.954	0.929	0.993	1.003	1.041	0.976	1.071	0.622	1.002	1.048	0.924	1.039	0.995	0.9455	0.8455	0.0227393	0.8725	0.0447301	1.003	0.0239282	0.897	0.0682046
G3GWQ3	Adenosine kinase OS=Cricetulus griseus OX=10029 GN=I79_002182 PE=4 SV=1	I79_002182	40.245	5.8	1	1	1	1.352	0.866	1.334	0.863	1.082	0.893	1.207	0.812	1.334	0.852	1.148	1.079	0.953	0.994	0.638	0.83	1.016	0.9435	0.8435	0.323794	0.8155	0.0245767	0.8925	0.127456	0.8295	0.0478752
G3HT63	Serine/threonine-protein kinase RIO3 OS=Cricetulus griseus OX=10029 GN=I79_014081 PE=3 SV=1	I79_014081	58.634	26.3	8	14	3	1.002	0.723	1.012	0.869	0.889	1.222	1.224	0.936	1.012	0.947	0.977	0.987	0.98	1.42	0.867	0.979	1.039	1.0485	1.0485	0.173104	1.2585	0.0290028	1.244	0.168006	1.0485	0.0138293
G3HRK0	PA2G4 OS=Cricetulus griseus OX=10029 GN=CgPICR_002470 PE=4 SV=1	CgPICR_002470	43.714	5.2	4	5	4	1.068	1.026	1.238	1.053	1.092	0.967	1.033	0.99	1.238	0.954	0.958	0.964	0.949	0.961	0.986	0.979	0.993	1.025	1.025	0.0380488	0.866	0.0010352	0.899	0.004004	1.0315	0.00533204
G3GW77	Lysocardiolipin acyltransferase 1 OS=Cricetulus griseus OX=10029 GN=I79_001994 PE=4 SV=1	I79_001994	44.747	32.9	5	8	5	0.912	0.999	0.934	1.014	0.86	0.978	0.892	0.897	0.934	1.103	1.156	0.916	1.142	1.167	1.112	1.038	0.924	0.9865	0.8865	0.127217	0.838	0.0426439	1.0225	0.0122249	0.87	0.0816092
G3GSH2	Putative ubiquitin carboxyl-terminal hydrolase FAF-X OS=Cricetulus griseus OX=10029 GN=I79_000586 PE=3 SV=1	I79_000586	290.7	24.6	13	29	4	0.981	0.981	0.984	0.967	0.973	1	0.981	0.954	0.984	1.023	1.026	0.968	1.039	1.025	0.986	0.996	1.016	0.989	0.889	0.00303337	0.886	0.0141988	1.0075	0.00843673	0.882	0.00814664
G3HLX0	Polymerase I and transcript release factor OS=Cricetulus griseus OX=10029 GN=I79_011714 PE=4 SV=1	I79_011714	43.708	8.1	7	7	7	1.175	1.154	1.135	0.981	1.034	0.935	1.099	1.031	1.135	0.989	1.035	0.995	0.874	0.856	0.835	0.927	0.962	0.8655	0.8655	0.0352397	0.814	0.0229759	0.8555	0.0333139	0.833	0.00428725
G3HWB8	Superoxide dismutase OS=Cricetulus griseus OX=10029 GN=I79_015272 PE=3 SV=1	I79_015272	19.709	9.8	1	1	1	0.821	0.765	0.833	0.758	0.693	1.061	0.871	0.853	0.833	1.285	1.364	1.082	1.083	1.052	0.923	1.195	1.218	0.9145	0.8145	0.0092947	1.088	0.0248162	0.807	0.0446097	0.8115	0.0202962
G3I7D3	Histone acetyltransferase OS=Cricetulus griseus OX=10029 GN=I79_019420 PE=3 SV=1	I79_019420	52.518	21.2	22	36	22	1.077		1.012	0.877		0.993	1.069		1.012	0.953		0.766	1.135		0.814	0.899		0.814	0.814		0.893		1.191		0.843
G3IGN1	Zinc finger protein 672 OS=Cricetulus griseus OX=10029 GN=I79_022951 PE=4 SV=1	I79_022951	52.151	8.5	3	4	3		0.723			0.804			0.573			0.986			1.586			1.288	1.112	1.112		0.793		1.609		1.306
G3I1F8	PDZ domain-containing protein 11 OS=Cricetulus griseus OX=10029 GN=H671_xg20023 PE=4 SV=1	H671_xg20023	16.145	4	3	3	3	1.012	1.256	1.011	0.974	0.939	1.041	1.053	1.057	1.011	0.881	1.06	0.766	1.033	0.82	0.962	1.055	0.905	0.855	0.855	0.125146	0.8415	0.105682	0.8735	0.204931	1.026	0.167641
G3HKQ7	Microtubule-associated protein OS=Cricetulus griseus OX=10029 GN=I79_011286 PE=4 SV=1	I79_011286	138.22	18.3	2	4	2	0.949	1.027	0.934	1.064	1.035	0.957	0.908	0.956	0.934	1.065	1.034	1.007	1.055	1.037	1.121	0.983	1.012	1.0645	1.0645	0.0530766	0.844	0.0137712	0.897	0.00601805	0.851	0.0294427
G3HNY2	Copper-transporting ATPase 1 OS=Cricetulus griseus OX=10029 GN=I79_012483 PE=3 SV=1	I79_012483	158.46	4.8	3	4	3	0.925	0.93	0.956	1.06	1	1.011	0.935	1	0.956	0.959	1.038	0.99	1.047	1.066	1.146	1.082	0.952	1.1105	1.1105	0.0319676	1.043	0.0306807	1.0595	0.0306748	1.0225	0.103178
G3H6D5	"39S ribosomal protein L4, mitochondrial OS=Cricetulus griseus OX=10029 GN=CgPICR_019656 PE=3 SV=1"	CgPICR_019656	32.901	13.2	1	1	1	1.2	1.103	1.3	0.951	0.95	0.913	1.096	1.065	1.3	0.921	1.091	1.052	0.897	0.783	0.792	0.949	1.045	0.8265	0.8265	0.0417423	0.8395	0.0282065	0.846	0.1513	0.894	0.0362173
G3IIG4	60S ribosomal protein L7 OS=Cricetulus griseus OX=10029 GN=I79_023633 PE=4 SV=1	I79_023633	16.241	3.4	1	1	1
G3HZ34	Ras-related protein Rab-31 OS=Cricetulus griseus OX=10029 GN=I79_016329 PE=4 SV=1	I79_016329	13.458	11.3	2	2	2	0.964	0.613	0.935	0.962	1.059	1.063	1.025	0.666	0.935	1.133	1.417	0.94	0.937	1.082	0.998	1.066	1.111	1.363	1.363	0.267792	1.0745	0.0107027	0.7955	0.0395977	0.8625	0.0910145
G3IMD8	BET1-like protein OS=Cricetulus griseus OX=10029 GN=I79_025077 PE=4 SV=1	I79_025077	21.62	8.7	5	5	5	0.997	0.958	0.912	0.899	1.108	1.073	1.07	0.922	0.912	1.007	0.964	1.077	1.033	1.06	0.902	0.995	0.997	1.0295	1.0295	0.123847	1.0175	0.0545455	1.063	0.0348072	1.011	0.0227498
G3GZC6	Fibroblast growth factor OS=Cricetulus griseus OX=10029 GN=I79_003187 PE=3 SV=1	I79_003187	23.635	0.9	2	5	2		3.608			0.142			2.127			0.168	0.996		0.134			0.14	0.039	0.039		0.59		0.798		0.833
G3H0T4	Protein CASC4 OS=Cricetulus griseus OX=10029 GN=I79_003752 PE=4 SV=1	I79_003752	47.864	17.2	8	15	8	0.695	0.977	0.634	1.159	0.971	1.127	0.783	0.933	0.634	1.119	0.995	0.988	1.121	1.114	1.668	1.123	1.017	1.331	1.331	0.253193	1.041	0.0826129	1.061	0.0556079	1.013	0.0088845
G3HE59	TIP41-like protein OS=Cricetulus griseus OX=10029 GN=I79_008833 PE=4 SV=1	I79_008833	32.527	3.7	1	1	1	1.094	1.107	1.022	0.989	1.007	0.915	1.001	1.033	1.022	1.007	0.979	0.973	0.886	0.917	0.904	1.016	1	0.907	0.807	0.00330761	0.824	0.00974026	0.8085	0.0313704	1.015	0.00591133
G3HV30	Calcium-binding and coiled-coil domain-containing protein 1 OS=Cricetulus griseus OX=10029 GN=I79_014807 PE=4 SV=1	I79_014807	29.423	11.3	2	5	1	0.834	0.801	0.864	1.155	1.144	0.9	0.751	0.779	0.864	1.076	1.114	1.009	1.096	1.106	1.385	1.094	1.041	1.4065	1.4065	0.0152862	0.8365	0.0389749	1.006	0.0129225	0.8755	0.0425423
G3H9Y7	NudC domain-containing protein 2 OS=Cricetulus griseus OX=10029 GN=I79_007220 PE=4 SV=1	I79_007220	17.688	22.2	6	9	6	1.108	1.119	1.112	0.96	0.955	0.962	1.066	1.08	1.112	1.02	1.004	0.772	0.856	0.911	0.866	1.003	0.976	0.8595	0.8595	0.00756254	0.8635	0.00155682	0.873	0.0389462	0.8775	0.0056266
G3HZ48	Mediator of RNA polymerase II transcription subunit 4 OS=Cricetulus griseus OX=10029 GN=MED4 PE=3 SV=1	MED4	29.777	2.3	1	1	1	1.185	1.147	1.146	1.057	0.977	0.895	1.06	1.138	1.146	0.93	0.948	1.008	0.821	0.808	0.892	0.966	1.011	0.872	0.872	0.0229358	0.8435	0.0514043	0.8675	0.0178674	1.0525	0.0128266
G3HB00	MAPKAPK2 OS=Cricetulus griseus OX=10029 GN=CgPICR_000991 PE=4 SV=1	CgPICR_000991	35.48	3.4	2	3	2	0.992	0.984	0.987	0.951	0.906	0.954	0.946	0.966	0.987	1.058	1.054	0.874	0.987	1.024	0.959	1.012	1.083	0.94	0.84	0.0202128	0.868	0.0144628	0.8525	0.0204724	0.8925	0.0357683
G3HG39	Stress-associated endoplasmic reticulum protein OS=Cricetulus griseus OX=10029 GN=H671_1g1902 PE=3 SV=1	H671_1g1902	7.3737	6.5	2	2	2		1.168			0.952			1.115			0.873	1.393		0.982			0.947	0.815	0.815		0.855		1.125		1.085
G3HMB9	Histone H2A OS=Cricetulus griseus OX=10029 GN=I79_011871 PE=3 SV=1	I79_011871	13.509	37.5	3	7	3	0.963	0.993	0.935	0.909	0.969	1.037	0.999	0.973	0.935	0.932	0.934	0.846	1.254	1.199	0.944	0.955	0.937	0.96	0.86	0.0166667	1.0085	0.0282598	1.3145	0.0232027	1.014	0.0108481
G3I402	Carabin OS=Cricetulus griseus OX=10029 GN=I79_018173 PE=4 SV=1	I79_018173	49.931	33.2	7	9	7	0.937	0.948	0.932	0.991	0.929	0.983	0.921	0.877	0.932	1.014	1.121	1.049	1.175	1.127	1.058	0.97	0.996	1.019	1.019	0.0382728	0.854	0.0303983	1.082	0.0711645	0.8225	0.0373984
G3HA51	"Procollagen-lysine,2-oxoglutarate 5-dioxygenase 3 OS=Cricetulus griseus OX=10029 GN=I79_007293 PE=4 SV=1"	I79_007293	37.656	1.2	2	2	2	1.009	0.985	1.014	0.981	0.967	1.074	1.084	1.146	1.014	0.974	0.974	1.086	1.012	0.979	0.972	0.973	0.949	0.977	0.877	0.00511771	1.1185	0.0397854	1.022	0.0166341	0.8865	0.0126711
G3HGP6	T-complex protein 1 subunit alpha OS=Cricetulus griseus OX=10029 GN=I79_009786 PE=3 SV=1	I79_009786	60.338	7.1	2	2	2	0.976	0.996	0.983	1.013	1.018	1.012	0.988	0.97	0.983	1.009	1.005	1.178	1.037	1.016	1.038	1.009	0.999	1.03	1.03	0.00776699	0.893	0.0191339	1.0195	0.00833742	0.897	0.00300903
G3I3C3	Tetratricopeptide repeat protein 15 OS=Cricetulus griseus OX=10029 GN=I79_017927 PE=4 SV=1	I79_017927	87.262	17.5	8	18	8	1.009	0.915	1.014	1.083	0.991	0.92	0.928	0.885	1.014	0.999	0.963	1.09	0.99	1.149	1.073	1.011	0.983	1.078	1.078	0.00463822	0.8435	0.0249073	1.092	0.0924908	1.0165	0.00442695
G3HQH4	Pre-mRNA-splicing factor SPF27 OS=Cricetulus griseus OX=10029 GN=H671_1g3186 PE=4 SV=1	H671_1g3186	16.605	31.8	20	57	20		0.975			0.91			1.215			0.93	1.225		1.041			0.949	0.933	0.833		1.246		1.119		1.02
G3I873	Ubiquitin thioesterase OTUB1 OS=Cricetulus griseus OX=10029 GN=I79_019736 PE=4 SV=1	I79_019736	28.05	1.1	1	1	1	1.035	1.012	1.027	1.005	1	0.94	0.973	0.996	1.027	1.007	1.036	0.985	0.97	0.966	0.971	1.048	1.045	0.9795	0.8795	0.0086779	0.862	0.022869	0.8475	0.0163588	1.025	0.0156098
G3HRD9	Proteasome subunit beta OS=Cricetulus griseus OX=10029 GN=CgPICR_007649 PE=3 SV=1	CgPICR_007649	28.697	22.5	13	24	13	1.096	1.129	1.083	0.968	1.028	0.98	1.074	0.96	1.083	0.994	0.966	1.048	0.894	0.974	0.883	0.978	0.937	0.897	0.897	0.0156076	0.815	0.0710383	0.8535	0.0571578	0.877	0.00716479
G3H8V1	Matrix metalloproteinase-9 OS=Cricetulus griseus OX=10029 GN=I79_006812 PE=3 SV=1	I79_006812	78.893	37.5	11	29	11	0.704	0.687	0.714	1.168	1.031	1.085	0.764	0.844	0.714	1.239	1.233	1.061	0.767	0.77	1.659	1.341	1.389	1.58	1.58	0.05	1.157	0.0622299	0.6215	0.00402253	1.1045	0.0203712
G3GUR8	Sarcolemmal membrane-associated protein OS=Cricetulus griseus OX=10029 GN=I79_001441 PE=4 SV=1	I79_001441	94.205	9.6	1	1	1	0.941	0.923	0.934	1.012	0.938	1.034	0.973	1.042	0.934	1.02	1.021	0.818	0.964	0.893	1.075	1.042	1.008	1.0455	1.0455	0.0282162	1.0815	0.0439205	0.81	0.0384615	1.0045	0.0174216
G3HRW3	Cell division protein kinase 7 OS=Cricetulus griseus OX=10029 GN=I79_013587 PE=3 SV=1	I79_013587	39.031	11.5	1	1	1	1.079	1.016	1.087	1.028	0.934	0.972	1.049	1.195	1.087	0.915	0.906	0.984	0.977	1.125	0.953	0.948	0.952	0.936	0.836	0.0181624	1.074	0.0949721	1.155	0.0753247	1.0435	0.00718735
G3H4X0	LanC-like protein 1 (Fragment) OS=Cricetulus griseus OX=10029 GN=I79_005333 PE=4 SV=1	I79_005333	118.62	38.5	22	62	22	1.054	1.049	1.045	0.937	0.997	0.882	0.93	1.052	1.045	1.048	1	0.969	1.009	0.893	0.889	1.032	0.979	0.9195	0.8195	0.0331702	0.8425	0.064191	0.828	0.0377155	0.882	0.00305499
G3HR48	G1/S-specific cyclin-D3 OS=Cricetulus griseus OX=10029 GN=I79_013309 PE=3 SV=1	I79_013309	38.827	4.6	1	1	1	1.047	1.026	1.043	0.914	0.945	1.012	1.06	0.967	1.043	1.188	1.2	1.091	0.673	0.763	0.873	1.107	1.098	0.897	0.897	0.0267559	0.877	0.035824	0.601	0.0582363	0.8235	0.00920412
G3HIY8	Alpha-synuclein OS=Cricetulus griseus OX=10029 GN=I79_010620 PE=3 SV=1	I79_010620	17.453	3.1	1	1	1
G3IJK6	Adaptin ear-binding coat-associated protein 2 OS=Cricetulus griseus OX=10029 GN=I79_024041 PE=4 SV=1	I79_024041	28.997	2.1	1	2	1	0.872	0.763	0.871	1.071	1.213	1.03	0.898	0.878	0.871	1.023	1.016	0.688	1.075	0.979	1.228	1.067	1.136	1.409	1.409	0.12846	1.0905	0.0554791	1.0075	0.0431762	1.0805	0.0347062
G3HKT3	Heterogeneous nuclear ribonucleoprotein F OS=Cricetulus griseus OX=10029 GN=I79_011313 PE=4 SV=1	I79_011313	19.957	14	4	5	4	1.009	1.332	1.012	1.06	1.013	0.869	0.877	0.969	1.012	1.029	0.814	0.972	0.954	0.875	1.051	1.062	0.95	0.906	0.806	0.160044	0.798	0.0889724	1.001	0.0739261	1.0995	0.0613915
G3GZH1	Ubiquitin-like modifier-activating enzyme 5 OS=Cricetulus griseus OX=10029 GN=I79_003231 PE=4 SV=1	I79_003231	40.003	0.5	1	1	1		1.006			1.017			0.784			1.053	0.868		0.883			1.14	1.011	1.011		0.779		0.839		1.083
G3GYV8	Cytochrome P450 20A1 (Fragment) OS=Cricetulus griseus OX=10029 GN=I79_003012 PE=4 SV=1	I79_003012	33.048	13.3	3	3	1	0.686		0.676	0.972		1.141	0.783		0.676	1.099		1.015	1.356		1.417	1.097		1.417	1.417		1.141		1.234		0.898
G3I0S6	Alpha-tocopherol transfer protein-like OS=Cricetulus griseus OX=10029 GN=I79_016965 PE=4 SV=1	I79_016965	38.982	3.5	1	1	1	0.952		0.953	0.929		1.182	1.125		0.953	0.965		1.102	0.916		0.976	1.109		0.976	0.876		1.182		0.849		1.149
G3HBJ9	Methionine aminopeptidase 2 OS=Cricetulus griseus OX=10029 GN=METAP2 PE=3 SV=1	METAP2	52.891	11.5	2	2	2	1.025	0.961	1.027	1.049	1.098	1.021	1.047	1.012	1.027	0.9	0.93	1.043	1.018	1.043	1.023	0.951	0.977	1.083	1.083	0.0554017	1.037	0.0154291	1.1265	0.00399467	1.054	0.0028463
G3H034	"StAR-related lipid transfer protein 7, mitochondrial OS=Cricetulus griseus OX=10029 GN=I79_003482 PE=4 SV=1"	I79_003482	17.093	22.3	7	10	7		1.195			0.895			1.256			0.663	0.96		1.308			0.743	0.749	0.749		1.051		1.973		1.121
G3IMF2	Hepatocyte cell adhesion molecule OS=Cricetulus griseus OX=10029 GN=I79_025091 PE=4 SV=1	I79_025091	11.868	6.4	2	3	2		1.203			0.943			1.049			0.928	1.201		0.95			0.962	0.784	0.784		0.872		1.024		1.037
G3IJV4	LisH domain-containing protein ARMC9 OS=Cricetulus griseus OX=10029 GN=I79_024143 PE=4 SV=1	I79_024143	63.328	43.6	9	36	9	1.106	0.98	1.115	0.977	0.962	0.959	1.061	1.187	1.115	0.96	0.976	0.996	0.904	0.985	0.883	1	0.953	0.9325	0.8325	0.0530831	1.085	0.116129	0.8755	0.0343414	1.009	0.0327056
G3GX96	Actin-related protein 2/3 complex subunit 4 OS=Cricetulus griseus OX=10029 GN=I79_002331 PE=3 SV=1	I79_002331	19.667	14	9	12	8	1.043	0.978	1.143	0.953	0.977	1.064	1.11	1.007	1.143	0.949	1.008	1.012	0.958	0.994	0.914	1.019	1.043	0.9565	0.8565	0.0444328	1.047	0.0162369	0.8975	0.0115288	1.0545	0.0184922
G3H3A0	Protein KIAA0284 OS=Cricetulus griseus OX=10029 GN=I79_004715 PE=4 SV=1	I79_004715	161.03	12.7	6	10	6
G3H569	Rap guanine nucleotide exchange factor 6 OS=Cricetulus griseus OX=10029 GN=I79_005443 PE=4 SV=1	I79_005443	134.46	13.4	1	2	1	1.025		1.121	1.146		0.897	0.919		1.121	1.051		0.982	0.693		1.118	1.171		1.118	1.118		0.897		0.659		1.114
G3IMG3	Inositol polyphosphate 1-phosphatase OS=Cricetulus griseus OX=10029 GN=I79_025102 PE=4 SV=1	I79_025102	30.931	1.2	2	2	1		0.926			0.871			0.982			1.021	0.971		1.175			1.025	0.941	0.841		1.06		1.151		1.004
G3H8H3	Nck-associated protein 1 (Fragment) OS=Cricetulus griseus OX=10029 GN=I79_006673 PE=4 SV=1	I79_006673	109.07	22.2	75	123	75	0.957	1.004	0.986	0.988	1.028	1.036	0.991	1.011	0.986	0.99	0.997	0.979	1.077	1.049	1.032	0.925	0.953	1.028	1.028	0.00389105	1.0215	0.0141948	1.07	0.0168224	0.845	0.0116402
G3HID3	Coatomer subunit gamma OS=Cricetulus griseus OX=10029 GN=I79_010394 PE=3 SV=1	I79_010394	97.563	31.4	5	13	5	1.029	1.018	1.029	0.999	0.996	0.992	1.021	1.029	1.029	0.978	0.978	1.089	0.952	0.96	0.971	1.013	0.984	0.9745	0.8745	0.00359159	1.0015	0.00948577	0.8775	0.00460358	1.021	0.0146915
G3HGU6	Rapamycin-insensitive companion of mTOR OS=Cricetulus griseus OX=10029 GN=I79_009837 PE=4 SV=1	I79_009837	146.4	27.4	32	53	32		1.084			0.971			1.136			0.908	1.001		0.891			1.035	0.896	0.896		1.048		0.881		1.14
G3H584	SPARC OS=Cricetulus griseus OX=10029 GN=I79_005459 PE=4 SV=1	I79_005459	28.209	5	6	6	6	0.92	0.846	0.93	1.253	1.342	1.049	0.965	0.932	0.93	0.929	0.919	1.072	0.88	0.868	1.362	1.07	1.094	1.474	1.474	0.0759837	1.0755	0.0246397	0.846	0.00105708	1.171	0.0162254
G3H4W0	Thymidylate kinase OS=Cricetulus griseus OX=10029 GN=I79_005323 PE=4 SV=1	I79_005323	8.4035	22.6	6	6	6	1.002	1.03	0.91	1.147	1.066	0.923	0.925	1.028	0.91	1.033	0.971	1.132	0.886	0.915	1.145	1.02	0.976	1.09	1.09	0.0504587	0.8605	0.0390422	0.8	0.0466667	0.896	0.00903615
G3I5F3	Transcription initiation factor TFIID subunit 6 OS=Cricetulus griseus OX=10029 GN=I79_018699 PE=4 SV=1	I79_018699	72.704	28.2	22	46	22	1.11		0.99	0.988		0.829	0.92		0.99	0.978		0.925	1.044		0.89	0.973		0.89	0.89		0.829		1.067		0.895
G3I3T1	Beta-soluble NSF attachment protein OS=Cricetulus griseus OX=10029 GN=I79_018099 PE=4 SV=1	I79_018099	31.613	30.7	13	22	9	1.34	1.294	1.24	0.877	0.859	0.781	1.047	1.109	1.24	1.032	0.999	1.006	0.761	0.668	0.654	0.984	1.055	0.659	0.659	0.00758725	0.819	0.046398	0.703	0.0483642	1.0045	0.0512693
G3I5M8	Protein CASC3 OS=Cricetulus griseus OX=10029 GN=I79_018781 PE=4 SV=1	I79_018781	68.055	2.5	1	1	1	1.074	1.159	1.054	0.933	0.97	1.025	1.101	1.105	1.054	0.862	0.908	1.053	0.941	0.874	0.869	0.952	0.923	0.853	0.853	0.0187573	0.889	0.0364004	1.0275	0.0627737	1.0605	0.0410184
G3I1H7	Sodium/potassium/calcium exchanger 4 OS=Cricetulus griseus OX=10029 GN=I79_017234 PE=3 SV=1	I79_017234	134.89	8.9	5	6	5	1.057	1.08	1.055	1.043	1.021	0.943	0.997	1.078	1.055	0.973	0.989	0.754	0.963	0.91	0.987	0.979	0.981	0.966	0.866	0.0217391	0.8705	0.0283359	0.855	0.0366492	0.899	0.00700701
G3HT25	Protein polybromo-1 OS=Cricetulus griseus OX=10029 GN=I79_014038 PE=4 SV=1	I79_014038	19.207	29.2	32	51	32		1.088			0.962			1.251			0.905	1.139		0.934			0.895	0.884	0.884		1.15		1.032		0.889
G3GVW2	Putative hydrolase RBBP9 OS=Cricetulus griseus OX=10029 GN=CgPICR_001351 PE=4 SV=1	CgPICR_001351	21.058	21.4	5	6	5	0.984	1.071	0.989	0.963	0.949	1.006	0.99	1.091	0.989	1.095	0.905	0.926	0.873	0.874	0.979	1.082	1.058	0.9325	0.8325	0.049866	1.0125	0.00641975	0.8815	0.0958593	1.0785	0.0839128
G3IIB5	Secretory carrier-associated membrane protein (Fragment) OS=Cricetulus griseus OX=10029 GN=I79_023583 PE=3 SV=1	I79_023583	32.007	16.3	8	13	8	0.981	0.917	0.985	0.903	0.944	0.975	0.956	0.869	0.985	1.058	1.008	0.943	1.035	1.04	0.92	1.028	1.051	0.9745	0.8745	0.0559261	0.8615	0.0140406	1.005	0.0268657	1.0075	0.0352357
G3I5Z5	Prostaglandin reductase 1 OS=Cricetulus griseus OX=10029 GN=I79_018906 PE=4 SV=1	I79_018906	42.622	39.2	4	5	4	1.065	1.065	1.125	0.967	0.958	0.873	0.93	0.986	1.125	1.017	1.018	1.027	0.934	1.026	0.908	1.041	1.064	0.904	0.804	0.00442478	0.8995	0.0294608	0.863	0.046729	1.0345	0.0101498
G3HVR2	Autophagy protein 5 OS=Cricetulus griseus OX=10029 GN=I79_015053 PE=3 SV=1	I79_015053	17.238	12.1	11	21	2	0.823	0.853	0.808	0.999	1.084	0.982	0.808	0.929	0.808	1.075	1.04	1.024	1.231	1.055	1.214	1.064	1.034	1.2425	1.2425	0.0229376	1.0355	0.0516659	1.0795	0.0606762	0.892	0.00201613
G3GZ63	Nuclear-interacting partner of ALK OS=Cricetulus griseus OX=10029 GN=I79_003145 PE=4 SV=1	I79_003145	55.264	53.8	9	61	9	1.064	0.967	1.085	0.992	1.107	1.02	1.085	1.03	1.085	0.874	0.91	1.031	0.994	0.981	0.932	0.943	0.981	1.0385	1.0385	0.102552	1.0425	0.0215827	1.1075	0.0266366	1.0785	0.000463607
G3HPZ2	S-adenosylmethionine synthase OS=Cricetulus griseus OX=10029 GN=I79_012879 PE=3 SV=1	I79_012879	36.943	25.3	3	3	3	0.99	0.885	0.996	1.04	1.073	1.006	0.996	0.951	0.996	0.976	0.999	0.976	0.968	1.044	1.051	1.036	1.059	1.1315	1.1315	0.0711445	1.0405	0.0331571	1.0185	0.0260187	1.0605	0.000471476
G3HKM7	Transmembrane protein 41A OS=Cricetulus griseus OX=10029 GN=I79_011256 PE=4 SV=1	I79_011256	13.838	8	3	3	3	0.846	1.025	1.096	1.047	0.872	1.296	1.096	1.075	1.096	0.968	1.001	0.982	0.92	1.109	1.238	1.123	0.935	1.0445	1.0445	0.185256	1.1725	0.10533	1.029	0.0767736	1.047	0.107927
G3H8R9	NUP58 OS=Cricetulus griseus OX=10029 GN=CgPICR_007553 PE=4 SV=1	CgPICR_007553	59.457	6.4	6	7	6	0.918	0.919	1.087	0.997	0.963	1.184	1.087	1.058	1.087	1.032	1.003	0.998	1.025	1.087	1.086	0.946	0.935	1.067	1.067	0.0178069	1.1675	0.0141328	1.0385	0.0438132	0.8245	0.00811249
G3H453	Small nuclear ribonucleoprotein-associated protein OS=Cricetulus griseus OX=10029 GN=I79_005053 PE=3 SV=1	I79_005053	22.837	28.2	4	12	3	1.047	1.013	1.069	1.018	0.964	1.021	1.069	1.08	1.069	0.958	1.065	0.824	1.055	0.994	0.972	0.971	0.984	0.962	0.862	0.010395	1.0435	0.0215621	1.017	0.0825959	0.869	0.0464396
G3I1Z7	Developmentally-regulated GTP-binding protein 1 OS=Cricetulus griseus OX=10029 GN=I79_017418 PE=4 SV=1	I79_017418	36.734	45	10	12	10	1.045	0.956	0.924	1.046	1.044	0.884	0.924	1.026	0.924	0.963	0.982	1.055	1.039	0.993	1.001	0.991	0.982	1.0465	1.0465	0.0434783	0.8785	0.0965764	1.045	0.0325359	1.0145	0.0142928
G3I0D9	Polymerase delta-interacting protein 3 (Fragment) OS=Cricetulus griseus OX=10029 GN=I79_016821 PE=4 SV=1	I79_016821	41.008	6.6	2	3	2	0.969	1	0.963	1.073	1.112	0.994	0.963	0.927	0.963	0.955	1.041	1.001	1.009	1.031	1.107	1.015	0.991	1.1095	1.1095	0.00225327	0.8605	0.0348777	1.0235	0.0327308	1.0075	0.0550868
G3HDP3	Sperm-specific antigen 2-like OS=Cricetulus griseus OX=10029 GN=I79_008629 PE=4 SV=1	I79_008629	120.69	9	1	2	1	1.004	1.099	0.97	1.083	0.961	0.966	0.97	1.053	0.97	0.951	0.943	1.322	1.058	0.968	1.079	0.951	1	0.9765	0.8765	0.104967	0.862	0.004158	1.07	0.0401869	1.03	0.0291262
G3H7D5	Sestrin-3 OS=Cricetulus griseus OX=10029 GN=I79_006266 PE=4 SV=1	I79_006266	48.341	8	2	2	2		1.037			0.997			1.06			0.872	1.072		1.102			0.956	0.961	0.861		1.022		1.264		1.096
G3GU69	Citron Rho-interacting kinase OS=Cricetulus griseus OX=10029 GN=I79_001222 PE=3 SV=1	I79_001222	235.38	27	9	15	9	0.982	0.86	1.026	1.102	1.09	1.129	1.109	1.026	1.026	0.728	0.886	0.91	1.073	1.102	1.122	1.027	1.041	1.1945	1.1945	0.0606949	1.161	0.0275624	1.359	0.084621	1.293	0.0912606
G3IEK1	Arp2/3 complex 34 kDa subunit OS=Cricetulus griseus OX=10029 GN=I79_022148 PE=3 SV=1	I79_022148	34.347	4.5	1	1	1	0.949	0.977	0.917	0.991	1	0.966	0.917	0.917	0.917	1.045	1.064	1.057	1.032	0.998	1.044	0.99	1.02	1.034	1.034	0.00967118	0.8525	0.0141732	0.863	0.0259605	0.853	0.00629591
G3H5Q3	DNA mismatch repair protein OS=Cricetulus griseus OX=10029 GN=I79_005639 PE=3 SV=1	I79_005639	95.479	10.6	3	3	3	1.016	1.079	1.056	1.08	1.064	1.032	1.049	1.056	1.056	0.933	0.93	0.987	1.005	0.993	1.063	0.97	0.953	1.0245	1.0245	0.0375793	1.0055	0.026355	1.0725	0.0041958	1.0325	0.00726392
G3I3Q0	N-acetyltransferase MAK3-like OS=Cricetulus griseus OX=10029 GN=I79_018060 PE=4 SV=1	I79_018060	20.392	24.6	23	31	23		1.331	1.082		0.969			1.082	1.082		1.032	1.651		0.708			0.924	0.728	0.728		0.813		0.686		0.895
G3HCS9	Nucleosome-remodeling factor subunit BPTF OS=Cricetulus griseus OX=10029 GN=I79_008294 PE=4 SV=1	I79_008294	194.32	1.6	2	2	2	0.934	0.95	1.016	1.043	1.045	1.014	0.947	1.016	1.016	1.008	0.96	0.982	0.975	0.966	1.117	1.056	1.101	1.1085	1.1085	0.00766802	1.0415	0.0264042	0.8865	0.0197669	1.0975	0.0451025
G3IMU3	Argininosuccinate synthase OS=Cricetulus griseus OX=10029 GN=I79_025241 PE=4 SV=1	I79_025241	27.241	2.5	4	5	4	0.901	0.892	0.885	0.949	0.941	0.997	0.898	0.885	0.885	1.167	1.166	1.121	0.825	0.903	1.053	1.214	1.22	1.054	1.054	0.000948767	0.8945	0.00251383	0.7405	0.0452397	1.043	0.00287632
G3IE05	Transmembrane protein 109 OS=Cricetulus griseus OX=10029 GN=I79_021946 PE=4 SV=1	I79_021946	26.192	15.8	6	11	6	0.996		0.992	1.055		0.988	0.984		0.992	0.93		0.924	1.197		1.059	0.859		1.059	1.059		0.888		1.287		0.824
G3HDY2	Putative phospholipid-transporting ATPase VB OS=Cricetulus griseus OX=10029 GN=I79_008751 PE=4 SV=1	I79_008751	62.169	18.1	8	10	8	0.537		0.872	1.087		1.326	0.712		0.872	1.146		1.124	1.381		2.024	1.129		2.024	2.024		1.326		1.205		0.885
G3I1Q6	Telomerase protein component 1 OS=Cricetulus griseus OX=10029 GN=I79_017321 PE=4 SV=1	I79_017321	250.33	4.5	1	3	1
G3I0Q0	Non-muscle caldesmon OS=Cricetulus griseus OX=10029 GN=I79_016939 PE=4 SV=1	I79_016939	61.921	4.8	6	11	6	1.009	0.936	1.009	0.939	1.042	0.943	0.951	0.939	1.009	1.115	1.063	1.114	0.927	1.001	0.918	1.117	1.02	1.0155	1.0155	0.0960118	0.873	0.0308325	0.8865	0.0626058	0.881	0.0214067
G3H9E5	Amyloid protein-binding protein 2 OS=Cricetulus griseus OX=10029 GN=I79_007013 PE=4 SV=1	I79_007013	56.755	3.2	2	3	1
G3I2E9	Ras-related protein Rab-1B OS=Cricetulus griseus OX=10029 GN=I79_017591 PE=4 SV=1	I79_017591	22.187	27.6	6	9	6	0.912	0.919	0.912	1.004	1.002	1.045	0.953	1.004	0.912	0.989	1.011	1.021	1.094	1.154	1.115	1.01	1.031	1.1025	1.1025	0.0113379	1.0685	0.0219934	1.1235	0.0155763	1.0205	0.000489956
G3IH71	tRNA wybutosine-synthesizing protein 1-like OS=Cricetulus griseus OX=10029 GN=I79_023155 PE=4 SV=1	I79_023155	58.949	5.4	1	1	1	0.961	1.003	0.961	0.965	1.049	1.215	1.168	0.965	0.961	1.017	0.907	0.986	1.011	1.098	0.874	0.998	0.994	0.96	0.86	0.0895833	1.0885	0.116215	1.1025	0.0984127	1.0385	0.0553683
G3IBB1	ER lumen protein retaining receptor 1 OS=Cricetulus griseus OX=10029 GN=I79_020931 PE=4 SV=1	I79_020931	7.0992	4.2	1	1	1
G3IK45	GPI transamidase component PIG-S OS=Cricetulus griseus OX=10029 GN=I79_024238 PE=4 SV=1	I79_024238	61.797	8.8	1	1	1	1.023	1.078	1.023	0.979	0.972	0.996	1.019	0.979	1.023	0.847	1.022	1.072	0.951	0.876	1.083	1.069	1.087	0.9925	0.8925	0.0911839	0.852	0.0462185	0.89	0.134343	1.163	0.0851247
G3HGA0	Ubiquilin-4 OS=Cricetulus griseus OX=10029 GN=I79_009621 PE=4 SV=1	I79_009621	28.041	2.5	2	2	2	1.042	1.043	1.042	1.058	0.941	1.077	1.122	1.058	1.042	0.964	0.966	1.228	0.908	0.979	0.933	0.998	1.028	0.9175	0.8175	0.0168937	1.0455	0.0301291	0.8775	0.0363171	1.0495	0.0138161
G3HPT5	"Glyceraldehyde-3-phosphate dehydrogenase, testis-specific OS=Cricetulus griseus OX=10029 GN=I79_012806 PE=3 SV=1"	I79_012806	67.483	32.8	9	15	5	1.081	1.055	1.081	0.989	0.952	0.878	0.949	0.989	1.081	0.909	0.992	1.066	1.007	0.969	0.921	1.069	1.005	0.9115	0.8115	0.0104224	0.8075	0.0325069	1.0425	0.0628297	1.0945	0.0744632
G3H203	Nuclear inhibitor of protein phosphatase 1 OS=Cricetulus griseus OX=10029 GN=I79_004203 PE=4 SV=1	I79_004203	38.597	9.6	11	15	8	0.983	1.076	0.983	1.041	1.022	1.031	1.013	1.041	0.983	0.932	0.98	1.058	1.016	1.037	1.027	0.978	0.912	0.9885	0.8885	0.0389479	0.899	0.032032	1.074	0.0148976	0.89	0.059596
G3HKX7	Ran-binding protein 10 OS=Cricetulus griseus OX=10029 GN=I79_011359 PE=4 SV=1	I79_011359	67.22	16.6	3	3	3	1.011	0.96	1.011	0.997	1.101	1.003	1.014	0.997	1.011	0.885	1.01	1.003	0.963	1.002	0.957	0.992	1.023	1.052	1.052	0.0903042	1.021	0.0176298	1.04	0.0461538	1.067	0.0506092
G3I1P5	SH3 domain-binding glutamic acid-rich-like protein OS=Cricetulus griseus OX=10029 GN=I79_017308 PE=3 SV=1	I79_017308	12.747	2.4	2	2	2	1.053	1.04	1.053	0.939	0.992	0.917	0.966	0.939	1.053	1.057	1.036	0.796	0.908	0.981	0.947	0.988	1.038	0.9505	0.8505	0.00368227	0.81	0.00769231	0.803	0.0487265	0.8685	0.0345896
G3HZ24	WAS protein family-like 1 OS=Cricetulus griseus OX=10029 GN=I79_016319 PE=4 SV=1	I79_016319	53.971	16.5	11	18	11	0.935	1.032	0.935	1.011	0.942	1.029	0.962	1.011	0.935	1.038	1.019	0.847	1.058	0.976	0.952	1.029	0.975	0.9325	0.8325	0.0209115	1.0045	0.0243902	0.8885	0.0308548	0.874	0.0174538
G3HPJ4	Protein SET OS=Cricetulus griseus OX=10029 GN=I79_012708 PE=3 SV=1	I79_012708	12.449	7.4	6	7	6	0.817	0.836	0.817	0.867	1.09	0.994	0.812	0.867	0.817	1.005	1.012	0.915	1.151	1.122	1.344	1.057	1.049	1.324	1.324	0.0151057	1.0155	0.0211718	1.127	0.0159716	1.0445	0.00718047
G3HN37	Fragile X mental retardation 1 protein (Fragment) OS=Cricetulus griseus OX=10029 GN=I79_012168 PE=4 SV=1	I79_012168	63.119	37.3	6	20	6	1.164	1.112	1.164	1.056	0.995	0.899	1.047	1.056	1.164	0.936	0.934	1.017	1.042	0.99	0.826	0.956	0.934	0.8605	0.8605	0.040093	0.8245	0.0275825	1.0865	0.0243902	1.0105	0.0103909
G3HCC7	ATP-dependent RNA helicase DDX51 OS=Cricetulus griseus OX=10029 GN=I79_008136 PE=3 SV=1	I79_008136	66.45	7.6	1	1	1	1.033	0.802	1.033	0.971	1.048	1.014	1.047	0.971	1.033	0.934	1.02	1.079	1.042	1.097	0.963	0.961	1.053	1.135	1.135	0.151542	1.1125	0.0885393	1.0955	0.0187129	1.0305	0.0014556
G3GYX2	Nucleolar protein 58 OS=Cricetulus griseus OX=10029 GN=I79_002999 PE=4 SV=1	I79_002999	34.633	17.4	14	19	13	0.833	0.796	0.833	0.898	1.063	1.07	0.891	0.898	0.833	1.084	1.066	1.001	1.179	1.13	1.205	0.979	1.04	1.27	1.27	0.0511811	1.099	0.0263876	1.074	0.0130354	0.8395	0.0388505
G3GSM9	Leishmanolysin-like peptidase (Fragment) OS=Cricetulus griseus OX=10029 GN=I79_000646 PE=4 SV=1	I79_000646	111.27	21.3	4	6	4	1.005		1.005	1.012		0.907	0.912		1.005	1.043		0.957	0.988		0.998	1.052		0.998	0.898		0.807		0.847		1.009
G3HXD9	U3 small nucleolar ribonucleoprotein protein IMP4 OS=Cricetulus griseus OX=10029 GN=I79_015660 PE=4 SV=1	I79_015660	33.684	17.1	14	23	14	1.08	1.153	0.899	0.939	1.073	0.993	1.072	0.899	0.899	1.013	0.944	1.072	1.008	0.905	0.869	0.945	1.051	0.9	0.8	0.0344444	0.8865	0.120135	0.877	0.0184237	1.023	0.0879765
G3HPS8	TC10/CDC42 GTPase-activating protein OS=Cricetulus griseus OX=10029 GN=I79_012798 PE=4 SV=1	I79_012798	83.979	17.5	11	17	11	1.123	1.103	1.165	1.087	0.896	0.956	1.074	1.165	1.165	0.822	0.883	1.228	1.001	1.081	0.968	0.918	0.904	0.89	0.89	0.0876404	1.006	0.0497018	1.221	0.002457	1.0705	0.0434376
G3H3S6	Serine/threonine-protein kinase LATS1 OS=Cricetulus griseus OX=10029 GN=I79_004911 PE=4 SV=1	I79_004911	126.83	2.3	2	2	2	1.035	0.992	1.101	0.966	1.021	0.994	1.029	1.101	1.101	0.955	0.935	1.066	0.986	0.98	0.933	1.035	0.988	0.981	0.881	0.0489297	1.052	0.0551331	1.04	0.00769231	1.0705	0.0126109
G3GVH4	Developmentally-regulated GTP-binding protein 2 OS=Cricetulus griseus OX=10029 GN=I79_001712 PE=4 SV=1	I79_001712	40.732	8.8	2	2	2	0.952	1.02	1.031	0.964	0.987	1.006	0.958	1.031	1.031	1.01	0.962	1.058	1.074	1.063	1.013	1.023	1.001	0.9905	0.8905	0.0227158	1.0085	0.00247893	1.084	0.0193727	1.027	0.0136319
G3H1Q1	"Type I inositol-3,4-bisphosphate 4-phosphatase OS=Cricetulus griseus OX=10029 GN=I79_004083 PE=4 SV=1"	I79_004083	108.99	39.6	5	9	5		0.985	1.175		1.089			1.175	1.175		0.908	1.003		0.968			0.9	1.106	1.106		1.193		1.066		0.891
G3IMV1	40S ribosomal protein S6 OS=Cricetulus griseus OX=10029 GN=I79_025249 PE=4 SV=1	I79_025249	13.623	11	11	12	11	0.853	0.876	0.872	0.852	0.842	0.97	0.827	0.872	0.872	0.87	0.886	0.796	1.553	1.528	0.999	1.037	1.045	0.98	0.88	0.0193878	0.8825	0.0127226	1.755	0.017094	1.1855	0.00548292
G3HUP4	Uncharacterized protein C7orf50-like OS=Cricetulus griseus OX=10029 GN=I79_014657 PE=4 SV=1	I79_014657	24.129	4.8	1	2	1		0.973	1.021		0.936			1.021	1.021		0.819	0.847		1.303			0.966	0.962	0.862		1.049		1.591		1.179
G3GUJ2	Tetraspanin OS=Cricetulus griseus OX=10029 GN=I79_001354 PE=3 SV=1	I79_001354	26.739	3.9	5	6	5	0.73	0.68	0.75	1.487	1.531	0.852	0.622	0.75	0.75	1.139	1.056	0.915	0.986	0.933	2.037	1.058	1.031	2.144	2.144	0.0499067	0.8775	0.128389	0.875	0.0102857	0.8525	0.0246719
G3I7J6	Non-POU domain-containing octamer-binding protein OS=Cricetulus griseus OX=10029 GN=I79_019488 PE=4 SV=1	I79_019488	69.615	6.1	3	3	3	1.038	1.02	1.023	1.044	1.044	0.999	1.037	1.023	1.023	0.976	0.97	1.017	0.949	0.95	1.006	0.958	0.982	1.015	1.015	0.008867	1.001	0.001998	0.8755	0.0035879	0.897	0.0150451
G3HHJ3	Cytoskeleton-associated protein 2 OS=Cricetulus griseus OX=10029 GN=I79_010080 PE=4 SV=1	I79_010080	74.541	12.6	4	9	3	1.095	1.078	1.079	1.182	1.131	1.095	1.199	1.079	1.079	0.771	0.8	1.079	0.822	0.923	1.079	0.97	0.96	1.064	1.064	0.0140977	1.048	0.0448473	1.11	0.0396396	1.229	0.0235964
G3H6S8	Inorganic pyrophosphatase OS=Cricetulus griseus OX=10029 GN=I79_006047 PE=4 SV=1	I79_006047	36.997	1	1	1	1	1.048	1.076	1.06	0.991	0.974	0.965	1.011	1.06	1.06	0.986	0.965	1.001	0.965	0.866	0.946	1.013	1.003	0.9255	0.8255	0.0221502	0.875	0.0102564	0.838	0.04371	1.033	0.00580832
G3IK36	WD repeat-containing protein 75 OS=Cricetulus griseus OX=10029 GN=I79_024229 PE=4 SV=1	I79_024229	55.757	0.5	1	1	1	1.027	0.993	1.011	0.994	1.067	0.947	0.973	1.011	1.011	1.013	0.976	0.957	0.902	0.957	0.968	0.998	0.958	1.0215	1.0215	0.052374	0.8825	0.0361323	0.8355	0.0486371	0.8835	0.00152516
G3HQ80	Tubulin alpha chain OS=Cricetulus griseus OX=10029 GN=I79_012975 PE=3 SV=1	I79_012975	50.037	1.7	2	2	2	0.913	0.926	0.99	1.013	1.007	1.105	1.009	0.99	0.99	0.954	1.026	1.072	1.093	1.045	1.11	1.025	1.009	1.0985	1.0985	0.0104688	1.087	0.0165593	1.0825	0.0586605	1.0285	0.0442392
G3IBV8	"TIM21-like protein, mitochondrial OS=Cricetulus griseus OX=10029 GN=I79_021141 PE=4 SV=1"	I79_021141	27.899	14.4	2	7	1	0.991	0.842	1.002	0.934	1.008	1.116	1.106	1.002	1.002	0.984	1.053	1.228	1.017	1.066	0.942	0.972	1.025	1.0695	1.0695	0.119215	1.153	0.0320902	1.023	0.0107527	0.8805	0.00764916
G3IJQ5	Pre-mRNA-processing-splicing factor 8 OS=Cricetulus griseus OX=10029 GN=I79_024091 PE=4 SV=1	I79_024091	42.159	34.9	6	15	3	0.972	0.951	0.958	1.048	1.032	1.008	0.98	0.958	0.958	0.956	0.961	1.066	1.067	1.088	1.078	0.992	0.987	1.0815	1.0815	0.00323625	1.0075	0.000496278	1.124	0.00711744	1.0325	0.00532688
G3GYC5	E3 ubiquitin-protein ligase RNF167 OS=Cricetulus griseus OX=10029 GN=I79_002800 PE=4 SV=1	I79_002800	38.124	22.9	6	13	6	1.015	1.155	1.131	1.102	1.072	1.194	1.212	1.131	1.131	0.833	0.991	1.058	0.879	0.851	1.086	0.976	0.837	1.007	1.007	0.0784508	1.0865	0.0989416	0.857	0.102403	1.0085	0.162122
G3HM37	"Arf-GAP with SH3 domain, ANK repeat and PH domain-containing protein 2 OS=Cricetulus griseus OX=10029 GN=I79_011784 PE=4 SV=1"	I79_011784	31.685	3.1	5	7	5		1.221	1.048		0.94			1.048	1.048		0.913	1.003		0.997			0.919	0.77	0.77		0.858		1.092		1.007
G3HLR4	GHITM OS=Cricetulus griseus OX=10029 GN=CgPICR_006213 PE=3 SV=1	CgPICR_006213	37.305	32.5	10	27	6	0.909	0.942	1.012	0.903	0.872	1.076	0.978	1.012	1.012	1.324	1.311	0.796	0.836	0.852	0.993	1.033	1.003	0.9595	0.8595	0.034914	1.075	0.000930233	0.6405	0.0148322	0.7725	0.00970874
G3HH47	Peptidyl-prolyl cis-trans isomerase OS=Cricetulus griseus OX=10029 GN=I79_009944 PE=3 SV=1	I79_009944	11.4	7.1	3	12	3
G3H6K5	HIV Tat-specific factor 1-like OS=Cricetulus griseus OX=10029 GN=I79_005970 PE=4 SV=1	I79_005970	60.644	8.3	5	6	5		0.938			0.953			1.007			0.971	0.915		1.095			1.041	1.016	1.016		1.074		1.128		1.072
G3HHV8	Histone deacetylase OS=Cricetulus griseus OX=10029 GN=I79_010219 PE=3 SV=1	I79_010219	51.941	9.4	3	4	1	1.027	1.041	1.023	1.127	1.106	0.911	0.936	0.94	1.023	1.037	1.05	1.017	0.959	0.858	1.097	0.985	1.001	1.0795	1.0795	0.0162112	0.807	0.00441014	0.871	0.0619977	0.8515	0.00157646
G3IFL2	Multifunctional protein ADE2 OS=Cricetulus griseus OX=10029 GN=I79_022535 PE=4 SV=1	I79_022535	9.5048	5.7	2	2	2	1.202		1.211	0.938		0.916	1.101		1.211	0.955		1.079	0.833		0.78	0.981		0.78	0.78		0.816		0.872		1.027
G3I9X8	"Spectrin alpha chain, brain OS=Cricetulus griseus OX=10029 GN=I79_020389 PE=4 SV=1"	I79_020389	258.83	2.3	1	1	1	0.966	1.009	0.956	1.008	1.025	1.023	0.988	0.986	0.956	1.021	1.02	1.001	0.978	0.953	1.043	1	1.015	1.0295	1.0295	0.0131132	1	0.023	0.846	0.012685	0.887	0.00810537
G3HI17	Integrator complex subunit 8 (Fragment) OS=Cricetulus griseus OX=10029 GN=I79_010281 PE=4 SV=1	I79_010281	96.815	2.6	1	1	1												0.957
G3H7I4	Acyl-CoA-binding domain-containing protein 6 OS=Cricetulus griseus OX=10029 GN=I79_006316 PE=4 SV=1	I79_006316	31.304	27.4	4	9	4	0.884	0.863	0.814	1.464	1.38	0.934	0.826	0.85	0.814	1.014	1.006	1.04	0.766	0.783	1.656	1.072	1.115	1.6275	1.6275	0.0175115	0.8595	0.0265763	0.7665	0.0150033	1.0825	0.0235566
G3I3Z0	Membrane-associated phosphatidylinositol transfer protein 1 OS=Cricetulus griseus OX=10029 GN=I79_018161 PE=4 SV=1	I79_018161	134.88	12.9	6	17	3		0.847			0.988			1.011			1.059	0.939		1.12			0.972	1.166	1.166		1.194		1.058		0.818
G3I948	Eukaryotic translation initiation factor 5A OS=Cricetulus griseus OX=10029 GN=I79_020082 PE=3 SV=1	I79_020082	16.793	2.1	7	7	7	0.978	1.084	0.928	1.003	0.999	1.06	1.037	1.047	0.928	1.004	1.031	1.024	0.986	0.968	1.026	0.987	0.958	0.974	0.874	0.0533881	1.013	0.0463968	0.8605	0.0223842	0.856	0.0282427
G3HF91	Transcription factor E2-alpha OS=Cricetulus griseus OX=10029 GN=I79_009247 PE=4 SV=1	I79_009247	66.815	13	8	8	8	1.114	1.377	1.124	1.021	1.061	0.942	1.049	1.108	1.124	0.958	0.829	1.08	1.012	0.779	0.917	0.865	0.907	0.844	0.844	0.0864929	0.8735	0.0784201	0.898	0.0581162	0.8985	0.0956435
G3H177	LMAN2 OS=Cricetulus griseus OX=10029 GN=CgPICR_010361 PE=4 SV=1	CgPICR_010361	40.227	13.7	3	3	3	0.908	0.861	0.918	0.976	0.982	1.066	0.968	0.99	0.918	1.042	1.115	1.036	1.106	1.106	1.075	1.026	1	1.108	1.108	0.0297834	1.108	0.0379061	1.0265	0.0336094	0.841	0.0467588
G3HFB8	U6 snRNA-associated Sm-like protein LSm7 OS=Cricetulus griseus OX=10029 GN=I79_009274 PE=4 SV=1	I79_009274	11.716	6.6	3	5	3		1.057			1.062			1.025			0.935	0.983		0.955			0.987	1.005	1.005		0.87		1.021		1.056
G3IHW1	Formin-binding protein 1-like (Fragment) OS=Cricetulus griseus OX=10029 GN=I79_023417 PE=4 SV=1	I79_023417	50.222	9	3	4	2		0.827			1.18			0.747			1.163	0.906		1.025			1.042	1.427	1.427		0.803		0.881		0.896
G3HF63	Serine/threonine-protein kinase 11 OS=Cricetulus griseus OX=10029 GN=I79_009218 PE=4 SV=1	I79_009218	56.56	9.6	10	12	10	0.78	0.752	0.88	1.156	1.165	1.028	0.802	0.653	0.88	0.991	1.288	0.94	1.187	1.07	1.482	1.093	1.042	1.5155	1.5155	0.0221049	0.848	0.0843882	1.0145	0.180877	0.856	0.153766
G3I714	Prostate tumor overexpressed gene 1 protein-like OS=Cricetulus griseus OX=10029 GN=I79_019295 PE=4 SV=1	I79_019295	41.625	2.6	2	2	2
G3HGV7	tRNA-splicing ligase RtcB homolog OS=Cricetulus griseus OX=10029 GN=RTCB PE=3 SV=1	RTCB	47.794	10.8	7	7	7	1.016	1.018	1.012	0.983	1.035	1.009	1.025	0.986	1.012	1.003	1.041	1.061	0.995	0.968	0.968	1.004	1.019	0.9925	0.8925	0.0246851	0.889	0.0202224	0.861	0.0322581	0.89	0.0111111
G3H0X3	Calpain-3 OS=Cricetulus griseus OX=10029 GN=I79_003794 PE=3 SV=1	I79_003794	106.98	7.3	1	2	1	0.923	0.907	0.933	0.983	1.101	1.088	1.004	0.919	0.933	1.078	1.039	1.051	1.049	0.967	1.065	0.966	1.093	1.1395	1.1395	0.0653796	1.0505	0.0356973	0.852	0.0220588	0.874	0.0800821
G3HG73	ISG20L2 OS=Cricetulus griseus OX=10029 GN=CgPICR_013493 PE=4 SV=1	CgPICR_013493	43.365	22.1	13	15	11		1.107			0.993			0.907			1.08	0.815		0.805			1.117	0.897	0.897		0.819		0.745		1.034
G3I2W3	Lipase maturation factor OS=Cricetulus griseus OX=10029 GN=I79_017758 PE=3 SV=1	I79_017758	79.839	31.9	14	25	14	0.978		1.035	0.935		1.058	1.035		1.035	0.916		1.04	1.127		0.956	0.944		0.956	0.856		1.058		1.23		1.031
G3HSG5	Protein TFG (Fragment) OS=Cricetulus griseus OX=10029 GN=I79_013796 PE=4 SV=1	I79_013796	36.109	3.7	2	2	2	1.066	1.026	1.04	0.993	1.032	0.976	1.04	0.965	1.04	1.086	1.033	0.939	0.95	1.002	0.932	1	1.058	0.969	0.869	0.0381837	0.8585	0.0182577	0.8225	0.0514905	0.8725	0.0529563
G3HC69	PYGO2 OS=Cricetulus griseus OX=10029 GN=CgPICR_013558 PE=4 SV=1	CgPICR_013558	41.04	3.5	2	2	2	0.914	0.998	0.899	1.084	0.929	0.984	0.899	1.137	0.899	1.042	0.904	1.024	0.916	1.111	1.186	1.146	0.942	1.0585	1.0585	0.120453	1.0615	0.0730099	1.054	0.166034	1.071	0.0270775
G3HZU6	ARMC12 OS=Cricetulus griseus OX=10029 GN=CgPICR_020524 PE=4 SV=1	CgPICR_020524	38.811	13.1	6	9	6	1.233		0.892	1.052		0.723	0.892		0.892	0.852		1.08	1.086		0.853	0.911		0.853	0.853		0.723		1.275		1.069
G3HWJ7	Protein scribble-like OS=Cricetulus griseus OX=10029 GN=I79_015381 PE=4 SV=1	I79_015381	83.06	22.7	16	30	14	1.095	0.978	0.944	1.022	1.011	0.862	0.944	1.02	0.944	0.975	0.984	1.036	1.022	1.038	0.933	0.957	1.008	0.9835	0.8835	0.0513472	0.8525	0.0950131	1.0515	0.00332858	1.003	0.0209372
G3HNV4	Triosephosphate isomerase OS=Cricetulus griseus OX=10029 GN=I79_012448 PE=3 SV=1	I79_012448	16.434	11.4	5	9	5	0.959	0.942	0.92	0.911	0.922	0.959	0.92	0.95	0.92	1.106	1.158	0.983	0.913	0.9	0.95	1.168	1.061	0.9645	0.8645	0.0150337	0.8835	0.024911	0.801	0.0299625	0.886	0.0709939
G3I014	Nuclear factor of activated T-cells 5 OS=Cricetulus griseus OX=10029 GN=I79_016686 PE=4 SV=1	I79_016686	149.31	5.3	9	12	9		1.182			1.12			1.101			0.944	0.906		0.761			0.929	0.948	0.848		0.831		0.806		0.884
G3H1Y4	Glucocorticoid modulatory element-binding protein 1 OS=Cricetulus griseus OX=10029 GN=I79_004176 PE=4 SV=1	I79_004176	36.449	10.4	3	5	3
G3HD51	LisH domain and HEAT repeat-containing protein KIAA1468 OS=Cricetulus griseus OX=10029 GN=I79_008425 PE=4 SV=1	I79_008425	177.04	2.3	1	1	1	0.993	1.005	1.062	0.972	0.976	1.043	1.036	1.062	1.062	1.054	1.065	1.054	0.922	0.882	0.979	1.113	1.001	0.975	0.875	0.00410256	1.05	0.00666667	0.8515	0.0275984	0.898	0.0581162
G3IFB3	FLYWCH-type zinc finger-containing protein 1 OS=Cricetulus griseus OX=10029 GN=I79_022434 PE=4 SV=1	I79_022434	83.159	1	3	5	3	0.986	1.033	1.002	1.11	0.991	1.019	1.005	1.002	1.002	1.017	1.049	1.061	0.948	0.953	1.126	0.948	0.985	1.0425	1.0425	0.0800959	0.8945	0.0246355	0.82	0.0130435	0.8355	0.00374131
G3GR95	La-related protein 4B OS=Cricetulus griseus OX=10029 GN=I79_000038 PE=4 SV=1	I79_000038	68.381	9.8	1	1	1	1.117	1.134	1.061	1.006	1.008	1.009	1.127	1.061	1.061	0.973	1.008	1.051	0.876	0.938	0.901	0.863	0.905	0.895	0.895	0.00670391	0.8725	0.0375321	0.8155	0.0169306	0.8925	0.00616246
G3H3C4	Chloride channel protein OS=Cricetulus griseus OX=10029 GN=CgPICR_015681 PE=3 SV=1	CgPICR_015681	96.614	3.6	5	5	5	1.091	1.199	1.167	1.048	0.909	1.029	1.123	1.167	1.167	0.838	0.881	0.815	0.962	0.94	0.961	0.956	0.944	0.8595	0.8595	0.118092	1.001	0.027972	1.1075	0.0365688	1.1065	0.0311794
G3ICG5	Tripeptidyl-peptidase 2 OS=Cricetulus griseus OX=10029 GN=I79_021362 PE=4 SV=1	I79_021362	24.695	20.3	13	30	13	1.176	0.98	0.995	1.012	1.009	0.884	1.04	0.995	0.995	0.922	1.045	0.945	0.889	0.954	0.861	0.977	1.024	0.9455	0.8455	0.0893707	0.8495	0.0689837	0.8385	0.027171	1.02	0.0392157
G3H6A7	Putative global transcription activator SNF2L4 OS=Cricetulus griseus OX=10029 GN=I79_005861 PE=4 SV=1	I79_005861	181.49	29.4	8	32	2	1.141	1.081	1.079	1.037	0.969	0.958	1.093	1.079	1.079	0.887	0.9	1.023	0.963	1.026	0.909	0.971	0.989	0.9025	0.8025	0.00720222	0.878	0.0204499	1.113	0.0242588	1.097	0.00182315
G3GYY2	Caprin-1 OS=Cricetulus griseus OX=10029 GN=I79_003032 PE=4 SV=1	I79_003032	73.688	9.2	7	13	7	1.054	1.04	1.015	1.102	1.066	0.978	1.031	1.015	1.015	0.84	0.854	1.012	0.979	1.032	1.046	0.977	0.962	1.0355	1.0355	0.01014	0.877	0.00102354	1.1865	0.0181205	1.1445	0.0161643
G3HEY7	SLC35G2 OS=Cricetulus griseus OX=10029 GN=CgPICR_013185 PE=4 SV=1	CgPICR_013185	46.374	13.7	3	5	3
G3HRM7	DNA primase OS=Cricetulus griseus OX=10029 GN=I79_013471 PE=3 SV=1	I79_013471	49.597	9.7	2	4	2	1.092	1.063	1.032	1.145	1.2	1.014	1.107	1.127	1.032	0.752	0.79	1.064	0.955	0.987	1.049	0.934	0.916	1.089	1.089	0.0367309	1.037	0.0221794	1.2595	0.00833664	1.2005	0.0345689
G3HXF9	Kinetochore protein NDC80-like OS=Cricetulus griseus OX=10029 GN=H671_2g6631 PE=4 SV=1	H671_2g6631	74.061	13.2	3	7	2	1.153	1.11	1.143	1.138	1.089	0.916	1.056	1.131	1.143	0.839	0.791	0.834	0.946	0.944	0.987	0.924	0.938	0.984	0.884	0.00304878	0.8675	0.05323	1.1605	0.0280052	1.1435	0.0371666
G3GZ09	PSMG4 OS=Cricetulus griseus OX=10029 GN=CgPICR_009784 PE=4 SV=1	CgPICR_009784	13.853	30.7	18	34	9	0.884	1.057	0.864	1.087	0.9	1.224	1.082	1.149	0.864	0.747	0.908	0.912	1.14	1.1	1.23	1.076	0.913	1.0405	1.0405	0.182124	1.1555	0.0592817	1.3685	0.11509	1.223	0.177433
G3I2N4	"Lamina-associated polypeptide 2, isoforms alpha/zeta OS=Cricetulus griseus OX=10029 GN=I79_017678 PE=4 SV=1"	I79_017678	34.881	15.5	12	13	12	1.02	1.036	1.12	1.041	1.055	1.087	1.109	1.121	1.12	0.908	0.953	0.934	0.967	0.959	1.021	0.923	0.942	1.0195	1.0195	0.00147131	1.0845	0.00230521	1.0355	0.0284887	1.0025	0.0144638
G3IID3	RING finger protein 26 OS=Cricetulus griseus OX=10029 GN=I79_023601 PE=4 SV=1	I79_023601	47.07	7	4	4	4		1.09			0.98			1.198			0.901	0.955		0.906			0.955	0.899	0.899		1.099		1.006		1.06
G3HMY0	3-hydroxy-3-methylglutaryl coenzyme A synthase OS=Cricetulus griseus OX=10029 GN=I79_012110 PE=3 SV=1	I79_012110	57.378	7.7	4	4	4	1.02	1.017	1.32	1.08	1.105	0.886	0.904	0.935	1.32	0.851	0.852	1.012	1.022	1.009	1.059	1.147	1.121	1.073	1.073	0.0130475	0.8025	0.0182825	1.1925	0.00712788	1.332	0.012012
G3HK55	PCI domain-containing protein 2 OS=Cricetulus griseus OX=10029 GN=I79_011072 PE=4 SV=1	I79_011072	76.009	6.2	5	11	5	1.093	1.123	1.103	1.023	0.948	0.987	1.079	1.022	1.103	0.936	0.97	0.956	1.054	1.078	0.936	0.924	0.926	0.89	0.89	0.0516854	0.8485	0.0405904	1.1185	0.00670541	0.871	0.0164779
G3IFJ0	UPF0528 protein FAM172A OS=Cricetulus griseus OX=10029 GN=I79_022513 PE=4 SV=1	I79_022513	18.793	48.6	6	13	6	0.964	0.917	0.944	0.99	0.996	1.011	0.975	1.002	0.944	1.108	1.106	0.934	0.91	0.959	1.027	1.051	1.019	1.0565	1.0565	0.0279224	1.052	0.0389734	0.844	0.0272512	0.835	0.0149733
G3HMP1	M-phase phosphoprotein 6 OS=Cricetulus griseus OX=10029 GN=I79_012010 PE=4 SV=1	I79_012010	16.725	42.8	25	57	25		1.137			1.091			1.198			1.04	1.066		0.703			0.866	0.96	0.86		1.054		0.676		0.833
G3H412	Proliferating cell nuclear antigen OS=Cricetulus griseus OX=10029 GN=I79_005005 PE=3 SV=1	I79_005005	28.795	8.3	4	6	1	0.93	0.948	0.869	1.038	1.114	0.968	0.9	0.869	0.869	1.012	1.027	1.007	0.997	0.984	1.116	0.999	1.011	1.1455	1.1455	0.0257529	0.8425	0.0270557	0.8715	0.013896	0.8855	0.00152207
G3H2A6	GPN-loop GTPase 3 OS=Cricetulus griseus OX=10029 GN=I79_004277 PE=3 SV=1	I79_004277	32.708	22.2	4	5	4	1.039	1.148	1.097	1.044	1.014	0.975	1.013	1.097	1.097	0.983	0.863	0.932	0.894	0.86	1.005	1.037	1.049	0.944	0.844	0.0646186	0.8655	0.00983946	0.853	0.04617	1.1355	0.0708939
G3HQD6	60S ribosome subunit biogenesis protein NIP7-like OS=Cricetulus griseus OX=10029 GN=I79_013033 PE=4 SV=1	I79_013033	10.402	9.8	4	5	4	1.057	1.041	1.112	0.935	1.079	1.216	1.285	1.112	1.112	0.844	0.884	1.071	0.941	0.921	0.885	0.95	0.993	0.961	0.861	0.0790843	1.142	0.0647986	1.0785	0.0338433	1.1245	0.00133393
G3HFG5	Lysine-specific demethylase 4A OS=Cricetulus griseus OX=10029 GN=I79_009305 PE=4 SV=1	I79_009305	64.972	26.1	11	23	9	0.977	0.86	1.088	0.98	1.186	1.1	1.075	1.088	1.088	1.127	1.019	0.818	0.893	0.881	1.003	1.022	0.972	1.191	1.191	0.157851	1.1825	0.0697674	0.8285	0.0440555	0.8305	0.0252552
G3H4D3	6-phosphogluconolactonase OS=Cricetulus griseus OX=10029 GN=H671_1g2647 PE=3 SV=1	H671_1g2647	18.306	34.8	9	33	9	1.061	1.133	1.053	0.833	0.878	0.943	1.001	1.053	1.053	1.08	1.101	0.902	0.775	0.887	0.785	0.763	0.968	0.78	0.78	0.00641026	0.836	0.00747863	0.762	0.0577428	0.7925	0.109148
G3GX59	Putative sodium-coupled neutral amino acid transporter 10 OS=Cricetulus griseus OX=10029 GN=I79_002373 PE=4 SV=1	I79_002373	117.84	23.2	10	13	10		1.161	1.498		0.734			1.498	1.498		0.762	0.954		1.072			0.827	0.632	0.632		1.29		1.407		1.085
G3IDQ5	Tudor and KH domain-containing protein OS=Cricetulus griseus OX=10029 GN=I79_021838 PE=4 SV=1	I79_021838	65.269	25.4	11	19	6	1.036	1.039	1.152	0.896	0.956	1.105	1.145	1.152	1.152	0.966	0.956	0.978	0.95	0.913	0.865	1.015	1.004	0.8925	0.8925	0.0308123	1.107	0.00180668	0.869	0.0144479	1.0505	0.000475964
G3H1G2	Eukaryotic translation initiation factor 4E-binding protein 1 OS=Cricetulus griseus OX=10029 GN=H671_1g3521 PE=4 SV=1	H671_1g3521	12.39	15.8	8	18	8	1.088	1.216	1.021	1.021	0.986	0.889	0.967	1.021	1.021	1.028	0.81	1.023	1.037	1.102	0.938	0.934	0.908	0.8745	0.8745	0.0726129	0.8645	0.0283401	1.1845	0.148164	1.015	0.104433
G3GT06	T-complex protein 1 subunit theta OS=Cricetulus griseus OX=10029 GN=I79_000779 PE=4 SV=1	I79_000779	24.8	1.4	1	1	1	0.985	1.024	0.997	1.063	1.02	0.966	0.952	0.997	0.997	0.974	0.99	0.985	0.983	0.971	1.079	1.043	1.028	1.0375	1.0375	0.04	0.87	0.00412371	0.895	0.0140704	1.0545	0.0156472
G3H520	Ubiquitin carboxyl-terminal hydrolase 3 OS=Cricetulus griseus OX=10029 GN=I79_005389 PE=3 SV=1	I79_005389	49.568	1.8	1	1	1		1.022	0.956		0.973			0.956	0.956		0.886	0.946		1.169			1.009	0.952	0.852		0.835		1.319		1.139
G3IL89	Protein FAM73B OS=Cricetulus griseus OX=10029 GN=I79_024652 PE=4 SV=1	I79_024652	27.557	4.7	2	2	2	1.263		0.992	0.622		1.093	1.381		0.992	0.927		1.066	0.935		0.492	0.87		0.492	0.492		1.093		1.009		0.839
G3HXI0	Peptidyl-prolyl cis-trans isomerase SDCCAG10 OS=Cricetulus griseus OX=10029 GN=I79_015703 PE=4 SV=1	I79_015703	53.694	22.9	15	21	12	0.91	1.005	1.093	1.214	1.056	1.082	0.985	0.962	1.093	0.971	1.081	1.007	0.959	1.053	1.334	1.04	0.983	1.1925	1.1925	0.118658	1.0195	0.0613046	0.881	0.00713558	0.89	0.0818182
G3HPL1	Translocating chain-associated membrane protein 1 OS=Cricetulus griseus OX=10029 GN=I79_012726 PE=4 SV=1	I79_012726	24.992	11.5	1	1	1	1.045		1.151	0.832		1.034	1.081		1.151	0.989		0.932	1.119		0.796	0.937		0.796	0.796		1.034		1.131		0.847
G3HNF8	Nucleolar protein 66 OS=Cricetulus griseus OX=10029 GN=I79_012296 PE=4 SV=1	I79_012296	36.319	4.8	4	4	4		1.057	1.067		0.994			0.948	1.067		1.009	1.071		1.005			1.002	0.94	0.84		0.897		0.896		0.893
G3H283	Uncharacterized protein OS=Cricetulus griseus OX=10029 GN=I79_004254 PE=4 SV=1	I79_004254	111.84	3.5	3	3	3	1.093	1.07	0.923	0.998	0.935	0.9	0.984	1.038	0.923	0.949	0.981	0.818	1.039	1.066	0.913	1.012	0.993	0.8935	0.8935	0.0218243	0.835	0.0374332	1.091	0.00366636	1.039	0.0259865
G3I869	Msx2-interacting protein OS=Cricetulus griseus OX=10029 GN=I79_019732 PE=4 SV=1	I79_019732	271.96	40.8	51	107	51	1.261		1.048	0.797		1.092	1.377		1.048	0.95		0.902	0.719		0.632	0.899		0.632	0.632		1.092		0.757		0.846
G3H936	Uncharacterized protein KIAA1522 OS=Cricetulus griseus OX=10029 GN=I79_006898 PE=4 SV=1	I79_006898	106.23	4.9	5	7	5		1.24	1.162		0.891			0.992	1.162		0.959	0.954		0.9			1.047	0.719	0.719		0.8		0.838		1.092
G3GYA0	Serine/threonine-protein phosphatase dullard (Fragment) OS=Cricetulus griseus OX=10029 GN=I79_002773 PE=4 SV=1	I79_002773	24.229	8.5	6	6	6		1	1.127		0.921			1.093	1.127		0.972	0.978		1.056			0.973	0.921	0.821		1.093		1.086		1.001
G3HWD7	Uncharacterized protein OS=Cricetulus griseus OX=10029 GN=I79_015294 PE=4 SV=1	I79_015294	101.56	52.7	5	21	5	0.963	0.96	0.994	1.034	0.974	1.005	0.968	1.151	0.994	0.968	0.965	1.023	1.049	1.04	1.074	1.018	0.924	1.0445	1.0445	0.0282432	1.102	0.0880218	1.081	0.00277521	1.005	0.0467662
G3I2H9	Breast cancer metastasis-suppressor 1-like OS=Cricetulus griseus OX=10029 GN=I79_017586 PE=4 SV=1	I79_017586	28.277	25.9	36	44	33		1.073	0.99		0.996			1.067	0.99		0.953	0.985		0.995			0.941	0.928	0.828		0.894		1.044		0.887
G3HJ64	ZNF330 OS=Cricetulus griseus OX=10029 GN=CgPICR_020397 PE=4 SV=1	CgPICR_020397	35.679	8.3	1	1	1	1.053	0.93		1.054	0.963	0.912	0.96	0.923		0.921	0.948	0.946	1.048	1.146	1.001	0.994	1.028	1.018	1.018	0.0166994	0.852	0.0420168	1.1735	0.0302514	1.0815	0.0023116
G3H7U2	Structural maintenance of chromosomes protein OS=Cricetulus griseus OX=10029 GN=I79_006435 PE=3 SV=1	I79_006435	143.22	4.9	3	3	3	1.039	1.073	1.041	1.092	1.102	0.977	1.015	1.048	1.041	0.923	0.919	0.85	0.963	0.929	1.051	0.971	0.957	1.039	1.039	0.0115496	0.877	0	1.027	0.0155794	1.0465	0.00525561
G3H134	MKI67 FHA domain-interacting nucleolar phosphoprotein OS=Cricetulus griseus OX=10029 GN=CgPICR_001046 PE=4 SV=1	CgPICR_001046	37.172	2	1	1	1	1.043	1.17	1.101	1.175	1.006	0.93	0.97	1.162	1.101	1.003	0.9	1.011	0.834	0.905	1.127	0.992	0.928	0.9935	0.8935	0.134373	0.8615	0.0327613	0.819	0.0946681	1.01	0.0207921
G3IEL3	MAD2L1 OS=Cricetulus griseus OX=10029 GN=CgPICR_017206 PE=4 SV=1	CgPICR_017206	23.52	6.6	2	2	2	0.969	1.093	1.199	1.132	1.035	1.112	1.078	1.127	1.199	0.944	0.929	1.144	0.947	0.958	1.168	0.937	0.952	1.0575	1.0575	0.104492	1.0715	0.0377975	1.017	0.013766	1.009	0.0158573
G3HD23	NADH dehydrogenase [ubiquinone] 1 beta subcomplex subunit 7 OS=Cricetulus griseus OX=10029 GN=CgPICR_020567 PE=4 SV=1	CgPICR_020567	16.37	1.5	1	1	1	0.866	0.94	0.998	1.065	0.939	1	0.866	0.994	0.998	1.161	1.135	0.856	1.026	0.882	1.23	1.018	1.106	1.1145	1.1145	0.103634	1.0285	0.0277103	0.8305	0.064419	0.8255	0.0524041
G3GTK4	Ubiquitin carboxyl-terminal hydrolase 24 OS=Cricetulus griseus OX=10029 GN=I79_000989 PE=3 SV=1	I79_000989	233.86	12	1	1	1	1.028	1.063	1.078	0.948	0.954	1.042	1.071	0.99	1.078	0.995	1.008	1.023	1.005	1.012	0.922	0.97	0.985	0.9095	0.8095	0.0137438	0.8865	0.0562595	1.007	0.00297915	0.876	0.00102459
G3GTQ1	IFT20 OS=Cricetulus griseus OX=10029 GN=CgPICR_003465 PE=4 SV=1	CgPICR_003465	15.28	8.4	10	21	10
G3HLE4	tRNA (guanine-N(7)-)-methyltransferase non-catalytic subunit WDR4 OS=Cricetulus griseus OX=10029 GN=WDR4 PE=3 SV=1	WDR4	36.058	6.8	1	2	1	1.043	1.036	0.897	1.091	1.057	0.919	0.959	1.041	0.897	0.938	0.953	1.022	1.037	0.916	1.046	0.95	0.933	1.033	1.033	0.0125847	0.862	0.0446985	1.0335	0.07015	0.896	0.0170683
G3HAZ8	Ligatin OS=Cricetulus griseus OX=10029 GN=I79_007610 PE=4 SV=1	I79_007610	64.951	11.4	2	3	2	1.011	1.138	0.951	0.968	0.973	1.035	1.046	1.101	0.951	1	0.964	1.011	1.016	0.903	0.957	1.034	0.96	0.906	0.806	0.0562914	1.001	0.033966	0.8765	0.0404506	1.015	0.0187192
G3H9C5	Lymphocyte-specific helicase OS=Cricetulus griseus OX=10029 GN=I79_006992 PE=4 SV=1	I79_006992	91.151	36.6	19	33	19	1.099	1.141	1.342	0.968	1.105	1.101	1.21	1.199	1.342	0.731	0.689	0.967	0.976	0.975	0.881	0.965	0.904	0.9245	0.8245	0.0470525	1.076	0.0232342	1.375	0.0290909	1.316	0.00303951
G3HI22	Pleckstrin-likey domain-containing family F member 2 (Fragment) OS=Cricetulus griseus OX=10029 GN=I79_010286 PE=4 SV=1	I79_010286	13.455	4	3	3	3	0.889	0.879	1.003	0.969	1.084	1.13	1.005	0.998	1.003	1.087	1.02	0.922	1.02	0.953	1.09	1.028	1.065	1.1615	1.1615	0.0615583	1.1325	0.00220751	0.836	0.00213675	0.895	0.0492462
G3I8B9	AP-2 complex subunit beta OS=Cricetulus griseus OX=10029 GN=I79_019782 PE=4 SV=1	I79_019782	53.993	2.4	1	1	1	1.085	1.058	1.056	0.999	0.968	0.98	1.063	1.078	1.056	0.963	0.971	1.045	0.893	0.951	0.921	0.946	0.956	0.918	0.818	0.00326797	0.8995	0.0195098	0.853	0.0272823	0.8835	0.00152516
G3I7I0	DCN1-like protein OS=Cricetulus griseus OX=10029 GN=I79_019470 PE=4 SV=1	I79_019470	18.359	25	3	5	3	0.764	0.849	0.964	1.102	1.039	0.963	0.736	0.894	0.964	1.065	1.026	1.14	1.237	1.14	1.442	1.1	1.047	1.333	1.333	0.0817704	1.008	0.0446429	1.1365	0.0224373	1.0265	0.0063322
G3GWJ6	Putative transposase element L1Md-A101/L1Md-A102/L1Md-A2 OS=Cricetulus griseus OX=10029 GN=I79_002122 PE=4 SV=1	I79_002122	14.2	34.8	15	32	4	1.185		1.104	0.95		0.916	1.086		1.104	0.909		1.036	0.892		0.802	0.99		0.802	0.802		0.816		0.881		1.089
G3GRQ1	Tubulin beta-3 chain OS=Cricetulus griseus OX=10029 GN=I79_000194 PE=3 SV=1	I79_000194	85.499	3.6	7	8	7	1.058	0.931	1.102	1.184	1.099	0.881	0.932	0.897	1.102	0.997	0.987	1.023	0.837	0.879	1.119	1.01	1.033	1.1495	1.1495	0.0265333	0.822	0.0444685	0.8655	0.0294627	1.03	0.0165049
G3I5R2	40S ribosomal protein S28 OS=Cricetulus griseus OX=10029 GN=CgPICR_001126 PE=3 SV=1	CgPICR_001126	7.8409	11.6	5	5	5	0.995	1.002	0.961	1.216	1.144	1.021	1.016	0.951	0.961	0.937	0.957	0.85	0.962	0.972	1.222	0.961	0.976	1.182	1.182	0.0338409	0.885	0.0365482	1.0215	0.00538424	1.023	0.00293255
G3H3I0	Mitochondrial import inner membrane translocase subunit TIM17 OS=Cricetulus griseus OX=10029 GN=I79_004827 PE=3 SV=1	I79_004827	18.097	17.7	3	7	3	1.245	1.219	1.049	0.848	0.872	1.051	1.308	1.342	1.049	0.803	0.952	1.011	0.89	0.733	0.681	0.919	0.924	0.698	0.698	0.0243553	1.076	0.0232342	0.839	0.179979	1.0575	0.0817967
G3H1K6	Disintegrin and metalloproteinase domain-containing protein 9 OS=Cricetulus griseus OX=10029 GN=I79_004035 PE=4 SV=1	I79_004035	125.07	7.7	8	9	7		0.938			1.178			1.003			1.083	1.144		0.881			0.944	1.256	1.256		1.069		0.813		0.872
G3IKH0	Guanine nucleotide exchange factor VAV2 OS=Cricetulus griseus OX=10029 GN=I79_024372 PE=4 SV=1	I79_024372	26.45	9.7	1	3	1		1.077			0.959			1.056			0.966	0.856		0.966			0.997	0.89	0.89		0.881		1		1.032
G3HAC7	SEC14 domain and spectrin repeat-containing protein 1 OS=Cricetulus griseus OX=10029 GN=I79_007375 PE=4 SV=1	I79_007375	79.317	18.5	5	6	5	0.764	0.867	0.744	0.929	1.141	1.335	1.02	0.964	0.744	0.888	0.926	1.023	1.348	1.045	1.216	1.051	1.06	1.266	1.266	0.0194945	1.2235	0.001132	1.3235	0.0146959	1.1645	0.0167454
G3I0J2	Major facilitator superfamily domain-containing protein 10 OS=Cricetulus griseus OX=10029 GN=I79_016878 PE=4 SV=1	I79_016878	49.357	14.9	12	20	12		0.848			0.922			1.104			1.096	1.111		1.033			0.995	1.087	1.087		1.302		0.843		0.808
G3HJJ1	RPIA OS=Cricetulus griseus OX=10029 GN=CgPICR_013854 PE=4 SV=1	CgPICR_013854	19.766	21.3	17	23	16	1.111	1.059	1.113	0.947	0.956	1.02	1.133	1.102	1.113	1.01	1.017	1.022	0.889	0.913	0.852	0.969	0.972	0.8775	0.8775	0.0290598	1.0305	0.0101892	0.889	0.0101237	0.8575	0.00156658
G3GWW7	"Cytochrome b-c1 complex subunit Rieske, mitochondrial OS=Cricetulus griseus OX=10029 GN=I79_002252 PE=4 SV=1"	I79_002252	14.933	40.4	2	18	1		0.945			0.958			0.961			1.018	1.011		1.036			1.083	1.014	1.014		1.017		1.018		1.064
G3H3X5	U3 small nucleolar RNA-associated protein 14-like A OS=Cricetulus griseus OX=10029 GN=I79_004966 PE=4 SV=1	I79_004966	87.268	4.7	2	3	2	1.014	1.039	1.011	1.005	1.064	1.055	1.07	1.049	1.011	0.934	0.938	0.967	1.017	1	0.991	0.953	0.974	1.0075	1.0075	0.0163772	1.0325	0.0217918	1.0775	0.0106729	1.029	0.00874636
G3HWI4	"Cytochrome c1, heme protein, mitochondrial OS=Cricetulus griseus OX=10029 GN=I79_015367 PE=4 SV=1"	I79_015367	29.54	7.7	3	3	3	0.987	1.028	0.927	0.887	0.895	1.05	1.036	1.071	0.927	1.038	1	0.922	1.038	1.015	0.899	0.997	0.982	0.885	0.885	0.0158192	1.046	0.00382409	1.0075	0.00744417	0.8715	0.010808
G3IDU5	DNA-directed RNA polymerase III subunit RPC9 OS=Cricetulus griseus OX=10029 GN=H671_4g12633 PE=4 SV=1	H671_4g12633	24.418	1.5	1	1	1	0.864	0.948	0.845	1.208	1.063	0.862	0.745	0.882	0.845	0.975	1.002	1.045	1.068	1.121	1.398	1.124	1.06	1.2595	1.2595	0.109964	0.896	0.0379464	1.107	0.0108401	1.1055	0.042967
G3I189	NAA11 OS=Cricetulus griseus OX=10029 GN=CgPICR_018374 PE=4 SV=1	CgPICR_018374	24.344	2.9	3	5	3	1.148	1.159	1.131	0.939	0.992	0.965	1.108	1.143	1.131	0.986	0.941	1.14	0.91	0.841	0.818	0.919	0.958	0.837	0.837	0.0227001	0.8755	0.0107637	0.8085	0.0159604	0.875	0.0441026
G3IBG6	Ubiquitin carboxyl-terminal hydrolase 11 OS=Cricetulus griseus OX=10029 GN=I79_020986 PE=3 SV=1	I79_020986	52.013	5.1	6	9	4		1.119			0.932			1.056			0.955	1.036		1.007			0.957	0.833	0.833		0.844		1.054		1.002
G3IDY8	Myotubularin-related protein 1 OS=Cricetulus griseus OX=10029 GN=I79_021929 PE=3 SV=1	I79_021929	42.391	16.3	2	2	2	0.828	0.733	0.834	1.092	1.041	1	0.828	0.881	0.834	1.206	1.175	1.023	0.911	0.97	1.319	1.13	1.172	1.3695	1.3695	0.0368748	1.101	0.0917348	0.7905	0.0449083	0.867	0.0310238
G3HKA1	Pre-B-cell leukemia transcription factor 1 OS=Cricetulus griseus OX=10029 GN=I79_011119 PE=4 SV=1	I79_011119	35.194	4.3	3	5	2
G3IMN8	Diphthine synthase OS=Cricetulus griseus OX=10029 GN=I79_025179 PE=4 SV=1	I79_025179	18.259	5.4	4	7	4
G3I0H0	Peptidyl-prolyl cis-trans isomerase OS=Cricetulus griseus OX=10029 GN=I79_016855 PE=4 SV=1	I79_016855	8.5718	24.6	4	4	4	0.88	0.878	1.104	1.235	1.12	1.039	0.914	0.873	1.104	1.014	1.009	0.953	0.992	1.074	1.403	0.983	1.044	1.3395	1.3395	0.0474057	1.0165	0.0221348	1.021	0.0421156	1.002	0.0329341
G3H5I9	Pleiotropic regulator 1 OS=Cricetulus griseus OX=10029 GN=I79_005571 PE=4 SV=1	I79_005571	42.636	29.8	2	2	2	0.923	0.975	1.102	0.992	1.003	1.223	1.129	1.144	1.102	0.997	1.001	0.997	0.849	0.893	1.075	0.996	0.99	1.052	1.052	0.0218631	1.198	0.0208681	0.872	0.0229358	0.894	0.00503018
G3H750	Calpastatin OS=Cricetulus griseus OX=10029 GN=I79_006176 PE=4 SV=1	I79_006176	83.975	9.7	3	5	3	1.059	1.071	0.961	0.948	1.064	0.959	1.016	0.917	0.961	1.049	1.011	1.124	0.939	0.969	0.895	1.009	0.93	0.944	0.844	0.0519068	0.8075	0.0567493	0.8265	0.0339989	0.841	0.0223167
G3H6Y8	N-acylneuraminate-9-phosphatase OS=Cricetulus griseus OX=10029 GN=I79_006111 PE=4 SV=1	I79_006111	27.824	4.6	3	3	3	1.125		1.049	0.974		0.999	1.124		1.049	0.963		0.975	0.879		0.866	0.946		0.866	0.866		0.899		0.813		0.882
G3H476	Transmembrane protein 161A OS=Cricetulus griseus OX=10029 GN=I79_005076 PE=4 SV=1	I79_005076	24.843	13.1	4	5	4
G3IIW2	DNA polymerase alpha subunit B OS=Cricetulus griseus OX=10029 GN=I79_023790 PE=3 SV=1	I79_023790	66.718	6.2	3	4	3	1.159	1.205	0.882	1.054	1.032	0.987	1.144	1.12	0.882	0.851	0.867	1.023	0.914	0.933	0.909	0.901	0.887	0.8825	0.8825	0.0300283	0.858	0.0302714	1.075	0.000930233	1.041	0.0172911
G3I8D0	Suppressor of G2 allele of SKP1-like OS=Cricetulus griseus OX=10029 GN=I79_019794 PE=4 SV=1	I79_019794	18.607	16.2	8	10	8	1.072	1	1.143	1.009	1.06	0.912	0.978	1.067	1.143	0.925	0.923	1.022	1.006	0.98	0.941	1.012	0.978	1.0005	1.0005	0.0594703	0.8895	0.0783224	1.075	0.012093	1.077	0.0157846
G3I6W1	Kinesin-like protein OS=Cricetulus griseus OX=10029 GN=I79_019239 PE=3 SV=1	I79_019239	73.372	24	10	21	10	1.137	1.157	1.056	1.129	0.985	1.009	1.147	1.14	1.056	0.682	0.741	1.011	1.096	1.004	0.993	0.867	0.883	0.922	0.822	0.0170065	0.897	0.0120361	1.481	0.00850777	1.2315	0.0320747
G3I5S7	Coatomer subunit delta OS=Cricetulus griseus OX=10029 GN=I79_018833 PE=3 SV=1	I79_018833	57.229	10	2	2	2	0.92	0.863	0.881	1.039	1.062	0.983	0.904	0.935	0.881	1.09	1.039	0.967	1.047	1.054	1.129	1.032	1.067	1.18	1.18	0.0432203	1.033	0.0484027	0.8875	0.0268354	0.887	0.0405268
G3HD99	Biogenesis of lysosome-related organelles complex 1 subunit 5 OS=Cricetulus griseus OX=10029 GN=CgPICR_015506 PE=3 SV=1	CgPICR_015506	21.751	62.1	20	60	19	1.081	1.108	0.933	1.04	1.101	0.914	0.988	0.966	0.933	1.054	1.063	0.922	0.881	0.848	0.962	0.966	0.936	0.978	0.878	0.0163599	0.893	0.0235162	0.817	0.0232558	0.899	0.0200222
G3H1P3	Enhancer of rudimentary-like OS=Cricetulus griseus OX=10029 GN=I79_004052 PE=4 SV=1	I79_004052	9.0382	3.7	3	6	3	0.971	1.159	0.98	1.065	1.005	0.96	0.932	1.049	0.98	1.05	0.928	1.045	0.96	1.033	1.097	1.008	0.964	0.982	0.882	0.117108	0.8325	0.0294906	1.0135	0.0981746	0.8995	0.0395198
G3ICU8	Caseinolytic peptidase B protein-like OS=Cricetulus griseus OX=10029 GN=I79_021501 PE=4 SV=1	I79_021501	75.559	4.6	4	4	4	1.032	1.023	1.004	0.96	0.987	1.054	1.088	1.059	1.004	0.949	0.915	1.14	0.982	1.009	0.93	0.956	0.955	0.9475	0.8475	0.0184697	1.0445	0.00909526	1.069	0.0318054	1.0255	0.01804
G3GWY2	RNA-binding protein 34 OS=Cricetulus griseus OX=10029 GN=I79_002267 PE=4 SV=1	I79_002267	31.287	20.9	11	16	11	0.948	1.003	1.054	1.031	1.007	1.081	1.025	0.938	1.054	0.937	0.976	1.036	0.997	0.979	1.088	1.021	1.069	1.046	1.046	0.040153	1.008	0.0724206	1.0335	0.0295114	1.0925	0.00228833
G3HJK7	"Pentatricopeptide repeat-containing protein 3, mitochondrial OS=Cricetulus griseus OX=10029 GN=I79_010856 PE=4 SV=1"	I79_010856	39.478	26.9	6	17	6	0.934		0.848	0.879		1.074	1.003		0.848	1.06		1.023	1.042		0.941	1.076		0.941	0.841		1.074		0.883		1.015
G3H9J8	Exportin-T OS=Cricetulus griseus OX=10029 GN=I79_007072 PE=4 SV=1	I79_007072	109.84	11.6	3	5	3	1.058	1.107	1.033	0.978	1.007	0.973	1.029	0.986	1.033	1.005	0.991	0.97	0.946	1.002	0.924	0.949	0.953	0.917	0.817	0.00763359	0.832	0.0439914	0.876	0.0358607	0.853	0.00944386
G3I6S3	Programmed cell death protein 4 OS=Cricetulus griseus OX=10029 GN=I79_019200 PE=4 SV=1	I79_019200	51.688	16.1	3	5	3	1.17	1.202	1.009	0.94	0.908	0.847	0.991	1.004	1.009	1.109	1.069	1.007	0.782	0.74	0.803	0.963	0.966	0.779	0.779	0.0308087	0.841	0.00713436	0.6985	0.00930565	0.886	0.020316
G3IFL1	Amidophosphoribosyltransferase OS=Cricetulus griseus OX=10029 GN=I79_022534 PE=4 SV=1	I79_022534	27.625	14	5	6	5	1.128	0.917	0.979	1.124	1.038	0.816	0.92	0.907	0.979	0.914	1.081	0.953	0.902	1.084	0.996	1.012	0.992	1.064	1.064	0.0639098	0.8025	0.0958449	0.895	0.0080402	1.0125	0.0933333
G3HHR3	VIM OS=Cricetulus griseus OX=10029 GN=CgPICR_005384 PE=3 SV=1	CgPICR_005384	53.742	5.8	2	4	2	1.053	1.033	1.033	1.071	1.094	0.964	1.015	0.999	1.033	0.937	0.951	0.966	0.991	1.001	1.017	0.952	0.974	1.038	1.038	0.0202312	0.8655	0.0015536	1.0555	0.00236855	1.02	0.00392157
G3H7T1	"FYVE, RhoGEF and PH domain-containing protein 1 OS=Cricetulus griseus OX=10029 GN=I79_006421 PE=4 SV=1"	I79_006421	14.663	1.5	1	1	1
G3IBL4	Glucose-6-phosphate 1-dehydrogenase OS=Cricetulus griseus OX=10029 GN=I79_021040 PE=3 SV=1	I79_021040	71.305	30.6	4	7	4	0.988	1.082	1.042	1.027	1.005	0.988	0.976	0.987	1.042	0.997	1.002	1.066	1.042	0.97	1.039	1.015	0.974	0.984	0.884	0.0458943	0.85	0.04	1.0065	0.0382514	0.895	0.0231156
G3IAF9	Short coiled-coil protein OS=Cricetulus griseus OX=10029 GN=I79_020580 PE=4 SV=1	I79_020580	9.3544	17	12	16	12	1.235		0.608	1.069		1.143	1.412		0.608	1.06		1.136	0.608		0.866	0.642		0.866	0.866		1.143		0.574		0.606
G3H1N7	"Splicing factor, arginine/serine-rich 5 OS=Cricetulus griseus OX=10029 GN=I79_004047 PE=4 SV=1"	I79_004047	30.891	8.4	1	1	1	1.052	1.084	1.007	1.004	0.993	0.967	1.017	1.013	1.007	0.974	0.941	1.038	1.007	0.976	0.954	0.957	0.99	0.935	0.835	0.0203209	0.851	0.0168244	1.0355	0.00144858	1.0175	0.0339066
G3HVF0	Sorting nexin-18 OS=Cricetulus griseus OX=10029 GN=I79_014937 PE=4 SV=1	I79_014937	38.443	11.4	3	7	3	0.754	1.025	1.173	1.023	1.003	1.068	0.805	0.936	1.173	1.183	1.011	1.055	1.173	1.033	1.357	1.057	1.005	1.168	1.168	0.161815	0.8905	0.0782433	1.007	0.0148957	0.8435	0.0535241
G3HD57	Syntenin-1 OS=Cricetulus griseus OX=10029 GN=I79_008432 PE=4 SV=1	I79_008432	32.287	60.8	15	39	15	1.069	1.1	0.977	1.046	1.106	1.002	1.071	1.037	0.977	0.919	0.935	1.097	0.977	0.944	0.978	0.874	0.913	0.9915	0.8915	0.0136157	0.8725	0.0303342	1.0365	0.0255668	0.8635	0.0129735
G3H5K9	SH3 domain-containing kinase-binding protein 1 OS=Cricetulus griseus OX=10029 GN=H671_xg20512 PE=4 SV=1	H671_xg20512	65.703	20.3	13	19	13	0.946		0.966	1.131		1.091	1.032		0.966	0.948		0.941	0.966		1.196	0.995		1.196	1.196		1.091		1.019		1.05
G3HUU6	Protein S100 OS=Cricetulus griseus OX=10029 GN=H671_1g3381 PE=3 SV=1	H671_1g3381	11.241	3.8	1	1	1	0.947	0.866	0.908	1.193	1.179	0.932	0.883	0.834	0.908	1.084	1.094	0.584	0.908	0.895	1.26	0.956	0.947	1.3105	1.3105	0.0385349	0.8475	0.0163588	0.828	0.0120773	0.874	0.00915332
G3HG45	"Citrate synthase, mitochondrial OS=Cricetulus griseus OX=10029 GN=I79_009564 PE=4 SV=1"	I79_009564	42.068	7.4	1	1	1	0.944	0.957	1.063	0.954	1.047	0.994	0.938	0.983	1.063	1.046	1.021	1.006	1.063	1.024	1.011	1.055	0.994	1.0525	1.0525	0.0394299	1.0105	0.0163286	1.0095	0.00643883	0.8915	0.01765
G3H7T4	Serine/threonine-protein kinase WNK3 OS=Cricetulus griseus OX=10029 GN=I79_006425 PE=4 SV=1	I79_006425	149.08	23.6	7	10	7
G3H042	Condensin complex subunit 2 OS=Cricetulus griseus OX=10029 GN=I79_003490 PE=3 SV=1	I79_003490	81.308	12.8	15	17	15	0.961	0.989	1.015	1.074	1.079	0.903	0.868	0.775	1.015	1.01	1.029	0.928	0.987	1.004	1.118	1.047	1.022	1.1045	1.1045	0.0122227	0.8435	0.0705394	0.8765	0.000512033	1.015	0.0216749
G3H468	Splicing factor 4 OS=Cricetulus griseus OX=10029 GN=I79_005068 PE=4 SV=1	I79_005068	70.623	8.9	17	18	17	1.114	1.111	0.642	0.996	1.012	0.927	1.033	1.057	0.642	0.952	0.99	0.807	0.954	0.931	0.894	0.943	0.947	0.9025	0.8025	0.00941828	0.839	0.0127796	0.871	0.0319258	0.874	0.0174538
G3HZ50	"Succinyl-CoA ligase [ADP-forming] subunit beta, mitochondrial OS=Cricetulus griseus OX=10029 GN=I79_016345 PE=4 SV=1"	I79_016345	25.797	15.5	6	9	6	1.019	0.995	0.957	0.912	0.947	1.052	1.072	1.025	0.957	0.992	1.014	1.144	0.955	0.984	0.895	0.979	1.035	0.9235	0.8235	0.0308609	1.041	0.0105668	0.8665	0.00362131	1.004	0.0169323
G3IEU1	ERBB receptor feedback inhibitor 1 OS=Cricetulus griseus OX=10029 GN=CgPICR_017911 PE=4 SV=1	CgPICR_017911	50.359	3.7	2	3	2	1.083	1.035	1.057	0.967	1.021	0.922	0.999	0.822	1.057	1.064	1.097	1.083	0.912	1.002	0.893	0.98	1.027	0.9395	0.8395	0.0494944	0.858	0.0745921	0.885	0.0316384	0.8285	0.00807754
G3HLS2	14-3-3 protein beta/alpha OS=Cricetulus griseus OX=10029 GN=I79_011666 PE=3 SV=1	I79_011666	27.85	74.9	18	90	18	0.92	0.872	0.874	1.055	1.076	0.923	0.849	0.86	0.874	1.059	1.06	1.114	1.045	1.075	1.147	1.042	1.071	1.1905	1.1905	0.0365393	0.8545	0.0330016	1.0005	0.0134933	0.897	0.0130391
G3HHG3	Complement component C7 OS=Cricetulus griseus OX=10029 GN=I79_010066 PE=4 SV=1	I79_010066	161.35	1.8	2	4	2		0.635	0.995		0.598			1.297	0.995		1.301	1.128		0.613			1.502	0.942	0.842		2.043		0.471		1.154
G3I8H3	Putative myosin light chain kinase 3 OS=Cricetulus griseus OX=10029 GN=H671_3g10061 PE=4 SV=1	H671_3g10061	159.56	12.7	2	2	2	1.024	1.027	0.956	0.975	0.974	0.979	1.003	0.969	0.956	1.002	0.994	1.356	1.028	1.048	0.952	0.96	0.985	0.95	0.85	0.00210526	0.8615	0.0182007	1.04	0.0134615	0.8745	0.0169318
G3I2Z6	Zinc finger protein basonuclin-1 OS=Cricetulus griseus OX=10029 GN=I79_017794 PE=4 SV=1	I79_017794	92.363	8.6	2	3	2
G3HK42	60S ribosomal protein L30 OS=Cricetulus griseus OX=10029 GN=I79_011057 PE=4 SV=1	I79_011057	5.5553	21.7	6	12	6	0.536	0.847	0.595	1.281	1.161	0.905	0.485	0.759	0.595	1.225	1.137	1.006	1.165	0.96	2.39	1.3	1.119	1.8805	1.8805	0.270939	0.8005	0.00499722	0.8975	0.05961	1.0225	0.0376528
G3HBE7	"Acyl-CoA synthetase family member 2, mitochondrial OS=Cricetulus griseus OX=10029 GN=I79_007776 PE=4 SV=1"	I79_007776	68.11	6.7	2	2	2	0.947	0.884	0.956	0.998	0.891	1.045	0.99	0.864	0.956	1.073	1.21	0.901	1.01	1.09	1.054	0.985	1.046	1.031	1.031	0.0223084	1.011	0.0336301	0.821	0.0217155	0.891	0.030303
G3HRZ5	Zinc finger protein 76 OS=Cricetulus griseus OX=10029 GN=I79_013620 PE=4 SV=1	I79_013620	61.79	2.3	2	2	2	0.851	0.795	1.055	1.131	1.094	0.996	0.848	0.897	1.055	0.963	0.999	1.165	1.151	1.151	1.329	1.068	1.054	1.3525	1.3525	0.0173752	1.062	0.0621469	1.1735	0.0183213	1.082	0.0249538
G3I929	M-phase inducer phosphatase 3 OS=Cricetulus griseus OX=10029 GN=I79_020063 PE=4 SV=1	I79_020063	32.6	9.2	17	19	17
G3HR85	RCC1 and BTB domain-containing protein 2 OS=Cricetulus griseus OX=10029 GN=I79_013348 PE=4 SV=1	I79_013348	60.123	0.9	1	1	1	0.906	0.826	1.095	0.93	0.929	1.065	0.965	0.955	1.095	1.077	1.093	0.834	1.02	1.058	1.026	1.095	1.125	1.0755	1.0755	0.0460251	1.1105	0.0409725	0.8575	0.0109661	1.023	0.0058651
G3HIM1	Basement membrane-specific heparan sulfate proteoglycan core protein OS=Cricetulus griseus OX=10029 GN=I79_010495 PE=4 SV=1	I79_010495	334.14	8.8	6	8	6	0.841		1.287	0.814		1.134	0.954		1.287	1.135		0.956	0.942		0.968	1.287		0.968	0.868		1.134		0.83		1.134
G3H4Z8	HSPA2 OS=Cricetulus griseus OX=10029 GN=CgPICR_008285 PE=3 SV=1	CgPICR_008285	69.668	11.9	3	3	2	0.348	0.385	1.241	1.341	1.262	0.46	0.16	0.277	1.241	1.119	1.111	1.034	1.633	1.616	3.853	1.241	1.274	3.5655	3.5655	0.00806338	0.5895	0.0219678	1.457	0.00137268	1.128	0.016844
G3ILL5	Transaldolase OS=Cricetulus griseus OX=10029 GN=I79_024784 PE=3 SV=1	I79_024784	36.168	28	7	13	6	1.08		0.96	1.058		0.909	0.982		0.96	0.987		1.011	0.946		0.98	0.96		0.98	0.88		0.809		0.858		0.873
G3IAY3	SEC23-interacting protein OS=Cricetulus griseus OX=10029 GN=I79_020769 PE=4 SV=1	I79_020769	103.86	19.9	13	17	13	1.052	0.983	0.942	0.945	1.02	1.017	1.07	1.006	0.942	0.951	1.002	0.534	1.073	1.064	0.898	0.942	1.014	0.968	0.868	0.0723141	1.02	0.00294118	1.095	0.030137	1.0015	0.0104843
G3I6V1	Uncharacterized protein C6orf125-like OS=Cricetulus griseus OX=10029 GN=I79_019229 PE=4 SV=1	I79_019229	16.13	25	1	1	1	0.916	0.903	1.065	1.039	1.035	1.051	0.963	0.983	1.065	1.085	1.006	0.852	0.997	0.915	1.134	1.065	1.117	1.14	1.14	0.00526316	1.07	0.017757	0.8145	0.00492072	1.046	0.0611855
G3H4C2	Microtubule-associated protein 1S OS=Cricetulus griseus OX=10029 GN=I79_005123 PE=4 SV=1	I79_005123	91.802	7.3	2	2	2	1.044	1.023	0.983	0.966	0.952	0.967	1.01	1.017	0.983	0.954	1.037	1.05	1.012	0.921	0.925	0.983	1.021	0.928	0.828	0.00323276	0.8805	0.0137685	0.8745	0.0887635	1.0075	0.0223325
G3I486	Heterochromatin protein 1-binding protein 3 OS=Cricetulus griseus OX=10029 GN=I79_018263 PE=4 SV=1	I79_018263	62.228	24.1	5	7	5	0.849	0.764	1.184	0.831	0.851	1.027	0.872	0.867	1.184	1.127	1.166	1.125	1.128	1.128	0.979	1.184	1.136	1.0465	1.0465	0.0645007	1.081	0.0499537	0.884	0.0172764	1.0125	0.0380247
G3HEA6	Targeting protein for Xklp2 OS=Cricetulus griseus OX=10029 GN=I79_008885 PE=4 SV=1	I79_008885	85.813	10.6	2	2	2	0.982	0.963	0.979	1.186	1.356	1.17	1.149	1.131	0.979	0.733	0.69	1.062	1.026	1.048	1.208	0.979	0.932	1.308	1.308	0.0764526	1.172	0.00170648	1.4595	0.0407674	1.3435	0.00558243
G3I6W8	40S ribosomal protein S18 OS=Cricetulus griseus OX=10029 GN=I79_019246 PE=3 SV=1	I79_019246	17.763	2.9	83	93	83	1.019	1.013	1.02	0.953	0.915	0.981	1	0.987	1.02	0.966	0.924	0.99	1.1	1.159	0.935	1.02	1.038	0.919	0.819	0.0174102	0.8775	0.00358056	1.1965	0.0480568	1.0895	0.030748
G3I7C4	Histone-lysine N-methyltransferase SETD1A OS=Cricetulus griseus OX=10029 GN=I79_019411 PE=4 SV=1	I79_019411	187.42	1.7	1	1	1	0.995	0.992	0.996	1.045	1.056	1.009	1.004	0.999	0.996	0.974	0.993	1.014	1.021	1.008	1.05	0.996	0.936	1.0575	1.0575	0.0070922	1.008	0.000992063	1.0315	0.0159961	0.883	0.0406918
G3HS59	Protein FAM100A OS=Cricetulus griseus OX=10029 GN=I79_013685 PE=4 SV=1	I79_013685	18.82	8.6	8	10	8	1.326		0.883	0.916		1.031	1.367		0.883	0.755		0.968	0.774		0.691	0.883		0.691	0.691		1.031		1.025		1.17
G3HFM5	Multidrug resistance-associated protein 1 OS=Cricetulus griseus OX=10029 GN=I79_009387 PE=4 SV=1	I79_009387	16.34	11.6	5	7	3	1.085		0.941	0.909		1.096	1.189		0.941	0.991		1.058	0.89		0.838	0.941		0.838	0.838		1.096		0.898		0.85
G3HQC6	Fibromodulin OS=Cricetulus griseus OX=10029 GN=I79_013023 PE=4 SV=1	I79_013023	43.099	18.5	2	3	2	1.208		1.188	0.613		0.73	0.882		1.188	1.071		1.025	1.019		0.507	1.188		0.507	0.507		0.73		0.851		1.109
G3H5N1	Zinc finger protein 423 OS=Cricetulus griseus OX=10029 GN=I79_005617 PE=4 SV=1	I79_005617	137.87	11.2	3	4	3
G3I4U4	DnaJ-like subfamily C member 11 OS=Cricetulus griseus OX=10029 GN=I79_018482 PE=4 SV=1	I79_018482	58.743	81.5	4	12	4	1.008	1.037	0.938	0.927	0.904	1.166	1.175	1.13	0.938	0.938	1.009	0.972	1.028	1	0.92	0.943	0.961	0.896	0.896	0.0267857	1.128	0.0336879	1.0435	0.0503115	0.8785	0.0270823
G3I360	Solute carrier family 12 member 2 (Fragment) OS=Cricetulus griseus OX=10029 GN=I79_017861 PE=4 SV=1	I79_017861	77.933	33.3	9	18	9	0.913	1.332	1.122	0.953	0.757	1.06	0.968	1.312	1.122	1.122	0.885	1.01	1.035	0.829	1.044	1.058	0.937	0.806	0.806	0.295285	1.0225	0.0366748	0.8295	0.00806885	1.001	0.0579421
G3H5H0	Piezo-type mechanosensitive ion channel component OS=Cricetulus griseus OX=10029 GN=I79_005551 PE=3 SV=1	I79_005551	262.23	10.1	1	2	1		1.075			0.877			1.083			0.993	0.975		1.044			0.949	0.816	0.816		1.007		1.051		0.856
G3I0N2	Rho guanine nucleotide exchange factor 1 OS=Cricetulus griseus OX=10029 GN=I79_016920 PE=4 SV=1	I79_016920	88.906	2.6	2	3	2	0.995	0.977	1.095	1.029	1.04	0.966	0.961	0.934	1.095	1.009	0.994	0.93	1.015	1.046	1.034	1.012	1.032	1.049	1.049	0.0142993	0.861	0.00520291	1.029	0.0223518	1.0205	0.0171485
G3I9T6	Zinc finger protein 629 OS=Cricetulus griseus OX=10029 GN=I79_020346 PE=4 SV=1	I79_020346	96.253	9.4	6	7	6		1.159			0.916			1.197			0.937	1.083		0.908			0.92	0.79	0.79		1.033		0.869		0.882
G3HKN6	cAMP-dependent protein kinase type II-alpha regulatory subunit (Fragment) OS=Cricetulus griseus OX=10029 GN=I79_011265 PE=4 SV=1	I79_011265	10.099	28.8	27	52	27	0.96	1.009	0.92	0.889	1.002	1.051	1.009	0.962	0.92	1.096	1.095	1.018	0.961	0.939	0.926	1.076	1	0.9595	0.8595	0.034914	1.002	0.0489022	0.8675	0.010951	0.8475	0.0364116
G3GXV6	Uncharacterized protein C20orf4-like OS=Cricetulus griseus OX=10029 GN=I79_002600 PE=4 SV=1	I79_002600	43.309	10.4	12	16	12	1.053	1.207	1.043	1.04	1.043	1.046	1.101	1.104	1.043	0.897	0.849	1.047	0.946	0.92	0.988	0.977	0.921	0.926	0.826	0.0669546	0.8805	0.0668027	1.0695	0.0135577	1.087	0.00183993
G3HC01	Tropomyosin alpha-3 chain OS=Cricetulus griseus OX=10029 GN=I79_008041 PE=3 SV=1	I79_008041	35.437	1	1	1	1	1.078	0.983	1.058	1.019	1.047	0.943	1.017	1.008	1.058	0.964	0.984	0.853	0.956	0.993	0.945	0.987	0.997	1.005	1.005	0.0597015	0.884	0.0416667	1.0005	0.00849575	1.0185	0.0054001
G3HZS9	GrpE protein homolog OS=Cricetulus griseus OX=10029 GN=I79_016593 PE=3 SV=1	I79_016593	91.195	17.6	14	24	14	0.793		0.873	0.842		0.926	0.734		0.873	1.287		1.02	1.041		1.062	1.104		1.062	1.062		0.826		0.809		0.858
G3H568	Folliculin-interacting protein 1 OS=Cricetulus griseus OX=10029 GN=I79_005440 PE=4 SV=1	I79_005440	161.19	18.2	5	8	5
G3H973	Anoctamin OS=Cricetulus griseus OX=10029 GN=I79_006939 PE=3 SV=1	I79_006939	76.178	10.1	10	13	10		1.071			0.851			1.084			0.985	1.06		1.025			1.002	0.795	0.795		1.012		1.041		1.017
G3HCR5	Non-specific serine/threonine protein kinase OS=Cricetulus griseus OX=10029 GN=I79_008280 PE=3 SV=1	I79_008280	55.795	29	6	8	5	1.214	1.095	1.324	0.968	0.981	0.923	1.121	1.046	1.324	0.924	0.943	1.02	0.881	0.958	0.797	0.895	0.97	0.8465	0.8465	0.0584761	0.839	0.0170394	0.8845	0.0319959	0.899	0.03003
G3IDU4	Protein-tyrosine sulfotransferase OS=Cricetulus griseus OX=10029 GN=I79_021881 PE=3 SV=1	I79_021881	41.457	5.8	3	3	3	0.968		0.972	1.05		0.974	0.943		0.972	0.88		0.834	1.181		1.085	0.993		1.085	1.085		0.874		1.342		1.128
G3HBP4	Fumarylacetoacetate hydrolase domain-containing protein 1 OS=Cricetulus griseus OX=10029 GN=I79_007948 PE=4 SV=1	I79_007948	24.352	27.1	2	6	2		0.733			1.06			0.958			1.234	1.121		0.93			1.061	1.446	1.446		1.307		0.754		0.86
G3H7F2	Thiosulfate sulfurtransferase/rhodanese-like domain-containing protein 2 OS=Cricetulus griseus OX=10029 GN=H671_2g6183 PE=4 SV=1	H671_2g6183	55.394	15.5	6	8	6	0.74		0.71	0.832		1.499	1.109		0.71	0.652		0.732	1.864		1.124	0.822		1.124	1.124		1.499		2.859		1.261
G3HJF7	Suppressor of IKK-epsilon protein A OS=Cricetulus griseus OX=10029 GN=I79_010802 PE=4 SV=1	I79_010802	16.699	7.4	20	23	20
G3HXV5	Nucleolar phosphoprotein p130 OS=Cricetulus griseus OX=10029 GN=I79_015870 PE=4 SV=1	I79_015870	73.455	13.4	8	12	8	1.104	1.093	0.961	1.001	1.034	0.951	1.05	1.038	1.093	0.918	0.894	1.034	0.927	0.969	0.907	1.005	0.954	0.9265	0.8265	0.021047	0.8505	0.000526039	1.047	0.0353391	1.081	0.012951
G3H298	Serine/threonine-protein phosphatase OS=Cricetulus griseus OX=10029 GN=I79_004269 PE=3 SV=1	I79_004269	58.719	28.5	3	6	3	1.023	0.806	0.946	1.06	1.282	0.917	0.938	0.754	0.806	0.996	0.968	1.023	1.031	1.138	1.036	0.966	1.045	1.3135	1.3135	0.211268	0.826	0.00971922	1.1055	0.063772	1.025	0.0536585
G3I216	Triosephosphate isomerase OS=Cricetulus griseus OX=10029 GN=I79_017439 PE=3 SV=1	I79_017439	20.407	8.3	8	10	7	1.079	1.017	0.956	0.906	0.849	0.918	0.99	1.01	1.017	1.146	1.142	0.956	0.87	0.903	0.84	1.042	0.993	0.8375	0.8375	0.00298507	0.8555	0.0392465	0.775	0.0206452	0.8895	0.0219224
G3GZL7	Calcyclin-binding protein OS=Cricetulus griseus OX=10029 GN=I79_003304 PE=4 SV=1	I79_003304	21.26	13.5	6	6	6	0.964	0.961	1.041	1.053	1.071	0.96	0.925	0.957	0.961	1.011	1.005	1.114	1.029	1.021	1.092	1.009	1.033	1.103	1.103	0.0099728	0.878	0.0184049	1.017	0.000983284	1.013	0.0148075
G3HG41	Selenoprotein T OS=Cricetulus griseus OX=10029 GN=I79_009560 PE=4 SV=1	I79_009560	6.3224	3.7	2	4	2
G3H1V1	60S ribosomal protein L21 OS=Cricetulus griseus OX=10029 GN=I79_004135 PE=4 SV=1	I79_004135	18.655	4.4	1	1	1	0.68	0.702	1.067	0.666	0.627	0.421	0.657	0.698	0.702	0.976	1.033	1.001	1.405	1.434	1.421	1.15	1.067	1.371	0.8561	0.0364697	0.88	0.0142857	1.414	0.0183876	1.1055	0.0655812
G3GXH1	Protein FAM133B OS=Cricetulus griseus OX=10029 GN=I79_002461 PE=4 SV=1	I79_002461	26.768	9	5	6	5	1.309	1.299	0.925	1.087	1.062	0.901	1.179	1.177	1.299	0.9	0.897	1.106	0.682	0.672	0.83	0.869	0.925	0.824	0.824	0.00728155	0.8035	0.00276702	0.7535	0.00597213	0.8985	0.0325488
G3H2I8	Ankyrin repeat and protein kinase domain-containing protein 1 OS=Cricetulus griseus OX=10029 GN=I79_004401 PE=4 SV=1	I79_004401	136.61	5.5	1	1	1	1.016	1.035	0.954	0.86	0.832	1.028	1.044	1.127	1.035	0.925	0.949	1.061	1.086	1.086	0.846	0.991	0.954	0.825	0.825	0.0254545	1.0585	0.0288144	1.159	0.0129422	1.038	0.0317919
G3I7P0	Dipeptidyl-peptidase 1 OS=Cricetulus griseus OX=10029 GN=I79_019536 PE=3 SV=1	I79_019536	54.864	2.1	1	1	1	0.713	0.693	1.261	0.986	0.998	0.804	0.573	0.523	0.693	1.446	1.497	0.965	0.88	0.967	1.383	1.368	1.261	1.4115	1.4115	0.0201913	0.7795	0.0314304	0.6275	0.0294821	0.894	0.0581655
G3HXK4	Protein FAM136A OS=Cricetulus griseus OX=10029 GN=I79_015728 PE=4 SV=1	I79_015728	13.96	24.7	5	13	5	0.707	0.751	0.958	1.016	1.131	1.103	0.78	0.586	0.751	1.107	1.168	0.94	1.039	1.44	1.437	1.134	0.958	1.4715	1.4715	0.0234455	0.8415	0.171535	1.086	0.135359	0.822	0.110629
G3H1R1	Ankyrin repeat domain-containing protein 23 OS=Cricetulus griseus OX=10029 GN=I79_004093 PE=4 SV=1	I79_004093	42.528	28.9	11	23	11	1.539	1.392	0.827	0.568	0.847	1.091	1.679	1.093	1.392	0.811	0.96	1.092	0.566	0.937	0.369	0.84	0.827	0.4885	0.4885	0.244626	0.838	0.163113	0.837	0.166069	0.8485	0.0922509
G3H6F2	Peptidyl-prolyl cis-trans isomerase OS=Cricetulus griseus OX=10029 GN=I79_005909 PE=4 SV=1	I79_005909	26.865	38.4	14	40	14	1.02	1.021	1.005	1.09	1.042	0.91	0.928	1.001	1.021	1.014	0.985	1.069	0.98	0.929	1.069	0.994	1.005	1.045	1.045	0.0229665	0.845	0.037037	0.8545	0.0120482	1	0.02
G3GU83	Bile salt export pump OS=Cricetulus griseus OX=10029 GN=I79_001236 PE=4 SV=1	I79_001236	121.17	49.5	26	84	21	1.135	0.959	1.001	0.929	0.897	0.848	0.963	1.163	0.959	0.972	0.878	0.562	1.044	1.118	0.819	0.967	1.001	0.877	0.877	0.0661346	1.0305	0.177098	1.1735	0.0847891	1.0675	0.0679157
G3I7T9	Guanine nucleotide-binding protein subunit gamma OS=Cricetulus griseus OX=10029 GN=I79_019587 PE=3 SV=1	I79_019587	8.0242	10.6	6	7	6	0.803	0.774	1.074	1.012	1.017	1.027	0.825	0.823	0.774	1.106	1.135	1.001	1.126	1.126	1.26	1.1	1.074	1.287	1.287	0.020979	1.045	0.0172249	1.005	0.0129353	0.8705	0.0252447
G3HK48	UPF0418 protein FAM164A OS=Cricetulus griseus OX=10029 GN=I79_011066 PE=1 SV=1	I79_011066	25.684	27.7	6	12	4		0.929			1.058			0.797	0.929		1.05	0.812		1.01			1.148	1.139	1.139		0.858		0.862		1.093
G3H1V8	WAS/WASL-interacting protein family member 1 OS=Cricetulus griseus OX=10029 GN=I79_004144 PE=4 SV=1	I79_004144	50.385	4.8	2	3	2		1.115			0.965			1.144	1.115		0.899	1.076		0.972			0.937	0.865	0.865		1.026		1.081		1.042
G3IGI5	Pumilio domain-containing protein KIAA0020-like OS=Cricetulus griseus OX=10029 GN=I79_022902 PE=4 SV=1	I79_022902	73.016	7.7	3	3	3	1.083	1.029	1.123	0.819	0.9	0.949	1.028	0.94	1.029	0.94	0.982	1.092	1.309	1.177	0.756	0.972	0.991	0.8155	0.8155	0.0729614	0.8315	0.0187869	1.296	0.0748457	1.0215	0.0122369
G3HPV5	Histone H1.5 OS=Cricetulus griseus OX=10029 GN=I79_012826 PE=3 SV=1	I79_012826	22.445	32.1	14	22	14	0.679	0.624	0.589	0.783	0.812	1.489	1.011	0.909	0.624	0.5	0.621	1.003	2.289	2.457	1.153	0.658	0.655	1.227	1.227	0.00603097	1.473	0.00108622	4.2675	0.0172759	1.1855	0.011008
G3H2Q7	B-cell CLL/lymphoma 9 protein OS=Cricetulus griseus OX=10029 GN=I79_004477 PE=4 SV=1	I79_004477	146.15	1	1	2	1
G3HNP1	GrpE protein homolog OS=Cricetulus griseus OX=10029 GN=I79_012381 PE=3 SV=1	I79_012381	24.751	50.2	8	23	8		0.86			0.897			0.835	0.86		1.273	0.936		0.954			1.146	1.043	1.043		0.871		0.749		0.8
G3IB72	Glutamine-rich protein 1 OS=Cricetulus griseus OX=10029 GN=I79_020862 PE=4 SV=1	I79_020862	86.479	10.5	4	6	3	1.075	1.065	0.954	1.026	1.004	0.957	1.029	1.073	1.065	0.971	0.919	0.99	0.911	1.007	0.954	0.982	0.941	0.9485	0.8485	0.00579863	0.8825	0.0259542	1.017	0.0776794	1.0175	0.00638821
G3I0X3	Cell cycle regulator Mat89Bb-like OS=Cricetulus griseus OX=10029 GN=I79_017015 PE=4 SV=1	I79_017015	80.146	9.7	5	5	5	0.996	0.965	1.007	0.99	1.037	1.053	1.049	1.068	0.965	0.959	0.921	0.897	0.992	1.038	0.994	1.02	0.985	1.0345	1.0345	0.0391493	1.08	0.025	1.0805	0.0430356	1.0665	0.00234412
G3HSU8	Long-chain-fatty-acid--CoA ligase 4 OS=Cricetulus griseus OX=10029 GN=I79_013946 PE=4 SV=1	I79_013946	31.936	16.4	8	15	7	1.089	1.082	1.038	0.921	0.989	0.996	1.085	1.071	1.082	0.907	0.918	0.954	0.992	0.982	0.846	1.014	1.068	0.88	0.88	0.0386364	0.893	0.00302115	1.082	0.0110906	1.1405	0.0197282
G3HUN6	"Glutaredoxin-2, mitochondrial OS=Cricetulus griseus OX=10029 GN=I79_014649 PE=4 SV=1"	I79_014649	9.57	12.2	11	14	11	1.148	1.096	0.982	0.73	0.839	1	1.148	1.265	1.096	1.038	1.012	1.031	0.933	0.934	0.636	0.996	0.883	0.701	0.701	0.0927247	1.077	0.0714949	0.811	0.0131723	0.8165	0.0474632
G3GZ20	Serine/threonine-protein kinase PRP4-like OS=Cricetulus griseus OX=10029 GN=I79_003071 PE=4 SV=1	I79_003071	86.83	21.9	8	11	7	0.914	0.984	0.934	1.038	1.101	1.079	0.986	0.974	0.984	0.989	0.987	0.853	1.076	0.934	1.136	1.015	0.994	1.1275	1.1275	0.0075388	1.0345	0.0430159	1.017	0.0698132	1.0165	0.00934579
G3I7J7	Zinc finger MYM-type protein 3 OS=Cricetulus griseus OX=10029 GN=I79_019489 PE=4 SV=1	I79_019489	53.246	31.6	2	6	2	1.161	1.159	0.934	0.868	0.9	0.899	1.044	1.157	1.159	0.944	0.878	0.945	0.928	0.941	0.748	1.057	1	0.7625	0.7625	0.0190164	0.8485	0.0521877	1.0275	0.043309	1.1295	0.0084108
G3HM96	Protein URG4 OS=Cricetulus griseus OX=10029 GN=I79_011847 PE=4 SV=1	I79_011847	100.22	20.2	11	25	11	1.105	1.13	0.941	1.054	0.947	1.075	1.188	1.134	1.13	0.902	0.924	0.973	0.893	0.946	0.954	0.878	0.95	0.896	0.896	0.0647321	1.0395	0.034151	1.007	0.0168818	1.0005	0.0274863
G3IEF5	Fatty acid desaturase 2 OS=Cricetulus griseus OX=10029 GN=I79_022102 PE=4 SV=1	I79_022102	53.302	26.2	15	23	15	1.06	1.091	0.946	0.739	0.79	1.05	1.113	1.055	1.091	1.106	1.096	1.057	0.931	0.956	0.697	1.038	1.024	0.7105	0.7105	0.0190007	1.0085	0.0411502	0.857	0.0175029	0.8365	0.00266951
G3HY03	D-dopachrome decarboxylase OS=Cricetulus griseus OX=10029 GN=CgPICR_015958 PE=4 SV=1	CgPICR_015958	13.131	11.8	2	2	2	0.956	1.012	0.956	1.038	0.988	1.037	0.991	1.126	1.012	1.051	1.036	1.14	1.016	0.965	1.086	0.948	0.947	1.031	1.031	0.0533463	1.075	0.0353488	0.849	0.0189673	0.808	0.00660793
G3HYG2	Eukaryotic initiation factor 4A-II OS=Cricetulus griseus OX=10029 GN=H671_4g13171 PE=3 SV=1	H671_4g13171	46.402	43.3	10	23	10	1.011	1.081	0.965	0.934	0.985	1.074	1.086	0.984	1.081	0.899	0.948	1.098	1.035	0.999	0.924	1.039	1.022	0.9175	0.8175	0.00708447	0.892	0.0826613	1.1025	0.0439909	1.117	0.034915
G3I2M4	28S ribosomal protein S17 OS=Cricetulus griseus OX=10029 GN=CgPICR_012146 PE=4 SV=1	CgPICR_012146	14.293	23.1	5	6	5	0.984	1.051	0.999	0.864	0.943	1.166	1.147	1.095	1.051	1.008	1.011	1.041	0.939	0.926	0.878	0.996	0.975	0.8875	0.8875	0.0107042	1.104	0.0561594	0.824	0.00865801	0.876	0.0122951
G3GTF9	"ATP synthase subunit d, mitochondrial OS=Cricetulus griseus OX=10029 GN=I79_000940 PE=3 SV=1"	I79_000940	18.896	15.1	6	9	6	1.095	1.267	0.926	0.919	0.997	1.145	1.254	1.155	1.267	0.948	1.026	1.334	0.925	0.817	0.839	0.869	0.829	0.813	0.813	0.0319803	1.0285	0.113272	0.886	0.10158	0.8625	0.0631884
G3IGM2	Sorting nexin-27 OS=Cricetulus griseus OX=10029 GN=I79_022940 PE=4 SV=1	I79_022940	27.793	24.4	3	5	3		0.931			0.79			0.99	0.931		1.119	1.012		1.11			1.055	0.849	0.849		1.063		0.892		0.843
G3IAI9	HMG domain-containing protein 4 OS=Cricetulus griseus OX=10029 GN=I79_020612 PE=4 SV=1	I79_020612	65.669	15.7	4	6	4	1.055	1.017	0.971	1.002	1.009	1.025	1.081	1.037	1.017	0.954	0.932	1.238	0.995	1.015	0.95	0.926	1.007	0.971	0.871	0.0216272	1.0225	0.00244499	1.066	0.021576	1.0255	0.0531448
G3HTW7	Signal recognition particle 68 kDa protein OS=Cricetulus griseus OX=10029 GN=I79_014347 PE=4 SV=1	I79_014347	60.054	4.5	2	2	1	0.962	0.96	0.959	1.072	1.059	0.963	0.926	0.907	0.96	1.015	0.989	0.934	1.043	1.069	1.114	0.977	1.052	1.1085	1.1085	0.00496166	0.854	0.00943396	1.0545	0.0251304	1.0135	0.0498273
G3GR85	PITRM1 OS=Cricetulus griseus OX=10029 GN=CgPICR_005305 PE=4 SV=1	CgPICR_005305	117.86	24.9	11	14	11	1.01	0.985	0.907	0.933	0.949	1.039	1.049	1.039	0.985	1.027	1.036	0.984	0.956	0.986	0.924	0.994	0.996	0.9435	0.8435	0.0206677	1.047	0.00764088	0.8415	0.0111524	0.8645	0.00362882
G3HW60	tRNA (guanine-N(7)-)-methyltransferase OS=Cricetulus griseus OX=10029 GN=METTL1 PE=3 SV=1	METTL1	30.679	6.6	4	4	4	1.087	1.004	1.038	0.934	0.957	0.977	1.062	1.019	1.004	0.94	1.04	1.135	0.982	0.983	0.859	0.996	0.935	0.906	0.806	0.0518764	0.896	0.0190763	0.895	0.0502513	0.8795	0.0821848
G3GZ40	Myosin-2 OS=Cricetulus griseus OX=10029 GN=I79_003091 PE=3 SV=1	I79_003091	221.92	8.8	4	7	4		1.055			1.043			1.113	1.055		0.849	0.833		0.876			1.088	0.989	0.889		1.055		1.032		1.282
G3HUS3	Ectoderm-neural cortex protein 1 OS=Cricetulus griseus OX=10029 GN=I79_014689 PE=4 SV=1	I79_014689	66.135	26.4	7	9	7	1.119	1.173	1.112	1.325	1.123	0.882	0.987	0.96	1.173	0.924	1.05	1.012	0.723	0.771	1.184	0.953	0.973	1.0705	1.0705	0.106025	0.85	0.0376471	0.758	0.0316623	0.879	0.0531154
G3I3H0	Glutamate carrier 1 OS=Cricetulus griseus OX=10029 GN=H671_3g9881 PE=3 SV=1	H671_3g9881	34.674	7.8	6	7	6	1.025	1.049	1.023	0.941	0.982	1.072	1.099	1.087	1.049	1.076	1.163	1.132	0.92	0.758	0.918	0.942	0.974	0.927	0.827	0.00970874	1.054	0.0170778	0.7535	0.134705	0.856	0.0221963
G3HYP0	WD and tetratricopeptide repeats protein 1 OS=Cricetulus griseus OX=10029 GN=I79_016181 PE=4 SV=1	I79_016181	75.77	11.6	2	10	2
G3H2P5	CCR4-NOT transcription complex subunit 10 OS=Cricetulus griseus OX=10029 GN=I79_004463 PE=4 SV=1	I79_004463	85.862	21.9	21	26	18	0.993	1.126	1.119	0.999	0.993	0.969	0.962	1.047	1.126	0.972	0.98	1.14	0.956	0.985	1.006	1.026	0.983	0.944	0.844	0.065678	0.8495	0.0205371	0.8945	0.0105581	1.0295	0.0257407
G3HDR8	Activator of basal transcription 1 OS=Cricetulus griseus OX=10029 GN=I79_008661 PE=4 SV=1	I79_008661	31.241	6.1	1	1	1	1.037	1.07	0.932	1.02	1.023	0.993	1.03	1.15	1.07	0.848	0.821	1.098	1.171	1.024	0.984	0.914	0.973	0.97	0.87	0.014433	1.034	0.0396518	1.314	0.0509893	1.1315	0.0472824
G3ID44	La-related protein 7 OS=Cricetulus griseus OX=10029 GN=I79_021610 PE=4 SV=1	I79_021610	24.975	23.2	3	3	3	1.067	0.933	0.989	1.035	1.035	0.945	1.008	0.965	0.933	0.952	0.984	1.041	1.038	1.021	0.97	0.938	1.009	1.0395	1.0395	0.0668591	0.8895	0.0449722	1.064	0.0244361	1.005	0.0199005
G3HIZ0	Leucine-rich repeat-containing protein 1 OS=Cricetulus griseus OX=10029 GN=I79_010622 PE=4 SV=1	I79_010622	14.01	10.6	5	9	5	1.118	1.142	1.036	1.01	1.008	1.093	1.222	1.129	1.142	1.008	0.936	1.334	0.795	0.935	0.903	0.901	0.884	0.893	0.893	0.0111982	1.041	0.049952	0.894	0.11745	0.819	0.0272035
G3I683	Plasminogen activator inhibitor 1 RNA-binding protein OS=Cricetulus griseus OX=10029 GN=I79_018995 PE=4 SV=1	I79_018995	23.791	16.8	3	4	3	1.06	1.073	1.04	1.026	0.943	1.009	1.07	1.095	1.073	0.939	0.957	1.012	0.984	0.985	0.968	0.977	0.971	0.9235	0.8235	0.0481862	1.015	0.00591133	1.0385	0.00914781	1.0275	0.0121654
G3GXY1	Beta-catenin-like protein 1 OS=Cricetulus griseus OX=10029 GN=I79_002626 PE=4 SV=1	I79_002626	65.003	5.7	3	4	3	0.979	0.95	0.849	0.975	0.989	1.052	1.03	1.075	0.95	1.006	0.969	1.238	1.048	1.033	0.996	0.98	1.032	1.0185	1.0185	0.0220913	1.092	0.03663	1.054	0.0113852	1.0195	0.0446297
G3GUF3	GMP reductase 1 OS=Cricetulus griseus OX=10029 GN=CgPICR_010450 PE=4 SV=1	CgPICR_010450	11.533	10.3	7	8	7												0.934
G3HSN7	60S acidic ribosomal protein P1 OS=Cricetulus griseus OX=10029 GN=CgPICR_019193 PE=3 SV=1	CgPICR_019193	10.595	22.9	4	7	4		1.113			0.891			1.095	1.113		0.935	0.984		0.951			0.983	0.801	0.801		0.884		1.017		1.051
G3IAS8	Kinesin-like protein KIF27 OS=Cricetulus griseus OX=10029 GN=I79_020709 PE=3 SV=1	I79_020709	185.71	13.2	7	11	7	1.1	1.083	0.972	0.97	1.006	0.924	1.016	0.973	1.083	0.978	1.007	1.135	0.971	0.978	0.882	0.997	1.005	0.9055	0.8055	0.0259525	0.811	0.01427	0.882	0.0112016	1.0085	0.0104115
G3H4R2	Zinc finger C3H1 domain-containing protein (Fragment) OS=Cricetulus griseus OX=10029 GN=I79_005269 PE=4 SV=1	I79_005269	187.86	12.7	3	3	2	0.89	0.831	0.848	0.968	1.059	0.991	0.882	1.079	0.831	1.094	0.882	0.833	1.037	1.131	1.088	1.109	1.021	1.181	1.181	0.0787468	1.1445	0.13412	1.115	0.149776	1.086	0.0662983
G3HHT8	40S ribosomal protein S5 OS=Cricetulus griseus OX=10029 GN=I79_010198 PE=4 SV=1	I79_010198	10.251	5.1	3	3	3	1.416	1.28	0.952	0.921	0.988	0.815	1.154	1.063	1.28	0.913	0.878	1.012	0.822	0.857	0.65	0.839	0.936	0.711	0.711	0.00857947	0.8225	0.00911854	0.838	0.0405117	0.8925	0.0440554
G3I7E4	Chromatin accessibility complex protein 1 OS=Cricetulus griseus OX=10029 GN=H671_2g5731 PE=4 SV=1	H671_2g5731	14.345	28.6	18	34	10
G3I6D0	"Tryptophanyl-tRNA synthetase, mitochondrial OS=Cricetulus griseus OX=10029 GN=I79_019046 PE=3 SV=1"	I79_019046	39.971	11	6	7	5	0.908	1.081	1.026	0.946	1.044	1.052	0.955	0.954	1.081	1.06	0.863	1.026	1.185	1.09	1.042	0.949	0.993	1.004	1.004	0.0378486	0.8675	0.0873385	1.1905	0.0608988	1.023	0.125122
G3INZ9	Protein FAM100A OS=Cricetulus griseus OX=10029 GN=I79_025698 PE=4 SV=1	I79_025698	9.6923	4.1	1	1	1	0.921	0.821	0.914	0.896	0.945	0.89	0.82	0.782	0.821	1.214	1.169	0.914	1.007	1.154	0.973	1.129	1.107	1.062	1.062	0.0838041	0.821	0.0336591	0.808	0.0870044	0.8385	0.00905701
G3HP08	AP-1 complex subunit beta-1 OS=Cricetulus griseus OX=10029 GN=I79_012511 PE=4 SV=1	I79_012511	30.154	2.7	1	1	1	0.87	0.852	0.938	1.046	1.084	1.01	0.879	0.84	0.852	1.081	1.061	0.938	1.045	1.101	1.202	1.065	0.983	1.237	1.237	0.0282943	0.898	0.012024	1.0025	0.0354115	0.8555	0.0308739
G3GYJ1	Rho GTPase-activating protein 1 OS=Cricetulus griseus OX=10029 GN=I79_002870 PE=4 SV=1	I79_002870	50.456	33.2	8	14	7	0.911	1.113	0.901	1.11	0.986	1.03	0.938	0.955	1.113	1.02	0.948	0.901	1.047	0.993	1.218	1.017	1.045	1.052	1.052	0.157795	0.844	0.0911017	1.0365	0.0101302	1.0495	0.0500238
G3IDL7	Heat shock cognate 71 kDa protein OS=Cricetulus griseus OX=10029 GN=I79_021800 PE=3 SV=1	I79_021800	22.695	6.7	4	6	4	0.891	0.832	0.977	1.067	1.107	0.991	0.883	0.872	0.832	0.955	0.968	0.977	1.121	1.126	1.198	1.072	1.058	1.2645	1.2645	0.05259	1.0195	0.0279549	1.1685	0.00470689	1.108	0.0135379
G3HHX7	Superkiller viralicidic activity 2-like 2 OS=Cricetulus griseus OX=10029 GN=I79_010238 PE=4 SV=1	I79_010238	96.202	11.3	5	6	5	1.066	1.112	0.98	1.01	1.041	1.049	1.118	1.062	1.112	0.91	0.941	0.98	0.983	0.951	0.947	0.952	0.97	0.9415	0.8415	0.00584174	1.002	0.0469062	1.0455	0.0329986	1.0385	0.00722196
G3HNC3	Transcription factor E3 OS=Cricetulus griseus OX=10029 GN=I79_012260 PE=4 SV=1	I79_012260	61.682	8.2	3	3	3		0.954			0.904			1.132	0.954		1.069			1.019			0.931	0.948	0.848		1.187		0.853		0.871
G3HGH4	Small nuclear ribonucleoprotein Sm D1 OS=Cricetulus griseus OX=10029 GN=SNRPD1 PE=3 SV=1	SNRPD1	13.281	3.8	1	1	1	0.775	0.852	0.931	1.064	0.998	1.093	0.847	0.88	0.852	1.009	0.941	0.931	1.163	1.277	1.373	0.99	1.048	1.272	1.272	0.0794025	1.063	0.028222	1.255	0.0812749	1.0475	0.0634845
G3HXL1	PCBP1 OS=Cricetulus griseus OX=10029 GN=CgPICR_019882 PE=4 SV=1	CgPICR_019882	37.497	16.8	4	6	4	1.118	1.119	1.048	0.991	1.018	0.988	1.105	1.091	1.119	0.885	0.888	1.048	0.957	0.93	0.886	0.95	0.932	0.898	0.898	0.013363	0.8815	0.00662252	1.064	0.0159774	1.0615	0.0108337
G3IE78	Mediator of RNA polymerase II transcription subunit 23 OS=Cricetulus griseus OX=10029 GN=I79_022022 PE=4 SV=1	I79_022022	156.27	62.5	9	40	7	0.874	0.86	0.932	1.136	1.06	1.137	0.994	0.988	0.86	1.023	1.053	0.932	0.896	1.058	1.3	0.992	1.004	1.2665	1.2665	0.0264508	1.143	0.00524934	0.8405	0.0685805	0.8615	0.00884035
G3I0A4	Centromere protein N OS=Cricetulus griseus OX=10029 GN=I79_016781 PE=4 SV=1	I79_016781	47.823	76.3	11	51	9
G3HKZ1	14-3-3 protein zeta/delta OS=Cricetulus griseus OX=10029 GN=I79_011374 PE=3 SV=1	I79_011374	27.715	18.1	18	28	18	0.953	0.962	1.079	1.041	1.034	0.971	0.925	0.943	0.962	1.01	0.991	1.079	1.009	1.028	1.092	1.026	1.019	1.0835	1.0835	0.00784495	0.8755	0.00461302	1.018	0.018664	1.022	0.00587084
G3I3B7	Ribonucleoside-diphosphate reductase OS=Cricetulus griseus OX=10029 GN=I79_017921 PE=3 SV=1	I79_017921	90.216	6.5	1	1	1	1.109	1.111	1.063	1.133	1.149	0.989	1.097	1.095	1.111	0.883	0.873	1.063	0.937	0.859	1.022	0.952	0.957	1.028	1.028	0.00583658	0.8875	0.00151899	1.0225	0.0376528	1.087	0.00827967
G3H592	Myocyte-specific enhancer factor 2A OS=Cricetulus griseus OX=10029 GN=I79_005470 PE=4 SV=1	I79_005470	53.477	2.5	3	5	2
G3GV30	Echinoderm microtubule-associated protein-like 4 (Fragment) OS=Cricetulus griseus OX=10029 GN=I79_001560 PE=4 SV=1	I79_001560	109.36	3.6	2	3	2	1.015	1.023	1.019	0.892	0.871	0.971	0.986	1.029	1.023	1.065	1.054	1.019	1.043	1.025	0.879	0.999	0.988	0.865	0.865	0.016185	0.8885	0.0177036	0.8755	0.0035879	0.8375	0.000533333
G3HM22	Uncharacterized protein C1orf53 OS=Cricetulus griseus OX=10029 GN=I79_011767 PE=4 SV=1	I79_011767	7.2713	26.1	7	12	7	0.921	1.04	1.277	0.989	0.959	0.873	0.804	0.787	1.04	1.246	1.198	1.277	0.969	0.917	1.074	1.104	1.095	0.998	0.898	0.0761523	0.815	0.0711656	0.7715	0.00842515	0.8	0.0155556
G3H6Z4	"Alpha-1,4 glucan phosphorylase OS=Cricetulus griseus OX=10029 GN=I79_006118 PE=3 SV=1"	I79_006118	85.77	4.4	2	5	1	0.999	0.994	0.93	0.975	0.999	1.059	1.058	1.034	0.994	0.98	0.971	0.93	0.999	0.976	0.976	0.998	0.992	0.9905	0.8905	0.0146391	1.0495	0.00905193	1.012	0.006917	1.02	0.00196078
G3GSG0	Mid1-interacting protein 1 OS=Cricetulus griseus OX=10029 GN=I79_000571 PE=4 SV=1	I79_000571	20.425	1.7	2	2	2	0.796	0.86	1.058	1.256	1.182	0.948	0.755	0.936	0.86	1.027	0.993	1.058	1.009	0.896	1.578	1.166	1.128	1.476	1.476	0.0691057	1.018	0.0687623	0.842	0.0424628	1.1355	0.000440335
G3HIJ0	Guanine nucleotide-binding protein G(O) subunit alpha (Fragment) OS=Cricetulus griseus OX=10029 GN=I79_010461 PE=4 SV=1	I79_010461	34.477	16.1	9	17	9		1.028			1.073			0.991	1.028		1.004			0.943			0.977	1.044	1.044		0.864		0.839		0.873
G3I0Q7	Myosin-VI OS=Cricetulus griseus OX=10029 GN=I79_016946 PE=4 SV=1	I79_016946	52.491	32.9	12	27	12	1.011	0.943	0.943	0.947	0.959	0.954	0.964	0.933	0.943	1.042	1.06	0.943	1.053	1.083	0.937	0.968	1.023	0.977	0.877	0.0409417	0.8715	0.0180134	1.0165	0.00541072	0.847	0.0190074
G3H1U4	Metaxin-2 OS=Cricetulus griseus OX=10029 GN=I79_004127 PE=4 SV=1	I79_004127	23.225	45.3	7	24	7	0.975	1.152	1.095	1.064	1.003	0.97	0.946	0.946	1.152	1.107	1.152	1.095	0.984	0.817	1.091	0.985	0.95	0.981	0.881	0.11213	0.8955	0.0831937	0.799	0.112641	0.8575	0.0379009
G3H8C2	Ras association domain-containing protein 1 OS=Cricetulus griseus OX=10029 GN=I79_006622 PE=4 SV=1	I79_006622	21.962	7	1	2	1
G3H7D4	Endonuclease domain-containing 1 protein (Fragment) OS=Cricetulus griseus OX=10029 GN=I79_006265 PE=4 SV=1	I79_006265	50.143	2.3	3	3	3		1.248			0.939			1.048	1.248		0.871			0.985			0.951	0.752	0.752		0.84		1.131		1.092
G3I6Y1	ADP-ribosylation factor-like protein 1 OS=Cricetulus griseus OX=10029 GN=I79_019261 PE=4 SV=1	I79_019261	8.1694	5	3	3	1	0.895	0.968	1.054	1.012	0.954	1.049	0.939	0.966	0.968	1.107	0.921	1.054	1.03	1.081	1.131	1.017	1.116	1.0585	1.0585	0.0684932	1.0235	0.0249145	1.052	0.11597	1.0655	0.137494
G3IJA9	TBC1 domain family member 13 OS=Cricetulus griseus OX=10029 GN=I79_023942 PE=4 SV=1	I79_023942	46.514	34	17	28	17	1.049	1.07	1.198	0.91	0.915	1.011	1.061	1.001	1.07	1.035	1.054	1.198	0.953	0.963	0.867	1.037	1.043	0.861	0.861	0.00696864	0.8735	0.0385208	0.8175	0.00381471	0.896	0.0060241
G3H638	AHSA1 OS=Cricetulus griseus OX=10029 GN=CgPICR_008404 PE=4 SV=1	CgPICR_008404	38.129	11.9	1	3	1	1.018	0.964	0.971	1.012	1.044	0.973	0.991	0.972	0.964	0.936	0.945	0.971	1.015	1.032	0.994	0.996	1.029	1.0385	1.0385	0.0428503	0.8905	0.0176678	1.088	0.00367647	1.0765	0.0116117
G3INC8	Actin-related protein 2 OS=Cricetulus griseus OX=10029 GN=I79_025443 PE=3 SV=1	I79_025443	26.098	28.5	9	23	9		1.266			0.79			1.131	1.266		0.993			0.938			0.921	0.624	0.624		0.893		0.845		0.827
G3IGI0	60S ribosomal protein L23a OS=Cricetulus griseus OX=10029 GN=I79_022895 PE=3 SV=1	I79_022895	23.122	8.8	1	3	1	0.951	1.013	1.029	0.967	0.978	0.926	0.881	0.935	1.013	0.963	0.952	1.029	1.189	1.141	1.017	1.04	1.037	0.991	0.891	0.0262361	0.8245	0.0016225	1.217	0.0147905	1.0845	0.00414938
G3HIQ6	Myotubularin-related protein 12 OS=Cricetulus griseus OX=10029 GN=I79_010532 PE=3 SV=1	I79_010532	63.206	31.8	8	23	8	1.013	1.135	0.787	0.958	0.979	1.077	1.091	1.072	1.135	1.003	0.934	0.787	1.017	0.968	0.946	0.979	0.945	0.9045	0.8045	0.0458817	1.0105	0.065809	1.025	0.0107317	0.894	0.0181087
G3I5K4	YTH domain-containing protein 1 OS=Cricetulus griseus OX=10029 GN=I79_018757 PE=4 SV=1	I79_018757	77.36	3.7	1	1	1	1.309	0.966	1.034	0.864	0.972	0.943	1.234	0.876	0.966	0.861	1.121	1.034	0.81	1.016	0.66	0.934	1.046	0.833	0.833	0.207683	0.825	0.0194595	0.8235	0.0189496	1.009	0.0753221
G3I447	"UDP-GlcNAc:betaGal beta-1,3-N-acetylglucosaminyltransferase-like protein 1 OS=Cricetulus griseus OX=10029 GN=H671_7g18590 PE=4 SV=1"	H671_7g18590	40.704	22.4	6	9	6
G3IHZ9	"28S ribosomal protein S11, mitochondrial OS=Cricetulus griseus OX=10029 GN=CgPICR_009313 PE=3 SV=1"	CgPICR_009313	20.124	22.3	7	9	7	0.909	0.963	0.929	0.831	1.042	1.066	0.969	0.891	0.963	1.061	0.973	0.929	1.062	1.146	0.914	1.025	0.977	0.998	0.898	0.0841683	0.8955	0.0708187	1.0895	0.0812299	0.885	0.0192893
G3HR54	28S ribosomal protein S10 OS=Cricetulus griseus OX=10029 GN=H671_1g2713 PE=4 SV=1	H671_1g2713	22.978	6	2	3	2	0.665	0.878	1.052	1.083	0.976	1.218	0.81	0.914	0.878	1.143	1.1	1.052	1.205	1.115	1.629	1.09	1.011	1.3705	1.3705	0.188617	1.1295	0.0783533	1.034	0.0193424	0.8365	0.0186866
G3HN65	Ras suppressor protein 1 OS=Cricetulus griseus OX=10029 GN=I79_012198 PE=4 SV=1	I79_012198	31.488	13.2	2	2	2	1.01	1.08	0.975	0.988	0.975	0.963	0.973	1.044	1.08	1.05	1.056	0.975	0.999	0.964	0.978	1.023	0.947	0.9405	0.8405	0.0398724	0.865	0.00207254	0.832	0.0203863	0.8355	0.0411545
G3H4J1	E3 ubiquitin-protein ligase OS=Cricetulus griseus OX=10029 GN=H671_5g15090 PE=4 SV=1	H671_5g15090	289.19	15.1	3	5	3	1.091	1.062	1.104	1.073	1.092	0.955	1.042	1.053	1.062	0.885	0.883	1.104	0.92	0.906	0.984	1.037	1.03	1.006	1.006	0.0218688	0.8735	0.0190036	1.033	0.00677638	1.169	0.0025663
G3GUI4	Integrin-alpha FG-GAP repeat-containing protein 2 OS=Cricetulus griseus OX=10029 GN=I79_001346 PE=4 SV=1	I79_001346	48.757	16.2	2	3	2	1.022		1.151	1.005		1.086	1.11			0.918		1.151	0.97		0.983	0.985		0.983	0.883		1.086		1.057		1.073
G3I306	Eukaryotic translation initiation factor 4 gamma 1 OS=Cricetulus griseus OX=10029 GN=I79_017805 PE=4 SV=1	I79_017805	175.08	20	4	7	4	1.045	1.052	0.995	1.068	1.033	1.01	1.055	1.072	1.052	0.853	0.858	0.995	1.032	1.068	1.022	0.979	0.929	1.002	1.002	0.0199601	1.0145	0.00443568	1.2275	0.0142566	1.1155	0.0291349
G3HRH5	Mediator of RNA polymerase II transcription subunit 19 OS=Cricetulus griseus OX=10029 GN=MED19 PE=3 SV=1	MED19	26.303	49.4	7	12	7	0.966	0.952	0.96	1.08	0.92	0.834	0.806	0.761	0.952	1.016	0.952	0.96	1.082	1.363	1.118	1.059	1.052	1.042	1.042	0.0729367	0.8165	0.0214329	1.2485	0.146976	1.0735	0.0293433
G3GXF4	Forkhead box protein K2 OS=Cricetulus griseus OX=10029 GN=I79_002444 PE=4 SV=1	I79_002444	47.323	47.8	13	44	9	0.941	1.035	0.921	1.068	1.086	1.186	1.116	1.012	1.035	0.949	0.956	0.921	0.997	0.955	1.135	0.941	0.975	1.092	1.092	0.0393773	1.082	0.0961183	1.025	0.0253659	1.006	0.0139165
G3I4K4	Copper chaperone for superoxide dismutase OS=Cricetulus griseus OX=10029 GN=I79_018386 PE=4 SV=1	I79_018386	29.281	10	7	10	7		0.879			1.046			0.909	0.879		1.098			1			1.104	1.19	1.19		1.034		0.811		1.005
G3I9Y4	Glycosyltransferase 25 family member 3 OS=Cricetulus griseus OX=10029 GN=I79_020395 PE=4 SV=1	I79_020395	67.406	13.3	3	3	3		0.78			1.376			0.919	0.78		0.992			0.773			1.151	1.764	1.764		1.178		0.779		1.16
G3HLV6	ATP-citrate synthase OS=Cricetulus griseus OX=10029 GN=I79_011700 PE=4 SV=1	I79_011700	77.18	8	2	3	2	1.098	1.091	1.143	0.98	0.982	0.898	0.986	0.967	1.091	1	1.015	1.143	0.968	0.911	0.893	0.988	0.995	0.8965	0.8965	0.00390407	0.892	0.00672646	0.833	0.0375134	0.884	0.00406504
G3HE03	FHL3 OS=Cricetulus griseus OX=10029 GN=CgPICR_007065 PE=4 SV=1	CgPICR_007065	31.57	2.9	5	6	5	0.955	1.04	1.05	1.088	1.019	1.045	0.998	1.115	1.04	1.004	0.966	1.05	0.98	0.889	1.139	0.949	0.96	1.0595	1.0595	0.0750354	1.0585	0.0127539	0.848	0.0295359	0.8695	0.0252708
G3H4U7	PAS domain-containing serine/threonine-protein kinase OS=Cricetulus griseus OX=10029 GN=I79_005309 PE=4 SV=1	I79_005309	127.12	0.8	1	1	1	1.127	1.104	0.885	0.983	1.026	1.02	1.149	1.172	1.104	0.922	0.875	0.885	0.883	0.936	0.872	0.949	0.921	0.9005	0.8005	0.0316491	1.041	0.0201729	1.014	0.0552268	1.041	0.0115274
G3IIV2	ADP-ribosylation factor-binding protein GGA2 OS=Cricetulus griseus OX=10029 GN=I79_023780 PE=4 SV=1	I79_023780	48.498	17.8	9	19	9	1.049	1.028	0.918	1.116	0.953	0.736	0.772	1.085	1.028	0.99	0.917	0.918	0.902	1.037	1.064	1.217	1.033	0.9955	0.8955	0.0688096	0.8955	0.178113	1.021	0.107738	1.1775	0.0437367
G3H8M2	Protein quaking (Fragment) OS=Cricetulus griseus OX=10029 GN=I79_006726 PE=4 SV=1	I79_006726	23.252	24.2	7	14	3	0.991	1.013	0.853	1.038	1.039	0.995	0.986	0.972	1.013	0.998	0.975	0.853	0.949	0.961	1.047	0.994	0.933	1.0365	1.0365	0.0101302	0.8775	0.0179028	0.8685	0.0180692	0.8765	0.0199693
G3HMY7	Guanine nucleotide-binding protein G(Z) subunit alpha OS=Cricetulus griseus OX=10029 GN=I79_012116 PE=4 SV=1	I79_012116	40.849	8.2	4	6	4	1.031	0.936	1.016	0.88	0.869	0.927	0.956	0.89	0.936	1.096	1.17	1.016	1.071	1.03	0.854	1.058	1.094	0.891	0.891	0.0415264	0.839	0.0127796	0.8285	0.0522348	0.85	0.0157895
G3HP85	5'-AMP-activated protein kinase subunit beta-2 OS=Cricetulus griseus OX=10029 GN=I79_012592 PE=4 SV=1	I79_012592	25.907	1	1	1	1	1.018		0.949	1.071		0.972	0.99			1.055		0.949	0.967		1.052	0.912		1.052	1.052		0.872		0.817		0.864
G3GZ27	"Phenylalanyl-tRNA synthetase, mitochondrial OS=Cricetulus griseus OX=10029 GN=I79_003078 PE=4 SV=1"	I79_003078	52.485	13.6	5	5	5	0.839	0.858	1.053	1.032	1.058	1.007	0.845	0.648	0.858	1.155	1.076	1.053	1.088	1.217	1.23	1.046	1.125	1.2315	1.2315	0.00121803	0.881	0.143019	1.0365	0.0911722	0.876	0.0717213
G3HHI6	Golgin subfamily A member 7 OS=Cricetulus griseus OX=10029 GN=I79_010105 PE=4 SV=1	I79_010105	16.755	11.8	2	2	2		0.932			1.145			1.007	0.932		0.993			0.952			0.98	1.229	1.229		1.08		0.859		0.887
G3HV18	60S ribosomal protein L12 OS=Cricetulus griseus OX=10029 GN=I79_014791 PE=3 SV=1	I79_014791	14.697	2.3	1	1	1	0.764	1.011	1.072	0.971	0.974	0.919	0.702	0.971	1.011	1.106	0.948	1.072	1.149	1.026	1.271	1.192	1.065	1.117	1.117	0.0137869	0.8395	0.0218201	1.0605	0.0202735	1.1005	0.0204453
G3GVW9	Sorting nexin-5 OS=Cricetulus griseus OX=10029 GN=I79_001874 PE=4 SV=1	I79_001874	33.697	45.5	11	20	11	0.966	1.005	0.761	0.918	0.939	1.035	1	0.948	1.005	1.026	1.09	0.761	1.043	0.989	0.95	1.026	1.037	0.942	0.842	0.00849257	0.889	0.0465116	0.862	0.0571726	0.8755	0.0251153
G3GTL1	Tetratricopeptide repeat protein 4 OS=Cricetulus griseus OX=10029 GN=I79_000996 PE=4 SV=1	I79_000996	46.102	4.2	2	2	2
G3I4B7	Something about silencing protein 10 OS=Cricetulus griseus OX=10029 GN=I79_018293 PE=4 SV=1	I79_018293	54.286	3.4	3	4	3		0.959			1			0.969	0.959		0.999			1.104			0.978	1.043	1.043		1.01		1.105		0.879
G3HDW6	Succinate-semialdehyde dehydrogenase OS=Cricetulus griseus OX=10029 GN=I79_008733 PE=3 SV=1	I79_008733	43.226	7.6	2	2	2	0.336	0.576	0.99	1.061	0.935	1.333	0.448	0.755	0.576	1.541	1.219	0.99	1.396	1.269	3.158	1.187	1.171	2.3905	2.3905	0.321063	1.322	0.00832073	0.8735	0.0693374	0.8655	0.110341
G3IA32	COP9 signalosome complex subunit 4 OS=Cricetulus griseus OX=10029 GN=I79_020448 PE=4 SV=1	I79_020448	46.31	6.5	1	1	1	1.126	1.078	0.998	0.93	0.946	0.976	1.099	1.038	1.078	0.925	0.945	0.998	0.933	0.999	0.826	0.966	1.001	0.852	0.852	0.0305164	0.8695	0.00670449	1.033	0.0232333	1.0515	0.00713267
G3GXY4	Regulation of nuclear pre-mRNA domain-containing protein 1B OS=Cricetulus griseus OX=10029 GN=I79_002629 PE=4 SV=1	I79_002629	36.913	7.6	5	7	5	0.994	1.04	1.096	0.937	0.971	1.045	1.039	0.992	1.04	1.037	1.058	1.096	0.973	0.96	0.943	1.016	0.986	0.9385	0.8385	0.00479488	0.8995	0.0455228	0.8225	0.0168022	0.856	0.0251046
G3HTC0	Tuftelin-interacting protein 11 OS=Cricetulus griseus OX=10029 GN=I79_014142 PE=3 SV=1	I79_014142	96.121	2.2	2	2	2	1.01	1.037	1.055	1.012	0.943	0.898	0.907	1.057	1.037	0.953	0.939	1.055	1.106	1.052	1.002	1.002	0.982	0.9555	0.8555	0.0486656	0.8585	0.0631195	1.1405	0.0179746	1.0485	0.00238436
G3GYA1	Segment polarity protein dishevelled-like DVL-2 OS=Cricetulus griseus OX=10029 GN=I79_002774 PE=4 SV=1	I79_002774	75.795	27	4	5	4	1.073		1.155	0.992		1.006	1.079			0.982		1.155	0.972		0.925	0.915		0.925	0.825		1.006		0.89		0.832
G3HS54	Septin-12 OS=Cricetulus griseus OX=10029 GN=I79_013680 PE=3 SV=1	I79_013680	40.827	16.7	3	3	3
G3HEW0	DPY30 OS=Cricetulus griseus OX=10029 GN=CgPICR_015202 PE=4 SV=1	CgPICR_015202	11.24	0.8	1	1	1	1.483	1.304	0.958	0.949	1.036	0.746	1.107	1.154	1.304	0.958	0.987	0.958	0.771	0.681	0.64	0.896	0.887	0.717	0.717	0.107392	0.8155	0.0852238	0.7475	0.0769231	0.817	0.0196292
G3H9W6	Trafficking protein particle complex subunit OS=Cricetulus griseus OX=10029 GN=CgPICR_007090 PE=3 SV=1	CgPICR_007090	20.291	2.5	2	2	2	1.163	1.22	0.951	0.95	0.935	0.949	1.104	1.131	1.22	0.951	0.971	0.951	0.868	0.877	0.817	0.869	0.935	0.7915	0.7915	0.0322173	0.838	0.0117271	0.808	0.00550661	0.8385	0.0261055
G3HED7	GPI ethanolamine phosphate transferase 2 OS=Cricetulus griseus OX=10029 GN=I79_008921 PE=4 SV=1	I79_008921	100.25	19.4	7	13	7	0.944	0.881	1.062	0.888	0.904	1.11	1.048	1.142	0.881	1.062	1.116	1.062	1.037	1.009	0.941	1.017	0.949	0.9835	0.8835	0.043213	1.203	0.0773067	0.84	0.0382979	0.804	0.0597345
G3GS23	NR2C2 OS=Cricetulus griseus OX=10029 GN=CgPICR_011150 PE=3 SV=1	CgPICR_011150	65.326	33.8	14	33	4	1.056	0.975	1.119	0.953	0.977	0.883	0.932	1.006	0.975	1.119	1.083	1.119	0.974	0.966	0.902	0.968	0.977	0.952	0.852	0.052521	0.8575	0.0778068	0.881	0.0124858	0.8835	0.0209394
G3H923	Polyhomeotic-like protein 2 OS=Cricetulus griseus OX=10029 GN=I79_006885 PE=4 SV=1	I79_006885	85.306	43.1	3	12	2	1.071	0.939	1.008	1.006	1.088	0.98	1.05	0.918	0.939	1.008	1.077	1.008	0.953	0.947	0.939	0.974	1.033	1.049	1.049	0.104862	0.879	0.00102145	0.812	0.0361842	0.8625	0.00363636
G3I072	Elongation factor 1-gamma OS=Cricetulus griseus OX=10029 GN=I79_016749 PE=4 SV=1	I79_016749	16.496	21.5	11	17	11	1.106		0.868	1.011		1.042	1.152			0.868		0.868	1.078		0.914	0.94		0.914	0.814		1.042		1.242		1.083
G3I798	AMP deaminase OS=Cricetulus griseus OX=10029 GN=I79_019384 PE=3 SV=1	I79_019384	91.927	11	9	10	9	0.977	0.988	1.008	0.99	0.969	1.011	0.988	0.969	0.988	1.008	0.985	1.008	1.023	1.069	1.013	1.023	0.961	0.997	0.897	0.0160481	0.896	0.0150602	1.05	0.0333333	0.8955	0.0195881
G3H392	Inverted formin-2 OS=Cricetulus griseus OX=10029 GN=I79_004707 PE=4 SV=1	I79_004707	33.859	17.1	2	6	2	0.94	0.857	0.947	0.94	0.899	0.957	0.9	0.985	0.857	0.947	0.952	0.947	1.179	1.158	1	1.058	1.011	1.0245	1.0245	0.0239141	1.053	0.0911681	1.2305	0.0117838	1.0895	0.0252409
G3H204	Syntaxin-12 OS=Cricetulus griseus OX=10029 GN=I79_004204 PE=3 SV=1	I79_004204	31.217	19.5	2	2	2	1.045	0.958	0.957	1.002	0.937	0.985	1.029	1.084	0.958	0.957	0.968	0.957	0.98	0.98	0.959	0.991	1.027	0.9685	0.8685	0.00980898	1.0585	0.0694379	1.018	0.00589391	1.0485	0.0119218
G3HEU6	ADNP OS=Cricetulus griseus OX=10029 GN=CgPICR_012825 PE=4 SV=1	CgPICR_012825	123.51	22.4	2	5	2	1.023	0.986	1.054	1.041	1.081	0.988	1.011	0.997	0.986	1.054	1.008	1.054	0.981	0.982	1.018	1.011	0.986	1.057	1.057	0.0368969	0.8995	0.0115058	0.8525	0.0225722	0.8685	0.00980898
G3I887	"Peroxiredoxin-5, mitochondrial OS=Cricetulus griseus OX=10029 GN=I79_019750 PE=4 SV=1"	I79_019750	22.56	20.9	4	7	4	0.66	0.903	1.27	1.053	0.926	0.695	0.459	0.887	0.903	1.27	1.284	1.27	1.284	0.893	1.595	1.259	1.171	1.31	1.31	0.217557	0.8385	0.171139	0.853	0.185229	0.8515	0.0415134
G3HQM9	5'-nucleotidase domain-containing protein 3 OS=Cricetulus griseus OX=10029 GN=I79_013134 PE=4 SV=1	I79_013134	54.026	38.8	4	10	4	1.11		0.982	0.902		0.952	1.057			0.982		0.982	0.974		0.813	0.981		0.813	0.813		0.852		0.892		0.899
G3HCU8	26S protease regulatory subunit 8 OS=Cricetulus griseus OX=10029 GN=I79_008315 PE=3 SV=1	I79_008315	47.685	32.7	3	7	3	1.034	0.993	0.983	1.035	1.057	1.001	1.035	0.996	0.993	0.983	0.973	0.983	0.948	1	1.001	0.963	0.995	1.0325	1.0325	0.0305085	1.002	0.000998004	0.896	0.0321285	1.0015	0.0214678
G3HXT3	Protein kinase C and casein kinase substrate in neurons protein 2 OS=Cricetulus griseus OX=10029 GN=I79_015847 PE=4 SV=1	I79_015847	29.564	8.9	1	1	1	1.144	1.087	0.941	1.032	1.066	0.834	0.954	1.003	1.087	0.941	0.938	0.941	0.98	0.955	0.902	0.947	0.972	0.9415	0.8415	0.0419543	0.8785	0.0506545	1.0295	0.0111705	1.021	0.0146915
G3GVB5	Ras-related C3 botulinum toxin substrate 1 OS=Cricetulus griseus OX=10029 GN=I79_001650 PE=4 SV=1	I79_001650	16.797	34.8	4	9	4	1.022	1.033	0.997	1.012	0.95	0.97	0.991	1.065	1.033	0.997	0.958	0.997	0.976	1.013	0.99	1.007	0.987	0.955	0.855	0.0366492	1.0005	0.0304848	1.018	0.0383104	1.02	0.00980392
G3I8I2	SH3 domain-binding protein 5-like OS=Cricetulus griseus OX=10029 GN=I79_019855 PE=4 SV=1	I79_019855	13.907	20.7	7	14	7	1.1	1.085	1.001	0.927	0.894	0.931	1.024	1.071	1.085	1.001	0.971	1.001	1.023	1.022	0.843	0.935	0.978	0.8335	0.8335	0.0113977	0.859	0.0291971	1.0375	0.0149398	0.8705	0.0376095
G3HVL1	Cell division control protein 2-like OS=Cricetulus griseus OX=10029 GN=I79_015000 PE=3 SV=1	I79_015000	34.134	18.1	7	14	7	1.014	0.97	0.838	1.187	1.232	1.014	1.028	1.029	0.97	0.838	0.888	0.838	0.941	0.952	1.171	0.983	0.991	1.2205	1.2205	0.0405571	1.0375	0.0226506	1.0975	0.0232346	1.1445	0.0249017
G3HFN8	Uncharacterized protein OS=Cricetulus griseus OX=10029 GN=I79_009401 PE=4 SV=1	I79_009401	25.152	9.2	1	1	1		1.066			1.006			1.07	1.066		0.998			0.882			0.998	0.944	0.844		1.004		0.884		1
G3H892	Aminoacylase-1A OS=Cricetulus griseus OX=10029 GN=I79_006592 PE=4 SV=1	I79_006592	43.693	11.7	3	7	3	0.996	1.066	1.046	0.964	1.031	1.101	1.097	1.073	1.066	1.046	1.053	1.046	0.922	0.929	0.968	1.01	0.975	0.9675	0.8675	0.000516796	1.054	0.044592	0.8815	0.000567215	0.846	0.0211416
G3HMG2	Phosphatidylinositol-4-phosphate 3-kinase C2 domain-containing alpha polypeptide OS=Cricetulus griseus OX=10029 GN=I79_011924 PE=3 SV=1	I79_011924	72.65	8.9	4	7	4	1.014	0.971	1.07	0.756	0.925	1.271	1.289	1.198	0.971	1.07	1.065	1.07	1.066	0.909	0.746	0.959	0.946	0.8495	0.8495	0.121836	1.2525	0.0147705	0.825	0.0767568	0.892	0.00448431
G3HVV5	Tripartite motif-containing protein 26 OS=Cricetulus griseus OX=10029 GN=H671_1g3394 PE=4 SV=1	H671_1g3394	62.179	4.8	1	2	1	1.119	1.03	1.109	1.1	1.034	0.872	0.976	1.024	1.03	1.109	1.042	1.109	0.746	0.743	0.983	0.962	1.055	0.9935	0.8935	0.0105687	0.833	0.0653805	0.693	0.02886	0.8395	0.0771687
G3H4N7	High mobility group nucleosome-binding domain-containing protein 4 OS=Cricetulus griseus OX=10029 GN=I79_005243 PE=4 SV=1	I79_005243	6.4152	23.9	2	3	2		0.987			1.295			0.881	0.987		0.993			0.655			1.192	1.312	1.312		0.893		0.66		1.2
G3IKL8	O-acyltransferase OS=Cricetulus griseus OX=10029 GN=I79_024421 PE=3 SV=1	I79_024421	59.953	2.7	1	2	1	0.122		0.142	0.424		5.541	0.676			0.095		0.142	4.23		3.475	0.494		3.475	3.475		5.541		44.526		5.2
G3I9S0	Surfeit locus protein 4 OS=Cricetulus griseus OX=10029 GN=I79_020326 PE=4 SV=1	I79_020326	29.403	20	2	2	2	0.989	1.047	0.948	0.88	0.845	0.933	0.923	0.938	1.047	1.071	1.037	0.948	1.29	1.048	0.89	1.07	1.003	0.8485	0.8485	0.0489098	0.8145	0.0202296	1.1075	0.0871332	0.883	0.0162767
G3H4F5	Myosin-IXb OS=Cricetulus griseus OX=10029 GN=I79_005156 PE=3 SV=1	I79_005156	224.49	19.2	8	9	8	0.924	0.982	1.054	1.039	1.057	1.063	0.982	1.047	0.982	1	0.948	1.054	1.065	1.053	1.124	1.002	0.98	1.1	1.1	0.0218182	1.0645	0.00140911	1.088	0.0211397	1.018	0.0157171
G3HL97	RAP2B OS=Cricetulus griseus OX=10029 GN=CgPICR_009984 PE=4 SV=1	CgPICR_009984	20.504	4.4	1	1	1	1.045	0.993	1.261	0.963	0.975	0.987	1.031	0.981	0.993	0.979	1.054	1.261	0.991	1.021	0.922	0.895	0.949	0.952	0.852	0.0315126	0.8875	0.000506329	0.8905	0.0217062	0.807	0.00771775
G3I2G7	EGF-containing fibulin-like extracellular matrix protein 2 OS=Cricetulus griseus OX=10029 GN=I79_017609 PE=4 SV=1	I79_017609	42.031	5.7	4	5	4		0.888			1.18			0.87	0.888		1.261			0.823			0.969	1.329	1.329		0.88		0.653		0.768
G3HZI9	Serine/threonine-protein phosphatase 6 catalytic subunit OS=Cricetulus griseus OX=10029 GN=I79_016494 PE=4 SV=1	I79_016494	25.125	4.7	1	2	1	0.891	1.02	1.048	1.165	1.12	1.058	0.943	1.041	1.02	0.99	0.987	1.048	0.924	0.865	1.308	0.965	0.978	1.203	1.203	0.0872818	1.0395	0.017797	0.8045	0.0315091	0.883	0.00813835
G3HG10	Mediator of RNA polymerase II transcription subunit 15 OS=Cricetulus griseus OX=10029 GN=MED15 PE=3 SV=1	MED15	85.6	19.5	8	12	7	1.026	1.103	1.053	1.115	0.947	0.98	1.005	1.189	1.103	0.931	0.953	1.053	0.921	0.865	1.087	1.017	0.972	0.973	0.873	0.117163	1.029	0.047619	0.8485	0.042699	1.056	0.0340909
G3GYS0	Kinesin-like protein OS=Cricetulus griseus OX=10029 GN=CgPICR_012781 PE=3 SV=1	CgPICR_012781	80.917	3.4	3	3	3	1.124	0.701	1.021	1.104	1.528	1.027	1.154	0.834	0.701	0.747	0.65	1.021	1.002	1.219	0.982	0.93	1.069	1.581	1.581	0.378874	1.1085	0.0735228	1.608	0.166045	1.445	0.138408
G3HTE6	Eukaryotic initiation factor 4A-III OS=Cricetulus griseus OX=10029 GN=I79_014171 PE=4 SV=1	I79_014171	32.374	44.7	24	116	21	1.006	1.052	0.823	1.076	1.071	1.047	1.053	1.075	1.052	0.976	0.925	0.823	0.984	0.908	1.07	0.942	0.962	1.044	1.044	0.0249042	1.0345	0.0120831	0.895	0.0130653	1.0025	0.0374065
G3H375	Eukaryotic translation initiation factor 5 OS=Cricetulus griseus OX=10029 GN=I79_004688 PE=4 SV=1	I79_004688	17.082	19.3	2	2	2	0.946	0.958	0.865	1.02	1.028	0.971	0.919	1.002	0.958	0.915	0.911	0.865	1.09	1.113	1.078	1.077	1.011	1.0755	1.0755	0.0023245	1.0085	0.0371839	1.2065	0.0128471	1.1435	0.029296
O70473	Aldo-keto reductase family 1 member A1 OS=Cricetulus griseus OX=10029 GN=AKR1A1 PE=2 SV=2	AKR1A1	36.509	0.3	1	1	1	1.047	1.017	0.865	1.023	1.053	1.003	1.05	0.987	1.017	0.994	1.006	0.865	0.815	0.934	0.977	1.017	1.026	1.006	1.006	0.028827	0.887	0.0162107	0.874	0.0617849	1.0215	0.00146843
G3H5W5	LIM and SH3 domain protein 1 OS=Cricetulus griseus OX=10029 GN=I79_005710 PE=4 SV=1	I79_005710	25.822	37.3	18	30	18	0.922	0.999	1.219	1.028	1.055	1.049	0.967	1.005	0.999	0.963	1.017	1.219	1.093	1.002	1.115	1.023	0.979	1.0855	1.0855	0.0271764	1.0275	0.0209246	1.06	0.0707547	1.0125	0.0488889
G3HCI3	Lysine-specific demethylase 4B OS=Cricetulus griseus OX=10029 GN=I79_008194 PE=4 SV=1	I79_008194	86.254	7.8	4	4	3	0.884		0.908	1.053		1.058	0.935			1.11		0.908	0.943		1.191	1.075		1.191	1.191		1.058		0.85		0.868
G3I5V0	Uncharacterized protein C10orf88-like OS=Cricetulus griseus OX=10029 GN=I79_018858 PE=4 SV=1	I79_018858	48.689	3.4	1	1	1	1.001	0.908	1.113	1.053	1.161	0.987	0.988	0.966	0.908	0.914	0.965	1.113	0.983	0.964	1.052	1.072	1.061	1.1655	1.1655	0.0973831	1.0255	0.0375427	1.037	0.0366442	1.136	0.0325704
G3H4Z1	Nesprin-2 OS=Cricetulus griseus OX=10029 GN=I79_005355 PE=4 SV=1	I79_005355	191.68	6.7	3	3	3	0.907	0.999	0.934	0.952	0.941	1.043	0.946	1.047	0.999	1.042	1.029	0.934	1.031	1.024	1.05	1.046	0.98	0.996	0.896	0.0542169	1.0455	0.0023912	0.892	0.00302419	0.878	0.0265849
G3I3T8	Geranylgeranyl pyrophosphate synthetase OS=Cricetulus griseus OX=10029 GN=I79_018106 PE=3 SV=1	I79_018106	34.872	27.7	12	18	12	0.917	0.945	1.002	0.993	0.998	0.921	0.845	0.918	0.945	1.112	1.025	1.002	0.991	1.044	1.083	1.137	1.071	1.0695	1.0695	0.0126227	0.846	0.0264271	0.855	0.0670157	1.0335	0.0111272
G3HFF4	Uncharacterized protein C1orf50-like OS=Cricetulus griseus OX=10029 GN=I79_009340 PE=4 SV=1	I79_009340	10.107	13.2	4	4	4	1.128		0.979	0.896		1.052	1.187			0.911		0.979	0.905		0.794	0.978		0.794	0.794		1.052		0.893		1.074
G3HF54	AT-rich interactive domain-containing protein 3A OS=Cricetulus griseus OX=10029 GN=I79_009208 PE=4 SV=1	I79_009208	105.82	3.4	3	3	3	1.126	1.088	0.988	0.96	0.994	0.996	1.121	1.136	1.088	0.905	0.954	0.988	0.97	0.979	0.853	0.924	0.973	0.8835	0.8835	0.0345218	1.02	0.0235294	1.049	0.0219256	1.0205	0.000489956
G3IDN8	Rho guanine nucleotide exchange factor 12 OS=Cricetulus griseus OX=10029 GN=I79_021821 PE=4 SV=1	I79_021821	41.911	3.9	3	4	3		0.909			1.104			0.922	0.909		1.115			0.988			0.963	1.215	1.215		1.014		0.886		0.864
G3HXR8	Phosphatidylinositol-binding clathrin assembly protein OS=Cricetulus griseus OX=10029 GN=I79_015831 PE=4 SV=1	I79_015831	65.655	1.7	2	3	2	0.703	0.757		1.142	1.095	0.986	0.693	0.861	0.757	1.15	1.145		1.171	1.029	1.624	1.106	1.121	1.535	1.535	0.0579805	1.0615	0.0711258	0.8585	0.0620762	0.8705	0.00875837
G3II51	Phosphomannomutase OS=Cricetulus griseus OX=10029 GN=I79_023513 PE=3 SV=1	I79_023513	13.433	7.3	2	2	2		1.444	0.898		0.839			1.307	1.444		0.885	0.898		0.736			0.856	0.581	0.581		0.805		0.832		0.867
G3GVF2	Carbohydrate sulfotransferase OS=Cricetulus griseus OX=10029 GN=CgPICR_011681 PE=3 SV=1	CgPICR_011681	49.191	9.7	4	5	4	0.975	1.009	1.036	0.992	0.988	1.03	1.004	1.242	1.009	0.97	0.882	1.036	1.062	0.898	1.017	1.009	1.004	0.998	0.898	0.0190381	1.1305	0.0888987	1.0565	0.0364411	1.089	0.0449954
G3H773	NF-kappa-B-repressing factor OS=Cricetulus griseus OX=10029 GN=I79_006200 PE=4 SV=1	I79_006200	77.727	4.3	3	4	3	1.011	1.035	0.943	1.1	1.083	1.003	1.014	1.047	1.035	0.925	0.917	0.943	1.053	1.036	1.088	0.925	0.921	1.067	1.067	0.0196814	1.0075	0.0044665	1.134	0.00352734	1.002	0.00199601
G3H3W5	Nuclear ubiquitous casein and cyclin-dependent kinases substrate OS=Cricetulus griseus OX=10029 GN=I79_004955 PE=4 SV=1	I79_004955	19.355	7.3	3	5	3	1.12	1.082	1.086	0.791	0.953	0.805	0.902	0.999	1.082	1.025	1.116	1.086	1.175	0.943	0.706	0.987	0.964	0.7935	0.7935	0.110271	0.864	0.068287	0.8955	0.15118	0.8135	0.0541872
G3H1E5	Dynein light chain OS=Cricetulus griseus OX=10029 GN=CgPICR_003339 PE=3 SV=1	CgPICR_003339	10.35	3.6	6	7	6	0.737	0.785	1.04	1.127	1.111	1.061	0.782	0.818	0.785	1.057	1.05	1.04	1.151	1.086	1.529	1.066	1.053	1.472	1.472	0.0387228	1.0515	0.00903471	1.0615	0.0259067	1.006	0.00298211
G3H0F0	Paired amphipathic helix protein Sin3a OS=Cricetulus griseus OX=10029 GN=I79_003605 PE=4 SV=1	I79_003605	145.1	21.9	10	13	10	1.042	0.884	0.824	1.013	0.983	0.972	1.013	1.033	0.884	1.047	0.978	0.824	0.987	1.04	0.972	0.956	0.967	1.042	1.042	0.0671785	1.0705	0.0920131	1.003	0.0598205	0.851	0.0399579
G3ICV6	Protein C16orf88-like OS=Cricetulus griseus OX=10029 GN=I79_021510 PE=4 SV=1	I79_021510	58.254	3.6	2	2	2	1.2	1.287	1.067	1.072	1.068	0.867	1.041	1.05	1.287	0.965	0.903	1.067	0.831	0.824	0.893	0.911	0.916	0.8615	0.8615	0.0365641	0.8415	0.030303	0.887	0.0293123	0.879	0.0357508
G3HVB9	U6 small nuclear RNA (adenine-(43)-N(6))-methyltransferase OS=Cricetulus griseus OX=10029 GN=I79_014901 PE=3 SV=1	I79_014901	62.481	7.1	9	9	9	1.072	1.071	1.013	0.946	0.919	1.091	1.17	1.015	1.071	0.935	0.947	1.013	1.016	1.067	0.882	0.974	1.05	0.87	0.87	0.0137931	1.0195	0.0701324	1.107	0.0180668	1.0755	0.0311483
G3HR99	Protein phosphatase Slingshot-like 2 OS=Cricetulus griseus OX=10029 GN=I79_013364 PE=4 SV=1	I79_013364	157.71	3.7	1	1	1		1	0.954		1.012			0.88	1		0.946	0.954		1.013			1.154	1.012	1.012		0.88		1.071		1.22
G3IAA6	TXNL4A OS=Cricetulus griseus OX=10029 GN=CgPICR_008498 PE=4 SV=1	CgPICR_008498	16.848	15.1	8	11	8	0.878	0.897	0.954	1.128	1.109	1.105	0.97	0.926	0.897	1.108	1.098	0.954	0.902	0.954	1.285	1.054	1.029	1.2605	1.2605	0.0194367	1.0685	0.03416	0.8415	0.0326797	0.844	0.00741525
G3I1T1	Myoblast determination protein 1 OS=Cricetulus griseus OX=10029 GN=I79_017350 PE=4 SV=1	I79_017350	11.5	8	3	16	1	1.016	1.014	1.115	1.02	1.019	0.936	0.951	0.909	1.014	1.11	1.197	1.115	0.932	0.889	1.004	0.976	0.976	1.0045	1.0045	0.00049776	0.816	0.0218341	0.7915	0.0612761	0.847	0.0377804
G3GWC2	Actin filament-associated protein 1 OS=Cricetulus griseus OX=10029 GN=I79_002043 PE=4 SV=1	I79_002043	80.522	2.6	1	1	1	0.967	0.909	1.145	1.002	0.995	0.977	0.945	0.918	0.909	1.071	1.061	1.145	0.932	1.046	1.036	1.098	1.068	1.0655	1.0655	0.0276865	0.8935	0.016608	0.828	0.0625	1.016	0.00885827
G3IIM7	GTF3C5 OS=Cricetulus griseus OX=10029 GN=CgPICR_012467 PE=4 SV=1	CgPICR_012467	60.104	37.2	12	26	12	1.027	0.965	0.885	1.024	0.956	0.956	0.982	1.057	0.965	1.007	0.918	0.885	0.97	1.056	0.997	1.002	0.984	0.994	0.894	0.00301811	1.0255	0.0677718	1.0565	0.0884998	1.0335	0.0372521
G3ILM5	Centromere/kinetochore protein zw10-like OS=Cricetulus griseus OX=10029 GN=I79_024795 PE=4 SV=1	I79_024795	88.463	7.8	6	8	6	0.999	0.969	0.882	1.071	1.043	1.014	1.013	0.97	0.969	0.935	0.95	0.882	0.996	1.095	1.072	0.993	0.947	1.074	1.074	0.0018622	1.0075	0.00645161	1.109	0.0396754	1.0295	0.0315687
G3I8Z5	Sulfiredoxin OS=Cricetulus griseus OX=10029 GN=I79_020028 PE=3 SV=1	I79_020028	16.232	2.3	1	1	1	0.975	1.02	0.917	0.939	0.981	0.998	0.973	1.008	1.02	1.206	1.22	0.917	1.056	0.799	0.963	0.939	0.978	0.9625	0.8625	0.000519481	0.893	0.00503525	0.7655	0.14435	0.7905	0.0145478
G3HQ05	"Succinate--CoA ligase [ADP/GDP-forming] subunit alpha, mitochondrial OS=Cricetulus griseus OX=10029 GN=SUCLG1 PE=3 SV=1"	SUCLG1	34.895	4.8	5	6	5	0.957	0.957	1.116	0.884	0.914	1.068	1.022	0.975	0.957	1.012	1.109	1.116	1.067	1.008	0.924	1.005	1.039	0.9395	0.8395	0.0164981	1.0435	0.0234787	0.8815	0.0738665	0.865	0.0290155
G3H873	ELKS/RAB6-interacting/CAST family member 1 OS=Cricetulus griseus OX=10029 GN=I79_006571 PE=4 SV=1	I79_006571	127.95	33.7	5	9	5	0.988	0.955	1.05	1.003	0.97	1	0.988	0.963	0.955	1.052	1.028	1.05	0.97	1.065	1.015	0.996	1.017	1.0155	1.0155	0.000492368	1.004	0.00398406	0.879	0.0582227	0.868	0.0216942
G3IG95	Deoxynucleotidyltransferase terminal-interacting protein 2 OS=Cricetulus griseus OX=10029 GN=I79_022777 PE=4 SV=1	I79_022777	85.133	3.9	3	4	3	0.937	1.044	0.978	0.995	1.016	1.053	0.987	1.011	1.044	1.089	0.937	0.978	1.091	1.109	1.062	0.995	0.949	1.0175	1.0175	0.0437346	1.0105	0.0420584	1.093	0.0832571	0.8635	0.0513752
G3HXY1	PDZ and LIM domain protein 1 OS=Cricetulus griseus OX=10029 GN=H671_3g8924 PE=4 SV=1	H671_3g8924	35.971	11.1	4	9	4	1.029	1.004	0.903	1.038	1.014	0.959	0.987	0.957	1.004	0.938	0.957	0.903	1.003	1.054	1.009	1.007	1.011	1.0095	1.0095	0.000495295	0.856	0.00313808	1.085	0.0147465	1.065	0.0084507
G3I423	DVL1 OS=Cricetulus griseus OX=10029 GN=CgPICR_019159 PE=4 SV=1	CgPICR_019159	75.432	21	16	22	16		0.917	0.947		1.021			1.029	0.917		1.09	0.947		0.897			1.046	1.113	1.113		1.122		0.823		0.86
G3HWP5	Chromodomain-helicase-DNA-binding protein 6 OS=Cricetulus griseus OX=10029 GN=I79_015406 PE=4 SV=1	I79_015406	233.16	4.6	3	3	3	1.078	0.886	0.946	0.858	0.975	1.064	1.147	1.063	0.886	1.029	1.068	0.946	0.91	0.979	0.796	0.977	1.028	0.948	0.848	0.160338	1.132	0.0600707	0.8005	0.0183232	0.856	0.00732218
G3GTN3	CPT2 OS=Cricetulus griseus OX=10029 GN=CgPICR_012678 PE=3 SV=1	CgPICR_012678	74.457	3.7	1	1	1		0.888	1.098		1.003			0.949	0.888		1.088	1.098		1.065			1.051	1.13	1.13		1.069		0.879		0.866
G3HK16	"Alpha-1,3-mannosyl-glycoprotein 2-beta-N-acetylglucosaminyltransferase OS=Cricetulus griseus OX=10029 GN=I79_011028 PE=4 SV=1"	I79_011028	51.784	13.7	12	22	12		1.088			0.934			1.067	1.088		0.899			1.058			0.979	0.858	0.858		0.881		1.177		1.089
G3GUQ5	Tyrosine-protein phosphatase non-receptor type 6 (Fragment) OS=Cricetulus griseus OX=10029 GN=I79_001423 PE=4 SV=1	I79_001423	67.306	24.8	20	47	20	1.184	1.079	1.184	1.053	1.062	0.786	0.931	0.853	1.079	0.838	0.935	1.184	0.992	0.984	0.889	1.023	1.101	0.9365	0.8365	0.0507208	0.7885	0.00317058	1.118	0.059034	1.1995	0.0179241
G3I852	Ubiquitin-associated protein 1 OS=Cricetulus griseus OX=10029 GN=I79_019710 PE=4 SV=1	I79_019710	54.805	31.5	1	1	1	1.007		1.007	0.836		0.879	0.885			1.163		1.007	1.055		0.83	1.045		0.83	0.83		0.879		0.807		0.899
G3HVS5	Protein diaphanous-like 2 OS=Cricetulus griseus OX=10029 GN=I79_015066 PE=4 SV=1	I79_015066	16.65	7.6	4	6	4	0.823	0.768	0.823	0.959	1.009	0.995	0.819	0.803	0.768	1.102	1.103	0.823	1.247	1.267	1.165	1.047	1.03	1.2395	1.2395	0.0601049	1.0205	0.0249878	1.1405	0.00745287	0.842	0.00849257
G3I6C2	Nck-associated protein 1-like OS=Cricetulus griseus OX=10029 GN=I79_019038 PE=4 SV=1	I79_019038	121.1	2.6	1	1	1
G3GVE9	Protein tweety homolog OS=Cricetulus griseus OX=10029 GN=I79_001686 PE=3 SV=1	I79_001686	48.348	7.1	2	2	2	0.794	0.953	0.794	1.293	1.036	1.069	0.849	0.923	0.953	0.995	1.007	0.794	1.155	1.143	1.628	0.938	0.947	1.3575	1.3575	0.199263	1.019	0.0490677	1.148	0.011324	0.8415	0.0015932
G3I2I7	Mitogen-activated protein kinase kinase kinase 7-interacting protein 1 OS=Cricetulus griseus OX=10029 GN=I79_017620 PE=4 SV=1	I79_017620	36.108	32.4	7	19	7	0.847	1.037	0.847	1.162	0.949	0.999	0.846	1.154	1.037	0.932	0.951	0.847	1.071	0.981	1.372	1.152	0.95	1.1435	1.1435	0.199825	1.056	0.0539773	1.0905	0.0536451	1.1175	0.10604
G3GY45	Nuclear distribution protein nudE-like 1 OS=Cricetulus griseus OX=10029 GN=I79_002700 PE=4 SV=1	I79_002700	38.375	9.6	4	6	4
G3I4H1	Mitogen-activated protein kinase OS=Cricetulus griseus OX=10029 GN=H671_3g9054 PE=4 SV=1	H671_3g9054	46.437	44	22	51	19		0.834			0.946			0.812	0.834		1.185			1.104			1.097	1.134	1.134		0.874		0.832		0.826
G3IGZ5	Kynurenine--oxoglutarate transaminase 1 OS=Cricetulus griseus OX=10029 GN=I79_023072 PE=4 SV=1	I79_023072	48.072	52.3	16	169	3	1.029		0.956	0.934		1.051	1.081			0.953		0.956	1.011		0.908	0.997		0.908	0.808		1.051		1.061		1.046
G3H8K3	"RNA-binding motif, single-stranded-interacting protein 1 OS=Cricetulus griseus OX=10029 GN=I79_006706 PE=4 SV=1"	I79_006706	45.956	24.1	14	22	14	1.095	1.106	0.951	1.046	1.036	0.92	1.007	1.026	1.106	0.95	0.956	0.951	0.919	0.941	0.955	0.977	0.973	0.946	0.846	0.00951374	0.824	0.004329	0.8755	0.00871348	1.023	0.00488759
G3H5P9	RNA helicase aquarius OS=Cricetulus griseus OX=10029 GN=I79_005635 PE=3 SV=1	I79_005635	169.08	2	2	3	2	0.976	1.146	0.936	1.048	1.024	0.996	0.972	1.09	1.146	0.964	0.951	0.936	1.146	0.988	1.074	0.988	0.919	0.984	0.884	0.0914634	0.8735	0.0231125	1.114	0.067325	0.8955	0.0296333
G3HNN8	Long-chain-fatty-acid--CoA ligase 4 OS=Cricetulus griseus OX=10029 GN=I79_012377 PE=4 SV=1	I79_012377	30.523	10.5	5	9	5	0.954	0.972	0.957	1.067	1.048	1.09	1.04	1.155	0.972	0.912	0.936	0.957	1.064	0.906	1.118	1.012	1	1.098	1.098	0.0182149	1.139	0.0430202	1.0675	0.0932084	1.089	0.0192837
G3GWU0	Syntaxin-16 OS=Cricetulus griseus OX=10029 GN=I79_002223 PE=3 SV=1	I79_002223	36.922	12.2	4	4	4	0.951	1.036	1.038	0.957	0.984	1.066	1.014	0.988	1.036	1.079	0.957	1.038	0.995	1.018	1.006	1.004	1.031	0.978	0.878	0.0286299	1.01	0.0554455	0.893	0.0715005	1.0035	0.0732436
G3HBX3	Coiled-coil domain-containing protein 154 OS=Cricetulus griseus OX=10029 GN=I79_007927 PE=4 SV=1	I79_007927	145.7	31.3	15	29	15		0.847			1.057			0.757	0.847		1.038			1.17			1.118	1.248	1.248		0.894		1.127		1.077
G3IJU9	Pre-mRNA-splicing factor 38B OS=Cricetulus griseus OX=10029 GN=I79_024137 PE=4 SV=1	I79_024137	52.002	1.5	2	2	2
G3H492	Uncharacterized protein C19orf60-like OS=Cricetulus griseus OX=10029 GN=H671_1g1145 PE=4 SV=1	H671_1g1145	18.921	11.1	9	13	9	0.97	0.952	0.997	1.033	1.151	1.009	0.979	0.796	0.952	0.848	0.912	0.997	0.976	1.067	1.065	0.92	0.961	1.137	1.137	0.0633245	0.8225	0.0937669	1.1605	0.00818613	1.0695	0.0144928
G3GVG4	MICAL-like protein 2 (Fragment) OS=Cricetulus griseus OX=10029 GN=I79_001701 PE=4 SV=1	I79_001701	98.034	4.3	4	4	4	1.063	0.798	0.977	0.924	1.058	1.02	1.084	0.871	0.798	0.892	0.904	0.977	1.042	1.299	0.869	1.003	1.063	1.0975	1.0975	0.2082	1.0555	0.0336333	1.3025	0.103263	1.15	0.0226087
G3GV42	"Asparaginyl-tRNA synthetase, cytoplasmic OS=Cricetulus griseus OX=10029 GN=I79_001573 PE=4 SV=1"	I79_001573	36.664	14.4	6	10	5	1.004	1.037	0.988	0.939	0.924	1.002	1.006	0.99	1.037	1.049	1.041	0.988	0.967	1.007	0.935	1.006	0.989	0.913	0.813	0.0240964	0.8785	0.0240164	0.8445	0.0238221	0.8545	0.00471451
G3IBH0	Metalloproteinase inhibitor 1 OS=Cricetulus griseus OX=10029 GN=CgPICR_020423 PE=4 SV=1	CgPICR_020423	22.401	0.7	1	1	1	0.966		1.012	0.967		0.965	0.932			1.239		1.012	0.813		1.001	1.073		1.001	1.001		0.865		0.656		0.866
G3GUS8	DCC-interacting protein 13-alpha OS=Cricetulus griseus OX=10029 GN=I79_001451 PE=4 SV=1	I79_001451	74.475	34.6	15	37	15	0.966	0.92	1.004	1.011	1.032	0.964	0.931	0.955	0.92	1.023	1.028	1.004	1.054	1.027	1.047	0.999	1.025	1.0845	1.0845	0.0345781	1.001	0.036963	1.0145	0.0152785	0.887	0.0101317
G3HKH8	EGF-like repeat and discoidin I-like domain-containing protein 3 OS=Cricetulus griseus OX=10029 GN=I79_011204 PE=4 SV=1	I79_011204	29.408	4.1	3	3	3	0.886	0.814	0.876	0.962	0.94	1.09	0.966	0.912	0.814	1.014	1.032	0.876	1.112	1.255	1.086	0.96	1.012	1.1205	1.1205	0.0307898	1.105	0.0135747	1.1565	0.0514483	0.864	0.0176349
G3H002	Fibulin-7 OS=Cricetulus griseus OX=10029 GN=I79_003452 PE=4 SV=1	I79_003452	85.449	3.3	5	6	5
G3HWK9	Forkhead box protein H1 OS=Cricetulus griseus OX=10029 GN=I79_015341 PE=4 SV=1	I79_015341	40.767	28.5	13	32	13
G3I1X5	Protein RER1 OS=Cricetulus griseus OX=10029 GN=I79_017404 PE=3 SV=1	I79_017404	23.002	4.2	2	2	2	1.052	1.163	1.044	0.974	0.929	1.075	1.131	1.137	1.163	0.998	1.044	1.044	0.918	0.75	0.926	0.982	0.91	0.8625	0.8625	0.0736232	1.0265	0.0472479	0.819	0.123321	0.828	0.0603448
G3I6B8	Coatomer subunit zeta-1 OS=Cricetulus griseus OX=10029 GN=I79_019033 PE=4 SV=1	I79_019033	23.688	48.1	31	86	23	1.002	1.075	0.941	0.99	0.931	0.946	0.948	1.095	1.075	0.968	0.941	0.941	1.044	0.989	0.988	1.053	0.992	0.927	0.827	0.0658037	0.8825	0.0371501	1.065	0.0131455	1.071	0.015873
G3HBS8	Nucleoside diphosphate kinase OS=Cricetulus griseus OX=10029 GN=I79_007877 PE=3 SV=1	I79_007877	25.072	1.3	2	2	2	0.836	0.918	0.981	1.129	1.144	0.922	0.771	1.006	0.918	1.186	0.981	0.981	1.051	0.928	1.35	1.03	1.03	1.298	1.298	0.0400616	1.009	0.086224	0.816	0.0327511	0.859	0.0948905
G3H128	Aftiphilin OS=Cricetulus griseus OX=10029 GN=I79_003851 PE=4 SV=1	I79_003851	98.528	28.2	9	10	8
G3I411	Lysine-specific demethylase 2A OS=Cricetulus griseus OX=10029 GN=I79_018182 PE=4 SV=1	I79_018182	112.24	57.2	23	74	23	1.107	1.111	0.982	0.959	1.046	1.07	1.185	1.167	1.111	0.807	0.886	0.982	0.982	0.965	0.866	0.949	0.925	0.9035	0.8035	0.0415053	1.06	0.00943396	1.153	0.0555074	1.11	0.0594595
G3I2H6	B4GAT1 OS=Cricetulus griseus OX=10029 GN=CgPICR_009529 PE=4 SV=1	CgPICR_009529	47.487	12.5	10	13	10	0.963	0.957	0.999	1.049	1.054	1.099	1.058	1.052	0.957	0.979	0.977	0.999	0.999	1	1.089	1.01	0.947	1.095	1.095	0.00547945	1.099	0	1.022	0.00195695	1.0005	0.0314843
G3HAH1	Polycystic kidney disease protein 1-like 3 OS=Cricetulus griseus OX=10029 GN=I79_007424 PE=4 SV=1	I79_007424	145.29	28.3	22	32	22		1.077			1.015			0.98	1.077		0.859			1.092			1.001	0.942	0.842		0.81		1.271		1.165
G3IC07	Huntingtin-interacting protein 1-related protein OS=Cricetulus griseus OX=10029 GN=I79_021194 PE=4 SV=1	I79_021194	55.283	27.7	8	11	8	0.945	0.98	0.947	0.927	0.899	1.046	0.988	0.962	0.98	1.039	1.038	0.947	1.112	1.095	0.981	1.001	1.042	0.949	0.849	0.0337197	1.014	0.0315582	1.0625	0.00705882	0.8835	0.0208439
G3IKQ7	Ribosomal RNA processing protein 1-like A OS=Cricetulus griseus OX=10029 GN=I79_024460 PE=4 SV=1	I79_024460	44.114	9	1	1	1	1.06	1.019	1.001	1.208	0.979	0.946	1.003	1.153	1.019	0.98	0.967	1.001	0.882	1.011	1.14	0.892	0.894	1.0505	1.0505	0.0851975	1.039	0.0895091	0.873	0.0750257	0.8175	0.00817439
G3GWI3	DNA-directed RNA polymerases I and III subunit RPAC2 OS=Cricetulus griseus OX=10029 GN=H671_4g11745 PE=4 SV=1	H671_4g11745	13.235	22.5	6	8	6	1.043	1.133	1.042	1.051	1.003	0.98	1.022	1.052	1.133	0.955	0.964	1.042	0.881	0.97	1.008	0.964	0.964	0.9465	0.8465	0.0649762	0.8545	0.0267156	0.8645	0.0430275	1.0045	0.00447984
G3GZE7	Solute carrier family 35 member F5 OS=Cricetulus griseus OX=10029 GN=I79_003210 PE=4 SV=1	I79_003210	53.062	17.1	13	21	8	1.122		0.894	1.052		0.965	1.083			0.966		0.894	0.866		0.938	0.926		0.938	0.838		0.865		0.896		0.859
G3H7J2	Torsin-1A-interacting protein 2 OS=Cricetulus griseus OX=10029 GN=I79_006324 PE=4 SV=1	I79_006324	51.902	8.9	1	1	1		1.007	0.964		1.043			1.161	1.007		1.029	0.964		0.842			0.937	1.036	1.036		1.153		0.818		0.811
G3HZS2	Ankyrin repeat domain-containing protein 50 OS=Cricetulus griseus OX=10029 GN=I79_016583 PE=4 SV=1	I79_016583	154.09	31.6	9	21	9	1.032		1.032	0.892		0.917	0.946			1.015		1.032	1.167		0.864	0.953		0.864	0.864		0.817		1.15		0.839
G3HF33	60S acidic ribosomal protein P1 OS=Cricetulus griseus OX=10029 GN=CgPICR_013111 PE=4 SV=1	CgPICR_013111	9.0364	9.2	7	9	7	1.006		1.006	0.969		1.112	1.119			0.906		1.006	1.029		0.963	0.957		0.963	0.863		1.112		1.136		1.056
G3I993	Phosphatidylserine synthase 1 OS=Cricetulus griseus OX=10029 GN=I79_020128 PE=4 SV=1	I79_020128	43.373	38.9	7	20	7	1.217	1.228	1.217	0.883	0.98	1.002	1.219	1.191	1.228	1.031	0.971	1.217	0.714	0.929	0.726	0.94	0.867	0.762	0.762	0.0472441	0.886	0.0162272	0.825	0.16	0.8025	0.0105263
G3H1A4	Sideroflexin OS=Cricetulus griseus OX=10029 GN=I79_003928 PE=3 SV=1	I79_003928	36.886	18.9	6	9	6	0.801	0.774	0.801	1.039	0.96	1.189	0.952	0.992	0.774	0.961	1.047	0.801	1.203	1.23	1.297	1.049	1.016	1.2685	1.2685	0.0224675	1.2355	0.0376366	1.2135	0.0317264	1.031	0.0591659
G3GV62	Protein kinase C epsilon type OS=Cricetulus griseus OX=10029 GN=I79_001593 PE=4 SV=1	I79_001593	15.938	10.5	3	4	3
G3GV26	rRNA adenine N(6)-methyltransferase OS=Cricetulus griseus OX=10029 GN=H671_2g6280 PE=3 SV=1	H671_2g6280	35.267	26	11	19	11	0.948	0.983	0.948	1.021	1.022	1.001	0.949	0.872	0.983	0.984	0.941	0.948	1.104	1.071	1.077	1.006	1.015	1.0585	1.0585	0.0174776	0.844	0.0603814	1.13	0.00707965	1.0505	0.0271299
G3HYY5	Zinc finger protein 428 OS=Cricetulus griseus OX=10029 GN=I79_016278 PE=4 SV=1	I79_016278	22.214	55.6	21	66	21	0.941	0.897	0.941	0.989	0.953	1.119	1.053	1.056	0.897	0.922	0.965	0.941	1.004	0.963	1.051	1.026	1.163	1.0565	1.0565	0.00520587	1.148	0.0252613	1.0435	0.0436033	1.159	0.0396894
G3HC17	Interleukin enhancer-binding factor 2 OS=Cricetulus griseus OX=10029 GN=I79_008060 PE=4 SV=1	I79_008060	17.051	12.3	3	4	3	0.652	0.604	0.652	1.208	1.322	1.032	0.673	0.534	0.604	1.133	1.119	0.652	1.308	1.29	1.853	1.067	1.093	2.021	2.021	0.00831272	0.858	0.0772443	1.1535	0.000433463	0.8595	0.0182387
G3GU54	F-box only protein 21 OS=Cricetulus griseus OX=10029 GN=I79_001203 PE=4 SV=1	I79_001203	72.18	12.2	2	4	2		1.159			0.807			1.409	1.159		0.715			0.901			1.051	0.696	0.696		1.216		1.26		1.47
G3I9X5	WD repeat-containing protein 34 OS=Cricetulus griseus OX=10029 GN=I79_020386 PE=4 SV=1	I79_020386	59.933	18.6	10	14	10		1.073			0.956			0.982	1.073		1.027			1.009			0.97	0.891	0.891		0.815		0.882		0.844
G3I4Z9	Nucleolar protein 12 OS=Cricetulus griseus OX=10029 GN=I79_018539 PE=4 SV=1	I79_018539	25.031	8.7	4	4	4		1.273			0.998			1.194	1.273		0.89			0.814			0.882	0.784	0.784		0.838		0.815		0.891
G3I5W3	TAR DNA-binding protein 43 OS=Cricetulus griseus OX=10029 GN=I79_018871 PE=4 SV=1	I79_018871	21.767	5.1	1	1	1	0.971	1.033	0.971	1.075	1.018	1.042	1.012	1.026	1.033	1.011	1.021	0.971	0.947	0.958	1.107	1.026	1.004	1.046	1.046	0.0583174	1.0175	0.0240786	0.8375	0.000533333	0.899	0.016016
G3I5T4	SEPT7 OS=Cricetulus griseus OX=10029 GN=CgPICR_019232 PE=4 SV=1	CgPICR_019232	13.944	9.2	7	10	7	1.059	1.117	1.059	0.978	0.989	0.998	1.057	1.081	1.117	0.993	1.004	1.059	0.919	0.919	0.924	1.04	0.917	0.9045	0.8045	0.0215589	0.883	0.0152594	0.82	0.00543478	0.88	0.0683673
G3I055	Bromodomain and WD repeat-containing protein 1 OS=Cricetulus griseus OX=10029 GN=I79_016731 PE=4 SV=1	I79_016731	243.98	7.6	1	1	1	1.082	1.007	1.082	1.099	1.117	0.961	1.04	1.044	1.007	1.008	1.023	1.082	0.835	0.842	1.016	0.952	0.983	1.0625	1.0625	0.0437647	0.899	0.038038	0.8255	0.00302847	0.8525	0.00892388
G3GX42	Putative deoxyribonuclease TATDN2 OS=Cricetulus griseus OX=10029 GN=I79_002354 PE=4 SV=1	I79_002354	73.812	23.6	7	11	3		1.148			1.022			1.065	1.148		1.05			0.847			0.898	0.89	0.89		0.828		0.807		0.855
G3H8Z9	Sodium/potassium-transporting ATPase subunit alpha OS=Cricetulus griseus OX=10029 GN=I79_006860 PE=3 SV=1	I79_006860	84.78	6.9	1	1	1	1.041	1.003	1.041	0.991	0.934	1.008	1.049	1.017	1.003	0.945	1.05	1.041	1.055	1.054	0.952	0.977	0.97	0.9415	0.8415	0.0111524	1.011	0.00296736	1.06	0.0528302	0.879	0.0561798
G3I7N8	Cutaneous T-cell lymphoma-associated antigen 5-like OS=Cricetulus griseus OX=10029 GN=I79_019534 PE=4 SV=1	I79_019534	53.064	2.3	4	5	4	0.903	0.949	0.903	0.93	0.951	1.218	1.1	0.888	0.949	1.007	1.132	0.903	1.076	1.077	1.03	0.973	1.055	1.016	1.016	0.0137795	1.077	0.130919	1.01	0.0584158	0.849	0.0179136
G3GZJ9	Dynamin-3 OS=Cricetulus griseus OX=10029 GN=I79_003271 PE=3 SV=1	I79_003271	78.306	45.5	18	37	8		0.9			0.976			0.769	0.9		1.075			1.225			1.047	1.084	1.084		0.854		1.14		0.874
G3IEE8	Serine/threonine-protein kinase mTOR OS=Cricetulus griseus OX=10029 GN=I79_022096 PE=3 SV=1	I79_022096	285.54	15.3	4	9	3	0.992	0.991	0.992	0.95	0.946	1.048	1.04	0.935	0.991	0.911	1.016	0.992	1.08	1.034	0.958	1.007	1.064	0.9565	0.8565	0.00156822	0.8955	0.0527373	1.102	0.076225	1.076	0.0269517
G3HAN3	RNA-binding protein Raly OS=Cricetulus griseus OX=10029 GN=H671_6g15510 PE=4 SV=1	H671_6g15510	33.578	30.9	10	19	10	1.092	0.903	1.092	1.051	1.068	0.994	1.085	1.037	0.903	0.917	0.938	1.092	0.947	0.99	0.962	0.966	0.993	1.0725	1.0725	0.10303	1.071	0.0718954	1.044	0.0105364	1.056	0.00284091
G3GRV0	Kelch domain-containing protein 4 OS=Cricetulus griseus OX=10029 GN=I79_000244 PE=4 SV=1	I79_000244	65.676	12.5	5	7	5	1.012	1.15	1.012	1.024	0.868	0.934	0.945	0.929	1.15	0.978	0.942	1.012	1.039	0.955	1.012	1.045	1.171	0.8835	0.8835	0.145444	0.871	0.0723307	1.038	0.0231214	1.156	0.0752595
G3HV76	Presenilin OS=Cricetulus griseus OX=10029 GN=CgPICR_010147 PE=3 SV=1	CgPICR_010147	50.003	27.7	3	3	3	0.896	0.846	0.896	1.038	1.078	0.981	0.879	0.957	0.846	1.037	1.06	0.896	1.122	0.999	1.158	1.033	1.054	1.216	1.216	0.0476974	1.056	0.0710227	1.012	0.06917	0.895	0.00100503
G3IAL3	Mortality factor 4-like protein 2 (Fragment) OS=Cricetulus griseus OX=10029 GN=I79_020638 PE=4 SV=1	I79_020638	22.559	79.7	3	4	3	1.123	1.036	1.123	1.021	1.052	1.001	1.124	1.076	1.036	0.904	0.923	1.123	0.862	0.933	0.909	0.98	1.072	0.962	0.862	0.0550936	1.02	0.0186275	0.8825	0.0290076	1.1225	0.0342984
G3IAT0	RecQ-mediated genome instability protein 1 OS=Cricetulus griseus OX=10029 GN=I79_020710 PE=4 SV=1	I79_020710	68.468	32.8	10	17	10		0.999			0.893			1.051	0.999		1.024			1.018			1.024	0.894	0.894		1.052		0.894		1
G3IDF5	Tripartite motif-containing protein 3 OS=Cricetulus griseus OX=10029 GN=I79_021733 PE=4 SV=1	I79_021733	80.726	22	8	13	5	1.104	0.976	1.104	0.914	0.985	1.017	1.123	0.908	0.976	1.081	1.042	1.104	1.009	1.031	0.828	0.969	1.036	0.9185	0.8185	0.0985302	0.8735	0.0446841	0.861	0.0291363	0.845	0.0518519
G3I2K5	ODC1 OS=Cricetulus griseus OX=10029 GN=CgPICR_006468 PE=3 SV=1	CgPICR_006468	50.789	4.8	1	1	1	0.89	0.998	0.89	1.266	1.361	1.146	1.02	1.09	0.998	0.846	0.814	0.89	0.848	0.674	1.422	1.147	1.086	1.393	1.393	0.0208184	1.119	0.0241287	0.815	0.095082	1.345	0.00817844
G3HGC9	Neurobeachin OS=Cricetulus griseus OX=10029 GN=I79_009653 PE=4 SV=1	I79_009653	46.929	4.9	1	1	1
G3IBT8	NADH dehydrogenase [ubiquinone] 1 alpha subcomplex subunit 8 OS=Cricetulus griseus OX=10029 GN=CgPICR_015397 PE=3 SV=1	CgPICR_015397	20.04	1	1	1	1	1.026	0.994	1.026	0.996	0.967	0.869	0.892	0.841	0.994	1.08	1.086	1.026	0.832	0.863	0.971	1.115	1.182	0.972	0.872	0.00102881	0.8575	0.0134111	0.7825	0.0159744	1.06	0.0264151
G3HP69	Calnexin OS=Cricetulus griseus OX=10029 GN=I79_012575 PE=3 SV=1	I79_012575	67.251	7.2	9	10	9	0.893	0.865	0.893	0.985	0.986	1.034	0.923	0.961	0.865	1.063	1.085	0.893	1.154	1.141	1.103	1.005	1.002	1.1215	1.1215	0.0164958	1.0725	0.0358974	1.069	0.0159027	0.8345	0.011236
G3GZG5	Signal recognition particle receptor subunit beta OS=Cricetulus griseus OX=10029 GN=I79_003224 PE=4 SV=1	I79_003224	28.79	9	4	4	4	0.891	0.865	0.891	0.963	0.987	1.145	1.02	1.019	0.865	0.993	1.006	0.891	1.118	1.078	1.081	0.982	0.983	1.111	1.111	0.0270027	1.1615	0.0142058	1.099	0.0245678	0.883	0.00610376
G3IPH9	UBX domain-containing protein 1 OS=Cricetulus griseus OX=10029 GN=I79_025890 PE=4 SV=1	I79_025890	13.762	19.8	5	9	5	1.043	1.177	1.043	0.879	0.913	1	1.043	1.062	1.177	0.93	1.011	1.043	1.278	1.104	0.843	0.968	0.898	0.8095	0.8095	0.0413836	0.851	0.0515247	1.233	0.114355	0.8645	0.0793157
G3I7X3	GTP-binding protein era-like OS=Cricetulus griseus OX=10029 GN=I79_019624 PE=4 SV=1	I79_019624	16.807	12.6	2	4	2	0.867	0.841	0.867	0.977	0.99	1.037	0.899	0.906	0.841	1.11	1.041	0.867	1.166	1.155	1.127	0.982	1.058	1.152	1.152	0.0217014	1.057	0.0189215	1.08	0.0277778	0.8505	0.0689111
G3HU85	Putative E3 ubiquitin-protein ligase UBR7 OS=Cricetulus griseus OX=10029 GN=I79_014493 PE=4 SV=1	I79_014493	31.391	25.5	7	16	3	0.921	0.994	0.921	1.134	1.174	1.068	0.984	1.079	0.994	0.873	0.979	0.921	0.948	0.929	1.231	1.151	0.869	1.206	1.206	0.0207297	1.077	0.00835655	1.0175	0.0673219	1.103	0.194923
G3GVD1	F-box/LRR-repeat protein 18 OS=Cricetulus griseus OX=10029 GN=I79_001667 PE=4 SV=1	I79_001667	78.512	15.3	3	5	3	1.025	1.048	1.025	1.03	1.018	0.94	0.964	1.043	1.048	0.995	1.039	1.025	1.049	0.979	1.005	0.991	0.943	0.988	0.888	0.0172065	0.8675	0.0284238	0.898	0.0561122	0.852	0.0462185
G3GXN8	PTRHD1 OS=Cricetulus griseus OX=10029 GN=CgPICR_006409 PE=4 SV=1	CgPICR_006409	24.027	1.9	2	3	2	0.967		0.967	1.07		1.148	1.11			1.008		0.967	0.953		1.107	0.905		1.107	1.107		1.148		0.845		0.898
G3INT1	Uncharacterized protein OS=Cricetulus griseus OX=10029 GN=I79_025619 PE=4 SV=1	I79_025619	7.0843	8.9	5	11	5	0.844		0.844	1.173		1.094	0.923			0.947		0.844	1.134		1.39	0.995		1.39	1.39		1.094		1.197		1.051
G3GRN5	M-phase phosphoprotein 6 OS=Cricetulus griseus OX=10029 GN=I79_000290 PE=4 SV=1	I79_000290	10.03	25.2	9	30	9	0.994		0.994	0.924		1.037	1.031			0.965		0.994	1.076		0.93	1.014		0.93	0.83		1.037		1.115		1.051
G3IIE3	Serpin B8 OS=Cricetulus griseus OX=10029 GN=I79_023611 PE=3 SV=1	I79_023611	42.515	9	2	3	2	1.043	0.978	1.043	1.096	1.056	0.986	1.028	0.963	0.978	0.977	0.978	1.043	0.951	0.967	1.051	0.982	0.989	1.0655	1.0655	0.0136086	0.8855	0.000507357	0.881	0.00815494	1.008	0.00297619
G3HQ99	Programmed cell death protein 10 OS=Cricetulus griseus OX=10029 GN=I79_012995 PE=4 SV=1	I79_012995	24.428	21.4	2	4	2	0.983	0.998	0.983	1.113	1.097	1.009	0.992	0.959	0.998	0.969	0.977	0.983	0.872	0.909	1.132	0.992	1.009	1.1155	1.1155	0.0147916	0.885	0.0243655	0.815	0.0163934	1.0285	0.0043753
G3I4X9	Cyclin-dependent kinase 2-associated protein 1 OS=Cricetulus griseus OX=10029 GN=H671_4g11597 PE=4 SV=1	H671_4g11597	9.6308	18.5	3	3	3	1.143		1.143	1.05		0.958	1.095			0.858		1.143	0.96		0.919	0.917		0.919	0.819		0.858		1.119		1.069
G3H0R2	Protein fantom OS=Cricetulus griseus OX=10029 GN=I79_003728 PE=4 SV=1	I79_003728	145.54	3.7	1	1	1	1.059	0.979	1.059	1.038	1.05	1.041	1.102	1.029	0.979	0.98	0.987	1.059	0.914	0.914	0.98	0.921	1.052	1.0265	1.0265	0.0452996	1.046	0.00478011	0.8295	0.00376546	1.003	0.0628116
G3HWY2	Exostosin-2 OS=Cricetulus griseus OX=10029 GN=I79_015497 PE=3 SV=1	I79_015497	80.142	2.5	2	2	2		1.029			1.028			1.064	1.029		1.005			0.818			1.069	0.999	0.899		1.034		0.814		1.064
G3HVP2	Stathmin (Fragment) OS=Cricetulus griseus OX=10029 GN=I79_015032 PE=3 SV=1	I79_015032	22.319	8.7	2	3	2	1.171	1.183	1.171	0.982	1.02	0.955	1.118	1.098	1.183	0.901	0.875	1.171	0.928	0.957	0.839	0.914	0.904	0.8505	0.8505	0.0135215	0.8415	0.0143388	1.062	0.0301318	1.0235	0.00928188
G3H2W1	Regulation of nuclear pre-mRNA domain-containing protein 2 OS=Cricetulus griseus OX=10029 GN=I79_004564 PE=4 SV=1	I79_004564	139.03	19.5	4	10	4	1.125	1.016	1.125	1.047	1.089	0.876	0.986	1.043	1.016	0.991	0.928	1.125	0.927	1.002	0.931	0.916	0.94	1.0015	1.0015	0.0703944	0.8515	0.0793484	1.0075	0.0719603	0.8685	0.0459473
G3IP00	"Succinyl-CoA ligase [ADP-forming] subunit beta, mitochondrial OS=Cricetulus griseus OX=10029 GN=I79_025699 PE=4 SV=1"	I79_025699	16.692	5.2	1	1	1	1.036	1.064	1.036	0.876	0.838	1.071	1.11	1.011	1.064	1.019	1.083	1.036	1.001	1.07	0.846	0.986	0.949	0.817	0.817	0.0354957	1.0105	0.0598714	0.885	0.00304568	0.822	0.0498915
G3H2I6	Neural cell adhesion molecule 1 OS=Cricetulus griseus OX=10029 GN=I79_004399 PE=4 SV=1	I79_004399	114.32	14.1	4	6	4	0.785	0.757	0.785	0.91	0.894	1.042	0.818	0.756	0.757	1.128	1.18	0.785	1.209	1.16	1.159	1.175	1.165	1.17	1.17	0.00940171	1.0205	0.0210681	1.0275	0.043309	1.0145	0.0271069
G3I1J8	Transmembrane protein C3orf1-like OS=Cricetulus griseus OX=10029 GN=I79_017260 PE=4 SV=1	I79_017260	32.04	3.6	1	1	1	1.241		1.241	0.981		0.679	0.843			1.006		1.241	0.943		0.79	0.999		0.79	0.79		0.679		0.837		0.893
G3HJA7	Ryanodine receptor 1 OS=Cricetulus griseus OX=10029 GN=I79_010749 PE=4 SV=1	I79_010749	221.74	3.6	2	2	2		0.812			0.965			0.919	0.812		1.029			1.213			1.051	1.188	1.188		1.132		1.179		1.021
G3HZ73	Nesprin-3 OS=Cricetulus griseus OX=10029 GN=CgPICR_019065 PE=4 SV=1	CgPICR_019065	112.01	8.9	3	4	3	0.989	0.954	0.989	0.878	1.061	1.064	1.052	1.017	0.954	0.969	1.004	0.989	1.084	1.005	0.888	1.021	1.029	1	1	0.112	1.065	0.000938967	1.06	0.0556604	1.0395	0.013949
G3HZ74	Glutaredoxin-related protein 5 OS=Cricetulus griseus OX=10029 GN=I79_016370 PE=4 SV=1	I79_016370	12.798	10.9	6	10	6	0.932	0.999	0.932	0.929	0.869	1.077	1.004	1.005	0.999	1.084	1.088	0.932	1.051	1.098	0.997	1.01	0.917	0.9335	0.8335	0.0680236	1.0415	0.0340855	0.8895	0.0197069	0.8875	0.0501408
G3H7F0	Tudor domain-containing protein 7 OS=Cricetulus griseus OX=10029 GN=I79_006281 PE=4 SV=1	I79_006281	258.73	15.5	5	6	5	0.674	1.387	0.674	1.14	0.854	1.092	0.736	1.436	1.387	0.974	0.767	0.674	1.149	1.226	1.691	1.163	0.766	1.1535	1.1535	0.465973	1.0635	0.0267983	1.389	0.150468	1.0965	0.0889193
G3INU6	UDP-glucose 6-dehydrogenase OS=Cricetulus griseus OX=10029 GN=I79_025636 PE=4 SV=1	I79_025636	30.729	28.4	3	9	3	1.002	1.023	1.002	0.93	0.965	0.994	0.996	0.973	1.023	1.061	1.074	1.002	0.963	0.972	0.928	1.043	1.002	0.9355	0.8355	0.0080171	0.8725	0.022108	0.8065	0.00165472	0.858	0.026096
G3I2J2	Putative DNA dC->dU-editing enzyme APOBEC3 OS=Cricetulus griseus OX=10029 GN=I79_017628 PE=4 SV=1	I79_017628	49.33	2	1	1	1		1.015			0.998			0.978	1.015		1.023			1.098			0.904	0.983	0.883		0.864		1.073		0.884
G3HZ80	Putative UPF0587 protein OS=Cricetulus griseus OX=10029 GN=H671_3g10994 PE=4 SV=1	H671_3g10994	8.1285	4.4	4	8	4	0.678	0.578	0.678	1.33	1.366	0.808	0.548	0.601	0.578	1.085	1.074	0.678	1.346	1.405	1.962	1.031	0.946	2.1625	2.1625	0.00927168	0.824	0.0125541	1.2745	0.0262848	0.8155	0.0376843
G3IJ65	"39S ribosomal protein L43, mitochondrial OS=Cricetulus griseus OX=10029 GN=I79_023897 PE=4 SV=1"	I79_023897	9.7849	5.3	5	5	5
G3H9Z1	Microsomal glutathione S-transferase 1 OS=Cricetulus griseus OX=10029 GN=I79_007224 PE=4 SV=1	I79_007224	17.471	13.4	3	8	3		0.99			0.903			1.173	0.99		0.941			1			1.009	0.912	0.812		1.185		1.063		1.072
G3GZD2	Phosphoglucomutase-1 OS=Cricetulus griseus OX=10029 GN=I79_003195 PE=3 SV=1	I79_003195	62.811	33	7	20	7	0.947	0.887	0.947	0.856	0.901	0.995	0.942	0.911	0.887	1.164	1.218	0.947	1.041	1.067	0.904	1.049	1.058	0.96	0.86	0.0583333	1.011	0.0158259	0.885	0.0101695	0.885	0.0180791
G3HEV1	Protein FAM98A OS=Cricetulus griseus OX=10029 GN=I79_009098 PE=4 SV=1	I79_009098	46.529	1.8	1	1	1	1.007	1.146	1.007	1.016	0.983	1.003	1.01	0.939	1.146	1.097	1.052	1.007	0.926	0.87	1.009	0.988	1.105	0.9335	0.8335	0.0808784	0.811	0.100988	0.8355	0.0101735	0.8755	0.0763711
G3ILP4	60S ribosomal protein L9 OS=Cricetulus griseus OX=10029 GN=CgPICR_004037 PE=4 SV=1	CgPICR_004037	21.879	34.1	19	38	19	0.917	0.94	0.917	1.061	1.05	1.025	0.94	0.951	0.94	1.021	0.961	0.917	1.048	1.033	1.157	0.993	1.017	1.137	1.137	0.0175901	1.0185	0.00638193	1.0505	0.0233222	1.0155	0.0418513
G3HWW9	Trafficking protein particle complex subunit 5 OS=Cricetulus griseus OX=10029 GN=CgPICR_016500 PE=3 SV=1	CgPICR_016500	20.795	0.6	1	1	1	0.884		0.884	0.994		0.976	0.863			1.095		0.884	1.039		1.124	1.121		1.124	1.124		0.876		0.849		1.024
G3HK85	Macrophage erythroblast attacher OS=Cricetulus griseus OX=10029 GN=I79_011103 PE=4 SV=1	I79_011103	39.831	12.6	3	4	3	1.149	1.073	1.149	1.057	0.957	0.871	1.001	1.045	1.073	0.87	0.996	1.149	0.962	0.945	0.92	0.98	0.987	0.906	0.806	0.0154525	0.8225	0.0558266	1.0275	0.076399	1.0585	0.0637695
G3H8V5	Carboxypeptidase OS=Cricetulus griseus OX=10029 GN=I79_006816 PE=3 SV=1	I79_006816	54.227	4.9	1	1	1	0.969	0.953	0.969	0.938	0.924	0.979	0.949	0.904	0.953	1.3	1.278	0.969	0.835	0.858	0.968	1.126	1.158	0.969	0.869	0.00103199	0.864	0.0155602	0.6565	0.0220868	0.886	0.0225734
G3HM39	Kinase D-interacting substrate of 220 kDa OS=Cricetulus griseus OX=10029 GN=I79_011787 PE=4 SV=1	I79_011787	194.14	9.8	3	5	3	0.921	1.07	0.921	0.992	0.973	1.05	0.967	1.004	1.07	1.081	1.008	0.921	1.042	0.967	1.077	0.995	0.946	0.993	0.893	0.0845921	0.894	0.056338	0.8615	0.0026001	0.829	0.00968784
G3HLH3	Rab GTPase-activating protein 1 OS=Cricetulus griseus OX=10029 GN=I79_011562 PE=4 SV=1	I79_011562	113	19.9	10	19	8	0.983	1.051	0.983	0.985	0.942	0.97	0.954	0.915	1.051	1.023	1.075	0.983	0.976	0.942	1.002	1.081	1.099	0.949	0.849	0.0558483	0.8205	0.0537751	0.815	0.042623	1.0395	0.016835
G3IL48	Protein transport protein Sec31A OS=Cricetulus griseus OX=10029 GN=I79_024610 PE=4 SV=1	I79_024610	126.15	2.9	1	1	1	0.967	0.971	0.967	1.026	0.971	1.087	1.051	1.008	0.971	0.987	1.011	0.967	1.054	1.034	1.061	0.976	0.982	1.0305	1.0305	0.0295973	1.0625	0.0230588	1.0455	0.0215208	0.88	0.00918367
G3I7I8	Serine/threonine-protein kinase Chk1 OS=Cricetulus griseus OX=10029 GN=I79_019479 PE=3 SV=1	I79_019479	54.358	3.8	5	5	5
G3HZY5	U1 small nuclear ribonucleoprotein 70 kDa OS=Cricetulus griseus OX=10029 GN=I79_016650 PE=4 SV=1	I79_016650	51.79	1.3	2	2	2	0.988	1.02	0.988	0.969	1.031	0.983	0.971	0.955	1.02	1.024	1.016	0.988	1.034	1.009	0.981	1.015	1.001	0.996	0.896	0.0150602	0.8595	0.0244919	1.0015	0.00848727	0.888	0.00303644
G3HCG0	UBX domain-containing protein 6 OS=Cricetulus griseus OX=10029 GN=I79_008170 PE=4 SV=1	I79_008170	49.918	11.9	12	15	8	1.004	1.121	1.004	0.942	0.958	1.007	1.011	1.046	1.121	1.042	0.985	1.004	0.971	0.912	0.938	1.03	1.002	0.8965	0.8965	0.0462911	0.87	0.0381443	0.829	0.00322928	1.0025	0.0144638
Q9JI68	Origin recognition complex subunit 2 OS=Cricetulus griseus OX=10029 GN=I79_014619 PE=2 SV=1	I79_014619	65.68	6.7	1	1	1
G3GX18	Unhealthy ribosome biogenesis protein 2-like OS=Cricetulus griseus OX=10029 GN=I79_002305 PE=4 SV=1	I79_002305	171.91	9.1	8	8	8	1.055		1.055	0.898		1.014	1.07			0.947		1.055	1.152		0.851	0.888		0.851	0.851		1.014		1.216		0.838
G3HDG9	Poly [ADP-ribose] polymerase OS=Cricetulus griseus OX=10029 GN=I79_008516 PE=4 SV=1	I79_008516	152.91	3.3	2	4	2	0.991	0.887	0.991	0.924	0.943	0.993	0.984	0.952	0.887	1.09	1.115	0.991	1.031	0.99	0.932	0.98	1.044	0.9975	0.8975	0.0656642	1.033	0.0387222	0.817	0.0316249	0.8175	0.0201635
G3IKF2	Adenylyl-sulfate kinase OS=Cricetulus griseus OX=10029 GN=I79_024353 PE=3 SV=1	I79_024353	22.909	36	8	34	6	0.904	1.075	0.904	1.029	1.005	1.059	0.957	1.026	1.075	1.001	0.956	0.904	0.998	0.972	1.138	0.994	0.994	1.0365	1.0365	0.0979257	1.0065	0.052161	1.007	0.00993049	1.0165	0.0231185
G3H9X3	"28S ribosomal protein S15, mitochondrial OS=Cricetulus griseus OX=10029 GN=I79_007204 PE=3 SV=1"	I79_007204	29.336	39.1	21	44	21	0.835	0.746	0.835	0.945	1.084	1.201	1.003	0.738	0.746	1.033	1.153	0.835	1.202	1.174	1.132	1.088	1.08	1.2925	1.2925	0.124178	1.095	0.0968037	1.091	0.0669111	0.895	0.0582915
G3HYV6	Coiled-coil domain-containing protein 146 OS=Cricetulus griseus OX=10029 GN=I79_016247 PE=4 SV=1	I79_016247	98.406	24.4	1	2	1	0.978		0.978	1.063		1.23	1.203			0.808		0.978	1.254		1.087	0.725		1.087	1.087		1.23		1.552		0.897
G3HW31	NGFI-A-binding protein 2 OS=Cricetulus griseus OX=10029 GN=I79_015179 PE=4 SV=1	I79_015179	56.662	2.9	1	1	1	1.071	0.991	1.071	1.024	1.03	0.913	0.978	1.093	0.991	0.98	1.006	1.071	0.879	0.863	0.956	1.075	1.03	0.9975	0.8975	0.041604	1.008	0.094246	0.8775	0.0222222	1.0605	0.0344177
G3HX67	Glycerol-3-phosphate dehydrogenase [NAD(+)] OS=Cricetulus griseus OX=10029 GN=I79_015584 PE=3 SV=1	I79_015584	48.159	2.1	2	2	2	1.032	0.946	1.032	0.971	1.012	1.155	1.192	1.122	0.946	0.933	0.902	1.032	1.067	1.099	0.941	0.822	0.937	1.0055	1.0055	0.0641472	1.1705	0.0132422	1.181	0.0313294	0.86	0.0822917
G3HU20	Uncharacterized protein KIAA0090 OS=Cricetulus griseus OX=10029 GN=I79_014423 PE=4 SV=1	I79_014423	19.464	22.2	10	18	10	0.944	0.958	1.065	0.996	1.011	1.128	1.065	0.997	0.958	0.895	1.015	1.065	1.065	1.019	1.055	0.958	0.985	1.055	1.055	0	1.0845	0.0401106	1.097	0.0847767	1.02	0.0490196
G3H213	"28S ribosomal protein S30, mitochondrial OS=Cricetulus griseus OX=10029 GN=I79_004213 PE=4 SV=1"	I79_004213	40.615	33.5	11	30	11	1.182	1.099	1.303	0.907	0.877	0.976	0.976	1.024	0.877	1.047	1.051	0.976	0.893	0.923	1.303	1.006	1.027	1.278	0.783	0.0195618	1.122	0.0409982	0.8655	0.0144425	0.869	0.00825593
G3HEY9	Catenin alpha-1 OS=Cricetulus griseus OX=10029 GN=I79_009138 PE=4 SV=1	I79_009138	100.1	4.3	4	4	4	1.028	0.995	0.975	1.113	1.055	0.948	0.975	0.965	0.995	0.988	0.978	0.975	0.918	0.973	1.083	1.015	1.005	1.0715	1.0715	0.0107326	0.859	0.0114703	0.862	0.0343035	1.0275	0.000486618
G3HWG3	Protein Wnt OS=Cricetulus griseus OX=10029 GN=I79_015320 PE=3 SV=1	I79_015320	52.7	4.4	2	2	2	0.67	0.674	0.754	1.087	1.01	1.125	0.754	0.808	0.674	1.193	1.184	0.754	1.143	1.136	1.622	1.145	1.152	1.5605	1.5605	0.0394104	1.162	0.0318417	0.8585	0.000521648	0.8665	0.0067253
G3HR59	Tubulin-specific chaperone C OS=Cricetulus griseus OX=10029 GN=I79_013322 PE=4 SV=1	I79_013322	26.46	35.8	12	24	12	1.002	0.782	0.944	1.017	0.999	0.942	0.944	0.983	0.782	0.955	1.077	0.944	0.91	0.915	1.015	1.055	1.019	1.146	1.146	0.114311	1.0995	0.143247	0.8015	0.057127	1.0255	0.0775232
G3HLX1	V-type proton ATPase subunit a OS=Cricetulus griseus OX=10029 GN=I79_011715 PE=3 SV=1	I79_011715	19.796	4	1	1	1	0.791	0.869	0.882	1.022	0.94	1.115	0.882	1.067	0.869	1.079	0.981	0.882	1.15	1.071	1.292	1.066	1.008	1.187	1.187	0.0884583	1.1715	0.0482288	1.079	0.0120482	1.008	0.0198413
G3H565	Prolyl 4-hydroxylase subunit alpha-2 OS=Cricetulus griseus OX=10029 GN=I79_005437 PE=4 SV=1	I79_005437	65.833	29.9	10	23	1	0.832	0.829	0.842	1.153	0.956	1.012	0.842	0.9	0.829	1.202	1.171	0.842	0.829	0.944	1.386	1.139	1.138	1.2695	1.2695	0.0917684	1.049	0.0352717	0.748	0.0775401	0.86	0.0125
G3I5B4	Low-density lipoprotein receptor-related protein OS=Cricetulus griseus OX=10029 GN=I79_018658 PE=3 SV=1	I79_018658	178.52	16.9	4	7	1		1.243			0.95			1.142	1.243		0.889			0.947			0.874	0.764	0.764		0.819		1.065		0.883
G3II27	Nuclear RNA export factor 1 OS=Cricetulus griseus OX=10029 GN=H671_3g9643 PE=4 SV=1	H671_3g9643	70.758	7.8	8	8	8	1.019	0.941	1.019	1.035	1.049	0.981	1	0.893	0.941	0.991	1.01	1.019	0.978	0.942	1.016	1.035	1.061	1.0655	1.0655	0.0464571	0.865	0.0165803	0.86	0.028125	1.047	0.00286533
G3H2S4	Peroxisomal membrane protein 11B OS=Cricetulus griseus OX=10029 GN=I79_004495 PE=4 SV=1	I79_004495	29.46	12.6	3	9	1	1.161	1.155	1.161	1.062	0.979	0.792	0.919	1.102	1.155	1.102	0.943	1.161	0.954	0.929	0.915	0.822	0.925	0.8815	0.8815	0.0380034	0.873	0.0927835	0.8255	0.0642896	0.8635	0.136074
G3GV69	Cytochrome c OS=Cricetulus griseus OX=10029 GN=I79_001600 PE=3 SV=1	I79_001600	13.308	7.1	1	2	1
G3HBL4	UPF0549 protein C20orf43-like OS=Cricetulus griseus OX=10029 GN=I79_007848 PE=4 SV=1	I79_007848	33.609	14.4	4	4	4	1.104	1.061	1.104	1.174	1.071	0.931	1.028	1.079	1.061	0.85	0.86	1.104	0.9	0.853	1.063	0.925	0.989	1.036	1.036	0.0260618	0.874	0.0441478	1.0255	0.032667	1.119	0.0277033
G3IBJ4	Protein BAT2-like OS=Cricetulus griseus OX=10029 GN=I79_021018 PE=4 SV=1	I79_021018	38.958	9.9	5	5	5	0.939	1.028	0.939	0.92	0.931	1.248	1.172	1.092	1.028	0.912	0.972	0.939	1.053	1.04	0.98	1.008	0.957	0.943	0.843	0.0392365	1.155	0.0805195	1.1125	0.0382022	1.045	0.0574163
G3HQQ9	ATP-binding cassette sub-family F member 1 OS=Cricetulus griseus OX=10029 GN=I79_013165 PE=4 SV=1	I79_013165	65.858	8.5	5	6	5	0.978	0.992	0.978	1.023	1.009	1.072	1.048	1.001	0.992	0.989	0.992	0.978	1.004	1.04	1.046	0.955	1.008	1.0315	1.0315	0.0140572	1.0405	0.0302739	1.0315	0.0159961	0.891	0.025227
G3HCF9	Chromatin assembly factor 1 subunit A OS=Cricetulus griseus OX=10029 GN=I79_008169 PE=4 SV=1	I79_008169	99.431	1.7	1	1	1	1.408	1.196	1.408	1.045	0.983	0.805	1.133	1.042	1.196	0.815	0.835	1.408	0.788	0.983	0.742	0.775	0.998	0.782	0.782	0.0511509	0.838	0.0393795	1.072	0.0979478	1.073	0.1137
G3H610	Transcription initiation factor IIE subunit beta OS=Cricetulus griseus OX=10029 GN=I79_005763 PE=3 SV=1	I79_005763	32.953	4	1	2	1	1.02	1.018	1.02	0.978	1.025	1.025	1.045	1.115	1.018	0.956	1.011	1.02	0.963	0.932	0.959	1.002	1.01	0.983	0.883	0.0244151	1.06	0.0330189	0.8645	0.0440643	1.0235	0.0239375
G3HKN2	Transformer-2 protein-like beta OS=Cricetulus griseus OX=10029 GN=I79_011261 PE=4 SV=1	I79_011261	33.665	5.4	1	1	1	1.154	1.076	1.154	0.936	0.908	0.899	1.038	1.117	1.076	0.966	0.958	1.154	0.967	0.928	0.811	0.967	0.96	0.8275	0.8275	0.0199396	0.8685	0.0717605	0.885	0.0162437	1.0015	0.000499251
G3HII4	Uncharacterized protein C12orf29-like OS=Cricetulus griseus OX=10029 GN=I79_010455 PE=4 SV=1	I79_010455	25.095	7.2	2	2	2
G3H3E7	USP36 OS=Cricetulus griseus OX=10029 GN=CgPICR_011985 PE=3 SV=1	CgPICR_011985	121.06	19.7	8	12	8
G3HBL3	Transcription factor AP-2 gamma OS=Cricetulus griseus OX=10029 GN=I79_007847 PE=4 SV=1	I79_007847	50.425	7.9	1	2	1	0.909	0.963	1.006	1.085	1.026	1.116	1.014	1.02	0.963	1.126	0.993	1.006	0.91	0.979	1.194	0.961	1.028	1.1295	1.1295	0.0571049	1.0875	0.0262069	0.897	0.0992196	0.844	0.0963983
G3H767	NADH dehydrogenase [ubiquinone] 1 alpha subcomplex subunit 1 OS=Cricetulus griseus OX=10029 GN=I79_006193 PE=4 SV=1	I79_006193	6.7639	2.8	1	1	1	0.826		0.902	0.895		1.138	0.94			1.222		0.902	0.966		1.084	1.133		1.084	1.084		1.138		0.791		0.827
G3I5N2	Retinoic acid receptor alpha OS=Cricetulus griseus OX=10029 GN=I79_018785 PE=3 SV=1	I79_018785	54.276	26.3	4	12	4	0.841	0.988	1.015	1.065	1.051	1.19	1.001	0.994	0.988	1.076	1.045	1.015	0.801	0.743	1.266	1.209	1.18	1.165	1.165	0.0866953	1.098	0.0837887	0.7275	0.0226804	1.1265	0.00221926
G3I577	DNA polymerase lambda OS=Cricetulus griseus OX=10029 GN=I79_018621 PE=4 SV=1	I79_018621	62.605	17.8	5	6	5	1.796		1.051	0.574		1.136	2.04			0.491		1.051	0.644		0.32	0.491		0.32	0.32		1.136		1.312		1
G3GY05	Inner nuclear membrane protein Man1 OS=Cricetulus griseus OX=10029 GN=I79_002655 PE=4 SV=1	I79_002655	53.401	30.1	15	28	15	0.943	1.018	0.978	1.024	0.871	1.1	1.037	1.105	1.018	1.037	0.832	0.978	0.982	1.301	1.086	0.984	0.899	0.971	0.871	0.118435	1.0925	0.00686499	1.2555	0.245719	1.015	0.0650246
G3IEV7	Eukaryotic translation initiation factor 4E type 2 OS=Cricetulus griseus OX=10029 GN=I79_022261 PE=3 SV=1	I79_022261	41.636	9	7	9	7	0.971	1.01	1.184	1.047	1.055	0.978	0.95	1.033	1.01	0.998	1.033	1.184	0.953	0.97	1.078	1.056	1.044	1.0615	1.0615	0.015544	1.0005	0.0224888	0.847	0.00844773	1.0345	0.0227163
G3HIK1	Nuclear pore complex protein Nup93 OS=Cricetulus griseus OX=10029 GN=I79_010472 PE=3 SV=1	I79_010472	89.108	11.6	8	9	8	0.97	0.996	1.077	1.035	1.065	1.035	1.004	1.001	0.996	0.946	0.972	1.077	1.027	1.029	1.067	0.983	0.986	1.068	1.068	0.00093633	1.02	0.0147059	1.0725	0.0125874	1.0265	0.0121773
G3HC12	Transcriptional repressor p66-beta OS=Cricetulus griseus OX=10029 GN=I79_008053 PE=4 SV=1	I79_008053	64.918	2.8	1	1	1	1.003	1.009	0.981	1.027	1.062	0.974	0.977	1.034	1.009	0.963	0.963	0.981	0.993	0.989	1.024	1.038	1.008	1.0385	1.0385	0.0139624	0.8995	0.0255128	1.029	0.00194363	1.0625	0.0145882
G3H8X8	Putative metalloprotease C21orf57-like OS=Cricetulus griseus OX=10029 GN=I79_006827 PE=3 SV=1	I79_006827	19.055	13.8	1	1	1	1.033		1.171	0.875		1.112	1.149			1.028		1.171	0.799		0.847	1.108		0.847	0.847		1.112		0.777		1.078
G3IA52	Olfactory receptor OS=Cricetulus griseus OX=10029 GN=I79_020468 PE=3 SV=1	I79_020468	27.991	18	6	10	6
G3HUQ0	UPF0363 protein C7orf20-like OS=Cricetulus griseus OX=10029 GN=I79_014664 PE=4 SV=1	I79_014664	30.573	26.6	12	19	12	1.088	1.019	1.01	0.862	1.02	0.96	1.045	1.012	1.019	1.001	1.022	1.01	1.024	0.99	0.792	0.964	0.924	0.8965	0.8965	0.116564	0.8765	0.0168971	0.896	0.0271084	0.8335	0.0316015
G3GSH0	Ubiquitin-conjugating enzyme E2 Q2 (Fragment) OS=Cricetulus griseus OX=10029 GN=I79_000582 PE=4 SV=1	I79_000582	36.769	57.6	20	49	20		0.909	0.943		1.107			1.006	0.909		0.978	0.943		0.986			1.02	1.218	1.218		1.107		1.008		1.043
G3HIU2	Transportin-1 OS=Cricetulus griseus OX=10029 GN=I79_010569 PE=4 SV=1	I79_010569	79.232	11.3	6	8	6	0.878	0.868	0.99	1.197	1.098	0.987	0.867	0.904	0.868	0.988	1.018	0.99	1.084	1.097	1.363	1.01	1.006	1.314	1.314	0.0372907	1.014	0.0266272	1.0875	0.00873563	1.005	0.0169154
G3H0B9	WD repeat-containing protein 61 OS=Cricetulus griseus OX=10029 GN=I79_003574 PE=4 SV=1	I79_003574	33.576	15.2	6	12	6	0.966	0.945	0.986	1.034	1.09	1.091	1.054	0.979	0.945	1.032	1.011	0.986	1.023	1.085	1.07	1.019	0.992	1.1115	1.1115	0.0373369	1.0635	0.025858	1.032	0.0397287	0.884	0.00304878
G3HKU3	Beta-2-syntrophin OS=Cricetulus griseus OX=10029 GN=I79_011325 PE=4 SV=1	I79_011325	22.519	7.2	1	1	1	1.002	0.973	1.097	0.94	0.944	0.971	0.973	0.982	0.973	1.101	1.095	1.097	0.929	1.009	0.938	1.052	1	0.954	0.854	0.0167715	0.89	0.0191919	0.8825	0.0436261	0.834	0.0224839
G3HED9	"ATP synthase subunit e, mitochondrial OS=Cricetulus griseus OX=10029 GN=I79_008923 PE=4 SV=1"	I79_008923	7.9302	18.8	5	9	5	1.005	0.964	1.085	0.977	0.969	1.047	1.052	1.015	0.964	0.944	1.051	1.085	1.012	1.025	0.972	0.962	0.922	0.9885	0.8885	0.016692	1.05	0.00285714	1.0235	0.0473864	0.848	0.0748945
G3HIY7	Multimerin-1 OS=Cricetulus griseus OX=10029 GN=I79_010619 PE=4 SV=1	I79_010619	91.268	10.3	2	4	2	1.023		1.009	1.015		0.843	0.862			0.989		1.009	1.084		0.992	1.035		0.992	0.892		0.843		1.096		1.047
G3GZH2	Acyl-CoA dehydrogenase family member 11 OS=Cricetulus griseus OX=10029 GN=I79_003232 PE=4 SV=1	I79_003232	87.076	8.9	2	2	2		0.803	1.025		0.965			0.877	0.803		1.282	1.025		0.99			1.058	1.202	1.202		1.092		0.772		0.825
G3GY16	Voltage-dependent anion-selective channel protein 1 OS=Cricetulus griseus OX=10029 GN=I79_002669 PE=4 SV=1	I79_002669	27.561	5.5	2	2	2		1.151			0.912			0.985	1.151		1.041			1.009			0.926	0.792	0.792		0.856		0.869		0.89
G3H3J9	Kinesin-like protein KIF21B (Fragment) OS=Cricetulus griseus OX=10029 GN=I79_004847 PE=3 SV=1	I79_004847	178.59	38.1	11	35	11
G3H4N4	Phosphatidylinositol 3-kinase regulatory subunit alpha OS=Cricetulus griseus OX=10029 GN=I79_005239 PE=4 SV=1	I79_005239	83.807	21.1	3	5	3		0.885			0.944			1.068	0.885		1.092			0.955			1.052	1.067	1.067		1.207		0.875		0.863
G3HX52	Nuclear receptor corepressor 2 OS=Cricetulus griseus OX=10029 GN=I79_015569 PE=4 SV=1	I79_015569	275.76	26.1	18	41	17	1.001	1.036	1.037	1.011	1.011	1.013	1.014	1.021	1.036	0.992	0.948	1.037	0.913	0.922	1.01	1.037	0.977	0.993	0.893	0.0171198	0.8995	0.0135068	0.8465	0.0279979	1.038	0.00674374
G3HQ64	7-dehydrocholesterol reductase OS=Cricetulus griseus OX=10029 GN=I79_012958 PE=4 SV=1	I79_012958	54.248	3	2	4	2	0.98	0.925	1.004	0.876	0.764	1.058	1.037	1.066	0.925	1.061	1.027	1.004	1.022	1.111	0.894	1.004	1.066	0.86	0.86	0.0395349	1.105	0.0425339	1.0225	0.0581907	0.892	0.046371
G3HZL0	Engulfment and cell motility protein 3 OS=Cricetulus griseus OX=10029 GN=I79_016517 PE=4 SV=1	I79_016517	13.322	9.8	1	1	1	1.107	1.089	0.931	1.01	0.887	0.867	0.96	1.032	1.089	1.053	0.979	0.931	0.951	1.02	0.912	0.931	1.012	0.8635	0.8635	0.0561668	0.8075	0.0446281	0.8725	0.0714653	0.859	0.0782065
G3HF60	Glutathione peroxidase OS=Cricetulus griseus OX=10029 GN=I79_009215 PE=3 SV=1	I79_009215	22.654	9.8	6	6	6	1.133	1.254	0.916	1.165	1.093	1.042	1.181	1.134	1.254	0.81	0.904	0.916	0.803	0.8	1.028	0.916	0.864	0.95	0.85	0.0821053	0.873	0.0709147	0.838	0.0565032	1.0435	0.0838524
G3HXT4	Protein kinase C and casein kinase substrate in neurons protein 2 OS=Cricetulus griseus OX=10029 GN=I79_015848 PE=4 SV=1	I79_015848	22.2	14.2	3	5	3	1.108	1.061	0.917	1.033	1	0.972	1.077	1.079	1.061	0.948	0.977	0.917	0.99	1.046	0.932	0.917	0.998	0.9375	0.8375	0.00586667	0.8945	0.0226244	1.0575	0.012766	0.894	0.027163
G3H7W5	"Cleavage stimulation factor 64 kDa subunit, tau variant OS=Cricetulus griseus OX=10029 GN=I79_006460 PE=4 SV=1"	I79_006460	67.115	19	7	20	7	0.998	0.995	0.975	0.958	1.089	1.012	1.01	0.989	0.995	0.999	0.989	0.975	1.024	1.033	0.96	0.975	1.011	1.027	1.027	0.0652386	1.003	0.00897308	1.0345	0.00918318	0.899	0.023023
G3HNP6	26S protease regulatory subunit 6B (Fragment) OS=Cricetulus griseus OX=10029 GN=I79_012389 PE=3 SV=1	I79_012389	46.422	2.8	1	1	1	1.069	1.052	1.005	0.985	1.034	0.964	1.031	1.062	1.052	0.986	0.956	1.005	0.977	0.994	0.921	1.005	1.01	0.952	0.852	0.032563	0.887	0.0233029	1.0155	0.024126	1.0375	0.0178313
G3IGN9	Putative pre-mRNA-splicing factor ATP-dependent RNA helicase DHX32 OS=Cricetulus griseus OX=10029 GN=I79_022959 PE=4 SV=1	I79_022959	18.281	2.5	2	2	2	1.078		0.961	0.99		0.958	1.033			0.987		0.961	0.962		0.918	0.961		0.918	0.818		0.858		0.875		0.874
G3IBD2	GRAM domain-containing protein 1A OS=Cricetulus griseus OX=10029 GN=I79_020952 PE=3 SV=1	I79_020952	160.81	9.3	2	2	2	0.881		0.99	1.097		1.034	0.911			0.853		0.99	1.288		1.245	0.99		1.245	1.245		1.034		1.51		1.161
G3GUB2	Cytoplasmic dynein 1 intermediate chain 2 (Fragment) OS=Cricetulus griseus OX=10029 GN=I79_001266 PE=4 SV=1	I79_001266	48.754	18.3	4	7	4	1.161	1.045	0.999	1.061	0.964	0.93	1.08	1.109	1.045	0.958	1.032	0.999	0.816	1.012	0.914	0.999	0.862	0.918	0.818	0.0043573	0.8955	0.0657961	0.8165	0.0703764	0.839	0.110756
G3IGN7	BRCA2 and CDKN1A-interacting protein OS=Cricetulus griseus OX=10029 GN=CgPICR_009743 PE=3 SV=1	CgPICR_009743	35.564	19.9	4	7	4	0.988	1.119	0.929	1.056	1.051	1.114	1.101	1.097	1.119	1.047	0.9	0.929	0.913	0.865	1.069	0.929	0.949	1.004	1.004	0.064741	1.047	0.0639924	0.8165	0.0485543	0.8705	0.0860381
G3GXE0	Casein kinase I isoform delta OS=Cricetulus griseus OX=10029 GN=I79_002430 PE=4 SV=1	I79_002430	40.943	2	2	3	2	1.156	1.154	0.953	0.979	0.969	0.9	1.04	0.982	1.154	0.836	0.875	0.953	1.054	0.982	0.847	0.953	1.065	0.8435	0.8435	0.00414938	0.8755	0.027984	1.1915	0.0583298	1.1785	0.0326686
G3I0E6	Transcription factor 20 OS=Cricetulus griseus OX=10029 GN=I79_016828 PE=4 SV=1	I79_016828	106.76	36.2	3	12	3	1.058	1.008	0.939	1.02	0.968	1.078	1.14	1.039	1.008	0.943	0.998	0.939	0.913	1.013	0.964	0.939	0.988	0.962	0.862	0.002079	1.0545	0.0222854	0.8915	0.0237015	0.893	0.00302115
G3GVV2	Crooked neck-like protein 1 OS=Cricetulus griseus OX=10029 GN=I79_001855 PE=4 SV=1	I79_001855	83.312	14.5	16	22	16	1.004	0.945	0.976	1.035	1.092	1.001	1.005	0.977	0.945	0.93	0.989	0.976	1.063	1.024	1.031	0.976	0.995	1.0935	1.0935	0.0571559	1.0175	0.0162162	1.089	0.0495868	1.0275	0.0209246
G3I8X6	Putative E3 ubiquitin-protein ligase TRIP12 OS=Cricetulus griseus OX=10029 GN=I79_020008 PE=4 SV=1	I79_020008	228.65	3.1	1	1	1	1.04	1.018	1.009	0.973	1.002	0.937	0.974	0.982	1.018	0.956	0.982	1.009	1.091	1.05	0.936	1.009	1.014	0.96	0.86	0.025	0.851	0.0147213	1.105	0.0325792	1.044	0.0105364
G3HMU3	Serine/arginine repetitive matrix protein 1 OS=Cricetulus griseus OX=10029 GN=I79_012084 PE=4 SV=1	I79_012084	97.617	19.1	1	2	1	0.895	0.915	1.052	1.122	1.048	1.037	0.928	0.879	0.915	1.005	1.007	1.052	0.938	1.127	1.254	1.052	1.04	1.1995	1.1995	0.0454356	0.899	0.038038	1.026	0.0906433	1.04	0.00673077
G3HV92	DKC1 OS=Cricetulus griseus OX=10029 GN=CgPICR_021071 PE=4 SV=1	CgPICR_021071	57.802	16.5	2	3	2	0.932	0.96	0.932	0.92	0.902	0.987	0.92	1.013	0.96	0.984	0.983	0.932	1.195	1.205	0.987	1.006	0.937	0.9635	0.8635	0.0243902	1.021	0.0333007	1.22	0.00491803	0.8875	0.0349367
G3H5X0	F-box/LRR-repeat protein 20 OS=Cricetulus griseus OX=10029 GN=I79_005715 PE=4 SV=1	I79_005715	33.17	27.9	4	9	4		0.914			0.93			0.95	0.914		1.122			1.028			1.051	1.018	1.018		1.039		0.816		0.837
G3ILX2	26S proteasome non-ATPase regulatory subunit 13 OS=Cricetulus griseus OX=10029 GN=I79_024894 PE=4 SV=1	I79_024894	11.478	8.1	3	4	3	1.08	1.01	1.08	1.015	1.023	0.949	1.025	1.047	1.01	0.948	0.958	1.08	0.948	0.989	0.94	0.944	0.973	0.9765	0.8765	0.0373784	0.893	0.0443102	1.016	0.015748	1.006	0.00994036
G3HKQ8	Putative ATP-dependent RNA helicase DHX30 OS=Cricetulus griseus OX=10029 GN=I79_011287 PE=4 SV=1	I79_011287	134.03	10.6	2	4	2	1.066	1.023	1.066	0.936	0.994	0.98	1.045	1.025	1.023	0.957	0.99	1.066	1.06	1.022	0.878	0.966	0.946	0.925	0.825	0.0508108	0.891	0.0110999	1.07	0.035514	0.8825	0.026972
G3I6X4	DNA-directed RNA polymerase II subunit RPB4 OS=Cricetulus griseus OX=10029 GN=I79_019253 PE=4 SV=1	I79_019253	12.267	3.7	2	2	2	0.948	1.149	0.948	1.073	1.008	1.026	0.973	1.161	1.149	0.878	0.839	0.948	1.094	0.978	1.132	1.046	0.905	1.0045	1.0045	0.126929	1.018	0.00785855	1.206	0.0331675	1.135	0.0493392
G3GTS4	Zinc finger protein 207 OS=Cricetulus griseus OX=10029 GN=I79_001063 PE=4 SV=1	I79_001063	43.171	2.9	1	1	1	1.107	1.044	1.107	0.938	0.935	0.981	1.086	1.053	1.044	0.894	0.921	1.107	0.976	0.857	0.847	1.019	1.017	0.8715	0.8715	0.0281125	0.895	0.0140704	1.0115	0.0795848	1.122	0.0160428
G3HKD0	Peptidyl-prolyl cis-trans isomerase OS=Cricetulus griseus OX=10029 GN=I79_011150 PE=3 SV=1	I79_011150	18.251	16.1	5	5	5	1.071	1.124	1.071	1.067	1.116	0.962	1.03	1.118	1.124	1.019	0.947	1.071	0.819	0.792	0.996	0.977	0.919	0.9945	0.8945	0.0015083	0.8785	0.0168625	0.82	0.0195122	0.8645	0.00570244
G3IIS0	Gastric intrinsic factor OS=Cricetulus griseus OX=10029 GN=I79_023744 PE=4 SV=1	I79_023744	67.36	4.1	2	2	2
G3HCY1	UV excision repair protein RAD23-like A OS=Cricetulus griseus OX=10029 GN=I79_008349 PE=4 SV=1	I79_008349	34.155	11.9	6	9	6	1.063	1.037	1.063	0.813	0.939	1.245	1.323	0.979	1.037	1.101	0.996	1.063	0.883	0.99	0.765	1.012	1.068	0.835	0.835	0.0838323	1.0945	0.137506	0.898	0.106904	0.8955	0.0768458
G3I4P4	Zinc finger protein 1-like OS=Cricetulus griseus OX=10029 GN=I79_018427 PE=4 SV=1	I79_018427	47.01	6.3	2	2	2		0.296			0.526			1.15	0.296		0.345			3.012			0.661	1.777	1.777		3.885		8.73		1.916
G3I032	Clusterin-associated protein 1 OS=Cricetulus griseus OX=10029 GN=I79_016698 PE=4 SV=1	I79_016698	27.359	31.1	6	10	6		1.117			0.998			1.016	1.117		0.939			0.949			1.006	0.893	0.893		0.81		1.011		1.071
G3GVR7	Histone-lysine N-methyltransferase OS=Cricetulus griseus OX=10029 GN=I79_001814 PE=3 SV=1	I79_001814	60.354	9.7	4	5	4		1.106			1.016			1.006	1.106		0.995			0.909			0.99	0.919	0.819		0.81		0.814		0.895
G3HYH0	Serine/threonine-protein phosphatase 6 regulatory subunit 1 OS=Cricetulus griseus OX=10029 GN=I79_016103 PE=4 SV=1	I79_016103	68.434	35.7	11	23	2	1.267	1.36	1.267	0.905	1.098	0.851	1.078	1.024	1.36	0.92	0.937	1.267	0.887	0.78	0.714	0.954	0.855	0.7605	0.7605	0.0061144	0.802	0.00610973	0.898	0.0173497	0.8745	0.0264135
G3I9V0	Zinc finger protein 688 OS=Cricetulus griseus OX=10029 GN=I79_020360 PE=4 SV=1	I79_020360	29.986	6	4	5	4	1.123	0.887	1.123	1.038	0.969	1.04	1.168	1.18	0.887	0.886	1.063	1.123	0.872	0.941	0.924	0.931	0.964	1.008	1.008	0.0833333	1.185	0.122363	0.8345	0.0529695	0.879	0.0735444
G3HNY4	Phosphoglycerate kinase OS=Cricetulus griseus OX=10029 GN=I79_012485 PE=3 SV=1	I79_012485	16.29	7.9	5	6	5	0.82	0.922	0.82	0.952	0.933	0.973	0.798	0.925	0.922	1.246	1.182	0.82	0.973	0.945	1.161	1.188	1.121	1.0865	1.0865	0.0685688	0.888	0.0151822	0.79	0.0113924	0.8505	0.0026302
G3IH14	"Methylmalonic aciduria and homocystinuria type D-like, mitochondrial OS=Cricetulus griseus OX=10029 GN=I79_023092 PE=4 SV=1"	I79_023092	33.127	27.9	6	7	5
G3IG33	Putative global transcription activator SNF2L2 OS=Cricetulus griseus OX=10029 GN=I79_022710 PE=4 SV=1	I79_022710	36.506	2.2	1	1	1	1.187	1.213	1.187	0.852	0.858	0.89	1.057	1.205	1.213	0.971	0.967	1.187	1.02	0.879	0.718	0.922	0.916	0.7125	0.7125	0.0077193	0.8415	0.0546999	0.8795	0.0719755	0.8485	0.00158144
G3IIC4	Uncharacterized protein OS=Cricetulus griseus OX=10029 GN=I79_023592 PE=4 SV=1	I79_023592	23.018	8.2	8	10	8	0.932		0.932	1.186		1.027	0.957			0.942		0.932	1.075		1.273	0.929		1.273	1.273		1.027		1.141		0.886
G3H196	NOP16 OS=Cricetulus griseus OX=10029 GN=CgPICR_010381 PE=4 SV=1	CgPICR_010381	21.177	19.4	4	6	4	0.92	0.7	0.92	1.018	1.085	1.026	0.944	0.745	0.7	0.977	1.059	0.92	1.049	1.236	1.107	1.095	1.146	1.3285	1.3285	0.166729	1.045	0.0181818	1.1205	0.0414993	1.1015	0.0177031
G3HZE3	Sialidase-1 OS=Cricetulus griseus OX=10029 GN=H671_1g2776 PE=4 SV=1	H671_1g2776	39.038	5.8	1	1	1		0.44			0.883			0.388	0.44		1.659			0.901			1.619	2.007	2.007		0.882		0.543		0.876
G3HW48	DCTN2 OS=Cricetulus griseus OX=10029 GN=CgPICR_002517 PE=4 SV=1	CgPICR_002517	44.366	6.9	2	2	2	0.996	1.017	0.996	1.025	0.998	1.017	1.013	1.018	1.017	0.982	0.979	0.996	0.993	0.964	1.029	1.044	1.013	1.005	1.005	0.0238806	1.009	0.00792864	0.898	0.0130261	1.049	0.013346
G3GYF4	Uncharacterized protein C3orf38-like (Fragment) OS=Cricetulus griseus OX=10029 GN=I79_002830 PE=4 SV=1	I79_002830	34.596	6.8	1	2	1	1.119	1.074	1.119	0.995	0.998	0.874	0.978	1.033	1.074	0.933	1.04	1.119	0.927	0.917	0.889	1.058	0.957	0.909	0.809	0.0220022	0.818	0.0479303	0.838	0.0597015	1.027	0.104187
G3I387	BUD31 OS=Cricetulus griseus OX=10029 GN=CgPICR_011733 PE=4 SV=1	CgPICR_011733	17	5.8	3	3	3	1.045	1.061	1.045	1.018	0.969	0.985	1.029	1.14	1.061	0.933	0.962	1.045	1.072	0.96	0.974	0.987	0.96	0.9435	0.8435	0.0323264	1.0295	0.0432249	1.0735	0.0703307	1.028	0.0291829
G3HRI7	Bone marrow proteoglycan OS=Cricetulus griseus OX=10029 GN=I79_013459 PE=4 SV=1	I79_013459	42.405	3	2	2	2
G3ID18	Protein SDA1 OS=Cricetulus griseus OX=10029 GN=CgPICR_018960 PE=3 SV=1	CgPICR_018960	79.812	14.4	8	9	8	0.854	0.976	0.854	1.006	0.813	1.115	0.952	1.037	0.976	0.974	0.91	0.854	1.231	1.194	1.178	1.042	0.982	1.0055	1.0055	0.171556	1.0885	0.0243454	1.288	0.0186335	1.0745	0.00418799
G3GTC9	Phosphoacetylglucosamine mutase OS=Cricetulus griseus OX=10029 GN=I79_000908 PE=3 SV=1	I79_000908	59.484	32.3	5	20	5	0.973	1.056	0.973	0.961	0.965	1.018	0.991	1.005	1.056	1.019	1.042	0.973	1.044	0.984	0.988	0.998	1.013	0.951	0.851	0.0389064	0.885	0.0335025	0.8845	0.0411376	0.8755	0.0035879
G3HRK8	Partner of Y14 and mago OS=Cricetulus griseus OX=10029 GN=I79_013513 PE=4 SV=1	I79_013513	24.703	13.5	3	6	3	1.027	1.079	1.027	1.051	1.003	1.016	1.043	1.084	1.079	1.017	0.917	1.027	0.874	0.955	1.023	0.996	0.937	0.9765	0.8765	0.047619	1.0105	0.00544285	0.85	0.0957895	1.0005	0.0214893
G3H834	General transcription factor IIF subunit 2 OS=Cricetulus griseus OX=10029 GN=I79_006533 PE=3 SV=1	I79_006533	28.389	5.9	2	2	2	1.089	1.075	1.089	1.044	0.965	0.972	1.058	1.125	1.075	0.98	0.97	1.089	0.993	0.984	0.959	0.906	0.963	0.9285	0.8285	0.0328487	1.0095	0.0371471	1.0135	0.00049334	0.8585	0.0359937
G3HHM7	Guanylate kinase OS=Cricetulus griseus OX=10029 GN=I79_010131 PE=4 SV=1	I79_010131	23.057	1.5	1	1	1	1.007	1.081	1.007	0.98	1.194	0.835	0.841	0.968	1.081	1.079	1.002	1.007	1.038	0.94	0.973	1.088	1.064	1.039	1.039	0.0635226	0.865	0.0346821	0.85	0.0126316	1.035	0.026087
G3GUD7	Leucine-rich repeat transmembrane protein FLRT2 OS=Cricetulus griseus OX=10029 GN=I79_001293 PE=4 SV=1	I79_001293	73.963	20.8	7	11	7		1.056			0.778			1.069	1.056		0.997			1.028			1.083	0.737	0.737		1.012		1.031		1.086
G3GUS0	Protein FAM116A OS=Cricetulus griseus OX=10029 GN=I79_001443 PE=4 SV=1	I79_001443	35.846	30.3	27	71	27	0.714	0.986	1.194	1.179	1.028	0.873	0.623	0.917	0.986	1.043	0.953	1.194	1.428	1.1	1.651	1.027	1.026	1.347	1.347	0.225687	0.8015	0.031614	1.2615	0.085216	1.031	0.0446169
G3HYY3	Urokinase plasminogen activator surface receptor OS=Cricetulus griseus OX=10029 GN=I79_016276 PE=4 SV=1	I79_016276	20.277	34.6	16	27	16	0.913	0.92	0.984	0.967	0.936	1.065	0.972	0.95	0.92	1.207	1.209	0.984	0.887	0.88	1.059	1.127	1.056	1.038	1.038	0.0202312	1.049	0.0152526	0.7315	0.00478469	0.8035	0.0337576
G3H4Q7	Ras-related protein Rab-21 OS=Cricetulus griseus OX=10029 GN=I79_005264 PE=4 SV=1	I79_005264	12.094	28.2	13	21	13	1.043	0.94	0.955	0.904	0.867	1.06	1.106	0.974	0.94	0.953	1.049	0.955	1.038	1.115	0.867	0.952	0.907	0.8945	0.8945	0.0307434	1.048	0.0114504	1.076	0.0120818	0.832	0.0718884
G3GUE4	Opioid growth factor receptor-like protein 1 (Fragment) OS=Cricetulus griseus OX=10029 GN=I79_001301 PE=4 SV=1	I79_001301	43.634	4.8	2	2	2		0.92	0.984		1.018			1.069	0.92		1.064	0.984		0.911			1.022	1.107	1.107		1.162		0.856		0.861
G3I3I8	YEATS domain-containing protein 2 OS=Cricetulus griseus OX=10029 GN=I79_017996 PE=4 SV=1	I79_017996	51.516	18.8	3	5	3	1.039	1.099	0.94	0.976	1.021	1.079	1.121	0.967	1.099	1.131	1.072	0.94	0.873	0.835	0.939	0.865	1.022	0.934	0.834	0.00535332	0.8795	0.101582	0.7755	0.00451322	0.859	0.10943
G3IC54	60S ribosomal protein L10 OS=Cricetulus griseus OX=10029 GN=CgPICR_000028 PE=4 SV=1	CgPICR_000028	18.607	35.2	3	13	2	1.017	0.987	1.028	0.892	0.998	0.935	0.951	1.029	0.987	0.965	0.837	1.028	1.211	1.202	0.877	0.97	0.966	0.944	0.844	0.0709746	0.889	0.0546006	1.3455	0.0672612	1.0795	0.0690134
G3HQ20	DERA OS=Cricetulus griseus OX=10029 GN=CgPICR_010027 PE=4 SV=1	CgPICR_010027	19.074	26	8	10	8	0.966	1.032	1.1	0.969	0.749	1.319	1.274	1.204	1.032	0.932	1.068	1.1	0.849	0.978	1.003	1.014	0.983	0.8645	0.8645	0.160208	1.243	0.0611424	0.8135	0.00273673	1.004	0.0836653
G3HIH2	Cell death regulator Aven OS=Cricetulus griseus OX=10029 GN=I79_010442 PE=4 SV=1	I79_010442	30.31	14.9	14	20	14	0.823	0.777	0.88	1.121	1.082	0.991	0.816	0.707	0.777	0.965	1.025	0.88	1.281	1.264	1.362	1.008	1.102	1.3775	1.3775	0.0112523	0.8505	0.0426092	1.28	0.0367188	1.06	0.0141509
G3HAQ7	Centrosome-associated protein CEP250 OS=Cricetulus griseus OX=10029 GN=I79_007515 PE=4 SV=1	I79_007515	239.76	16.2	6	9	6		1.059	1.115		1.043			1.069	1.059		0.958	1.115		0.913			0.98	0.985	0.885		1.009		0.853		1.023
G3IGA2	"Cytochrome b-c1 complex subunit 2, mitochondrial OS=Cricetulus griseus OX=10029 GN=I79_022785 PE=3 SV=1"	I79_022785	48.334	22	8	11	7	1.042	1.015	0.911	0.941	0.921	1.017	1.06	1.079	1.015	1.034	1.035	0.911	0.914	0.925	0.903	1.02	1.034	0.905	0.805	0.00220995	1.04	0.0221154	0.889	0.0056243	0.8925	0.00654912
G3IGG3	ADP-ribosylation factor-binding protein GGA2 OS=Cricetulus griseus OX=10029 GN=I79_022876 PE=4 SV=1	I79_022876	10.384	1.8	2	2	2	0.98	0.944	0.835	1.08	0.997	1.023	1.003	1.02	0.944	0.971	0.971	0.835	0.933	1.049	1.102	1.042	1.026	1.079	1.079	0.021316	1.052	0.0275665	1.0205	0.0583048	1.065	0.00751174
G3H6X1	PEX3 OS=Cricetulus griseus OX=10029 GN=CgPICR_011850 PE=4 SV=1	CgPICR_011850	42.293	7.8	6	6	6	1.049	0.923	1.202	0.809	0.84	1.031	1.082	1.089	0.923	1.055	1.044	1.202	0.992	1	0.771	1.008	1.102	0.8405	0.8405	0.0826889	1.1055	0.0673903	0.849	0.00948367	1.0055	0.0502238
G3H3I9	Cysteine and glycine-rich protein 1 OS=Cricetulus griseus OX=10029 GN=I79_004837 PE=4 SV=1	I79_004837	20.556	5.3	16	19	16	1.089	0.957	0.978	1.082	1.116	0.973	1.06	0.895	0.957	0.971	0.975	0.978	0.993	1.036	0.994	0.988	1.023	1.08	1.08	0.0796296	0.854	0.0199161	1.043	0.0191755	1.0335	0.0149976
G3HJM4	Haloacid dehalogenase-like hydrolase domain-containing protein 1A OS=Cricetulus griseus OX=10029 GN=CgPICR_014817 PE=4 SV=1	CgPICR_014817	25.436	34.3	4	6	4	0.996	1.051	1.264	0.982	0.986	1.087	1.083	0.992	1.051	0.962	1.044	1.264	1.068	0.88	0.986	1.001	1.043	0.962	0.862	0.024948	1.0155	0.0704087	0.8765	0.136713	1.02	0.0205882
G3GYD9	Derlin OS=Cricetulus griseus OX=10029 GN=I79_002814 PE=3 SV=1	I79_002814	12.843	7	1	1	1	0.798	0.887	0.913	0.895	0.996	1.053	0.84	0.844	0.887	1.017	1.055	0.913	1.193	1.206	1.122	1.033	1.015	1.1225	1.1225	0.000445434	1.0025	0.0503741	1.158	0.0129534	0.889	0.0273003
G3IAT8	Intraflagellar transport protein 80-like OS=Cricetulus griseus OX=10029 GN=I79_020718 PE=4 SV=1	I79_020718	41.854	11.1	6	6	6	0.903		0.925	1.05		1.034	0.934			1.046		0.925	1.024		1.163	1.047		1.163	1.163		1.034		0.879		1.001
G3HRP1	PAB-dependent poly(A)-specific ribonuclease subunit 2 OS=Cricetulus griseus OX=10029 GN=I79_013487 PE=4 SV=1	I79_013487	117.65	6	4	5	3		1	1.049		0.835			1.088	1		1.059	1.049		1.035			0.993	0.835	0.835		1.088		0.877		0.838
G3HW08	MKL/myocardin-like protein 1 OS=Cricetulus griseus OX=10029 GN=I79_015155 PE=4 SV=1	I79_015155	111.23	1.7	1	1	1
G3HFS3	Tubulin polyglutamylase TTLL5 OS=Cricetulus griseus OX=10029 GN=I79_009438 PE=4 SV=1	I79_009438	141.83	2.8	1	3	1		1.024	1.036		0.946			1.153	1.024		0.839	1.036		1.109			0.955	0.924	0.824		1.126		1.322		1.138
G3IBK1	Pre-mRNA-processing factor 39 OS=Cricetulus griseus OX=10029 GN=I79_021026 PE=4 SV=1	I79_021026	15.439	32.1	24	39	24			0.88									0.88
G3I6Z3	Mitochondrial-processing peptidase subunit alpha OS=Cricetulus griseus OX=10029 GN=I79_019273 PE=4 SV=1	I79_019273	42.139	55.2	33	132	32	0.988	0.855	0.988	0.794	0.881	0.993	0.981	1.09	0.855	1.061	1.146	0.988	1.09	1.063	0.804	1.06	1.085	0.917	0.817	0.123228	1.134	0.124339	0.8775	0.0506394	0.873	0.0267215
G3IA43	UPF0171 protein C16orf35-like OS=Cricetulus griseus OX=10029 GN=I79_020459 PE=4 SV=1	I79_020459	63.577	33.9	13	33	13		0.857			1.039			0.922	0.857		0.994			1.085			1.097	1.212	1.212		1.076		1.092		1.104
G3HHD7	Poly(A) polymerase alpha OS=Cricetulus griseus OX=10029 GN=I79_010036 PE=4 SV=1	I79_010036	7.3694	5.4	7	11	7	1.08		0.859	1.055		0.991	1.07			0.967		0.859	0.859		0.977	0.981		0.977	0.877		0.891		0.888		1.014
G3HBP7	NADH dehydrogenase [ubiquinone] 1 beta subcomplex subunit 10 OS=Cricetulus griseus OX=10029 GN=CgPICR_010524 PE=4 SV=1	CgPICR_010524	21.048	16.2	11	16	11	1.01	0.986	0.973	0.98	0.925	1.105	1.116	1.053	0.986	1.075	1.046	0.973	0.973	0.947	0.97	0.975	1.062	0.954	0.854	0.0167715	1.0865	0.0170272	0.805	0	0.861	0.0561915
G3IEU6	Sorting nexin-7 OS=Cricetulus griseus OX=10029 GN=H671_1g2680 PE=4 SV=1	H671_1g2680	44.381	8	6	7	6	0.966	0.974	0.942	0.977	1.01	1.04	1.005	0.954	0.974	1.045	1.074	0.942	0.942	0.942	1.011	1.065	1.049	1.024	1.024	0.0126953	1.0095	0.030213	0.889	0.0134983	0.898	0.0210421
G3H5M7	PAP-associated domain-containing protein 5 OS=Cricetulus griseus OX=10029 GN=I79_005612 PE=4 SV=1	I79_005612	42.69	21.2	3	6	3	1.027	1.089	0.918	1.065	1.072	1.066	1.095	1.143	1.089	0.945	0.874	0.918	0.918	0.891	1.037	0.964	0.963	1.0105	1.0105	0.0262246	1.058	0.00756144	0.895	0.0241206	1.061	0.0386428
G3I0M2	Platelet-activating factor acetylhydrolase IB subunit gamma OS=Cricetulus griseus OX=10029 GN=I79_016910 PE=4 SV=1	I79_016910	25.525	1.9	4	4	4	1.086	1.033	0.951	0.975	0.905	0.994	1.079	1.042	1.033	0.952	0.99	0.951	0.951	0.964	0.898	1.004	1.004	0.887	0.887	0.0124014	1.0015	0.00748877	0.8865	0.0126711	1.0345	0.0198163
G3HJV5	Nuclear pore complex protein Nup155 OS=Cricetulus griseus OX=10029 GN=I79_010957 PE=4 SV=1	I79_010957	42.45	22.4	4	7	4	0.984	1.022	1.002	0.992	1.018	1.132	1.114	1.118	1.022	0.922	0.907	1.002	1.002	0.946	1.008	0.964	0.981	1.002	1.002	0.00598802	1.113	0.017071	1.065	0.0206573	1.064	0.0169173
G3GTV8	Thymocyte nuclear protein 1 OS=Cricetulus griseus OX=10029 GN=H671_4g13431 PE=4 SV=1	H671_4g13431	26.177	19.5	1	13	1	1.034	0.958	0.951	1.019	1.073	0.897	0.928	0.932	0.958	1.04	1.102	0.951	0.951	0.863	0.985	1.004	1.048	1.0525	1.0525	0.064133	0.835	0.0406417	0.8485	0.0771951	0.858	0.00730689
G3I557	Toll-interacting protein OS=Cricetulus griseus OX=10029 GN=H671_3g9486 PE=4 SV=1	H671_3g9486	30.322	13.6	3	6	3	1.079	1.098	0.989	0.941	0.988	1.07	1.154	1.07	1.098	0.919	0.973	0.989	0.989	0.974	0.872	0.956	0.983	0.886	0.886	0.0158014	1.022	0.0469667	1.0385	0.0361098	1.025	0.0146341
G3H8A7	Putative RNA-binding protein 15B OS=Cricetulus griseus OX=10029 GN=CgPICR_013247 PE=4 SV=1	CgPICR_013247	63.326	10.3	5	13	5	1.034		0.904	1		1.048	1.084			0.936		0.904	0.904		0.967	1.049		0.967	0.867		1.048		0.866		1.121
G3IDP0	"Cytochrome b-c1 complex subunit 6, mitochondrial OS=Cricetulus griseus OX=10029 GN=I79_021823 PE=4 SV=1"	I79_021823	10.619	1.9	2	2	2	0.735	0.907	1.083	1.018	0.891	0.695	0.511	0.915	0.907	1.228	1.086	1.083	1.083	0.993	1.385	1.402	1.195	1.1835	1.1835	0.170258	0.852	0.184272	0.898	0.0178174	1.121	0.0187333
G3H2D6	GTP-binding protein SAR1b OS=Cricetulus griseus OX=10029 GN=I79_004346 PE=3 SV=1	I79_004346	22.41	32	13	42	9	1.046	1.062	0.973	1.014	0.979	0.924	0.967	0.988	1.062	1.045	0.988	0.973	0.973	0.882	0.969	1.042	0.991	0.9455	0.8455	0.0248546	0.827	0.00323625	0.812	0.0208333	1	0.003
G3H1B2	Alpha-aminoadipic semialdehyde dehydrogenase OS=Cricetulus griseus OX=10029 GN=I79_003937 PE=3 SV=1	I79_003937	43.672	3.8	1	2	1	0.938	1.015	0.977	0.958	0.93	1.038	0.974	1.011	1.015	1.125	1.115	0.977	0.977	0.932	1.021	1.024	1.004	0.9685	0.8685	0.0542075	1.017	0.020649	0.852	0.0187793	0.805	0.00552486
G3IJH2	Uncharacterized protein OS=Cricetulus griseus OX=10029 GN=I79_024007 PE=4 SV=1	I79_024007	18.978	3.3	3	3	3	1.106		1.016	0.918		1.015	1.123			0.906		1.016	1.016		0.83	0.941		0.83	0.83		1.015		1.121		1.039
G3HZM6	Transcriptional repressor CTCF OS=Cricetulus griseus OX=10029 GN=I79_016533 PE=4 SV=1	I79_016533	83.591	4.5	1	1	1		1.012			0.994			0.924	1.012		0.974			1.108			1.006	0.982	0.882		0.813		1.138		1.033
G3I2N1	"Phosphate carrier protein, mitochondrial OS=Cricetulus griseus OX=10029 GN=I79_017672 PE=3 SV=1"	I79_017672	26.018	4.7	4	7	4	0.977	0.963	0.977	0.906	0.914	1.051	1.027	1.049	0.963	1.027	1.014	0.977	0.995	1.032	0.927	1.01	1.025	0.938	0.838	0.0117271	1.07	0.017757	0.8935	0.0246603	0.897	0.0140421
G3IMV0	Protein phosphatase methylesterase 1 OS=Cricetulus griseus OX=10029 GN=I79_025248 PE=4 SV=1	I79_025248	17.768	12.4	3	5	3	0.932	0.78	0.932	1.007	1.05	1.061	0.989	0.881	0.78	1.049	1.141	0.932	1.002	1.104	1.08	1.023	1.027	1.213	1.213	0.109646	1.095	0.0310502	0.8615	0.00676027	0.8375	0.04
G3HG71	"39S ribosomal protein L24, mitochondrial OS=Cricetulus griseus OX=10029 GN=I79_009590 PE=3 SV=1"	I79_009590	24.953	28.9	5	9	5		1.026			0.919			1.109	1.026		1.041			1.011			0.944	0.896	0.896		1.081		0.871		0.807
G3HCY3	GADD45GIP1 OS=Cricetulus griseus OX=10029 GN=CgPICR_020602 PE=4 SV=1	CgPICR_020602	25.641	21.1	4	5	4	0.855	0.698	0.855	1.042	1.033	1.043	0.892	0.853	0.698	1.03	1.183	0.855	1.083	1.059	1.219	1.07	1.142	1.3495	1.3495	0.0967025	1.1325	0.0790287	0.873	0.0801644	1.002	0.0369261
G3IP23	Tyrosine-protein phosphatase non-receptor type substrate 1 (Fragment) OS=Cricetulus griseus OX=10029 GN=I79_025724 PE=4 SV=1	I79_025724	14.143	7	3	3	3	0.909		0.909	0.978		0.89	0.809			1.19		0.909	1.015		1.076	1.093		1.076	1.076		0.89		0.853		0.818
G3H6H5	Fibronectin type III domain-containing protein 3B OS=Cricetulus griseus OX=10029 GN=I79_005935 PE=4 SV=1	I79_005935	132.57	6.3	2	3	2	0.834	0.908	0.834	0.937	0.931	1.126	0.939	0.996	0.908	1.115	1.03	0.834	1.058	1.018	1.124	1.158	1.06	1.0745	1.0745	0.0460679	1.1115	0.0130454	0.8685	0.0201342	1.034	0.00483559
G3I4F4	General transcription factor 3C polypeptide 1 OS=Cricetulus griseus OX=10029 GN=I79_018332 PE=4 SV=1	I79_018332	226.32	9	1	1	1	0.888	1.032	0.888	0.91	0.979	1.277	1.134	1.091	1.032	0.998	1.021	0.888	1.168	0.953	1.025	0.906	1.013	0.987	0.887	0.0385005	1.167	0.0942588	1.0515	0.112696	0.85	0.0442105
G3IKJ8	Poly(A) polymerase alpha OS=Cricetulus griseus OX=10029 GN=I79_024401 PE=4 SV=1	I79_024401	42.071	8.7	2	3	2	0.971		0.971	1.029		1.044	1.014			0.871		0.971	1.018		1.06	1.105		1.06	1.06		1.044		1.169		1.269
G3HYZ7	Heat shock protein HSP 90-alpha OS=Cricetulus griseus OX=10029 GN=I79_016292 PE=4 SV=1	I79_016292	24.257	3	2	2	2
G3H8Z4	Uncharacterized protein C21orf70-like OS=Cricetulus griseus OX=10029 GN=I79_006843 PE=4 SV=1	I79_006843	5.6534	17.8	4	6	4		0.967			1.066			1.075	0.967		0.901			1.039			0.97	1.102	1.102		1.112		1.153		1.077
G3GVA0	Golgin subfamily A member 4 OS=Cricetulus griseus OX=10029 GN=I79_001634 PE=4 SV=1	I79_001634	226.3	12.7	2	5	2	0.767		0.859	1.018		1.168	0.896			1.035		0.859	1.145		1.327	1.136		1.327	1.327		1.168		1.106		1.098
G3HSQ5	mRNA cap guanine-N7 methyltransferase OS=Cricetulus griseus OX=10029 GN=I79_013899 PE=3 SV=1	I79_013899	51.439	11	4	6	4	1.034	1.013	0.973	0.944	0.936	0.944	0.976	0.973	1.013	1.026	1.033	0.973	0.946	0.985	0.913	1.026	1.028	0.9185	0.8185	0.00598802	0.8525	0.00892388	0.838	0.0170576	0.8975	0.00250627
G3I7V5	"39S ribosomal protein L53, mitochondrial OS=Cricetulus griseus OX=10029 GN=I79_019604 PE=4 SV=1"	I79_019604	13.462	36.6	3	18	3		0.857	0.942		1.138			0.852	0.857		1.062	0.942		1.026			1.058	1.328	1.328		0.894		0.866		0.896
G3GZ17	60S ribosomal protein L7 OS=Cricetulus griseus OX=10029 GN=I79_003068 PE=4 SV=1	I79_003068	26.95	37.6	3	4	3
G3HDB5	Serine/threonine-protein kinase Sgk2 OS=Cricetulus griseus OX=10029 GN=I79_008495 PE=4 SV=1	I79_008495	30.575	15.7	3	3	3	0.603	0.53	0.951	1.08	1.032	1.116	0.673	0.715	0.53	1.239	1.231	0.951	1.189	1.249	1.791	1.202	1.189	1.869	1.869	0.0401747	1.2325	0.000945233	0.8875	0.0278481	0.868	0.00206612
G3I593	WD repeat-containing protein 55 OS=Cricetulus griseus OX=10029 GN=I79_018637 PE=4 SV=1	I79_018637	42.12	21.4	1	3	1	0.994	1.058	1.002	1.025	0.924	1.024	1.018	1.069	1.058	1.056	1.021	1.002	0.959	0.932	1.031	0.972	1.006	0.952	0.852	0.0829832	1.017	0.00688299	0.8105	0.00274574	0.8525	0.0341207
G3GXB9	Pyrroline-5-carboxylate reductase 1 OS=Cricetulus griseus OX=10029 GN=H671_7g18352 PE=3 SV=1	H671_7g18352	39.3	1.4	1	1	1	0.888	1.473	0.951	0.761	0.626	1.266	1.124	1.289	1.473	1.128	1.078	0.951	1.03	0.692	0.857	1.02	0.898	0.641	0.641	0.336973	1.0705	0.182625	0.7775	0.174277	0.8685	0.0408751
G3H8R8	Myotubularin-related protein 6 OS=Cricetulus griseus OX=10029 GN=I79_006779 PE=3 SV=1	I79_006779	32.365	21.6	22	33	22	0.951	0.983	0.989	0.943	0.976	0.989	0.941	0.979	0.983	0.949	1.075	0.989	1.041	0.963	0.992	1.074	1.051	0.9925	0.8925	0.000503778	0.8925	0.00352645	0.8965	0.100853	1.055	0.0729858
G3GXC7	Leucine-rich repeat-containing protein 45 OS=Cricetulus griseus OX=10029 GN=I79_002417 PE=4 SV=1	I79_002417	76.47	7.5	4	10	4		0.903	0.904		1.101			0.98	0.903		1.054	0.904		0.863			1.096	1.219	1.219		1.085		0.819		1.04
G3H333	Synaptic vesicle glycoprotein 2C OS=Cricetulus griseus OX=10029 GN=I79_004641 PE=4 SV=1	I79_004641	80.965	12.8	1	1	1	1.059		1.083	1.035		0.928	0.983			0.714		1.083	1.636		0.977	0.619		0.977	0.877		0.828		2.291		0.867
G3HZD7	Helicase SKI2W OS=Cricetulus griseus OX=10029 GN=I79_016437 PE=4 SV=1	I79_016437	145.14	3.4	3	3	3	1.021	0.954	0.973	0.985	1.045	1.036	1.058	0.974	0.954	0.916	1.012	0.973	1.002	1.017	0.965	0.955	1.045	1.03	1.03	0.0631068	1.0285	0.00729217	1.0495	0.0424011	1.038	0.00481696
G3HMJ0	cAMP-dependent protein kinase catalytic subunit beta OS=Cricetulus griseus OX=10029 GN=I79_011953 PE=3 SV=1	I79_011953	46.129	13.3	5	5	5	0.984	1.118	0.977	0.929	0.889	1.033	1.016	1.032	1.118	1.075	0.949	0.977	0.995	1.101	0.944	1.001	0.995	0.8695	0.8695	0.0856814	0.878	0.0562372	1.043	0.112176	0.8895	0.0591208
G3HIN0	Zinc finger and BTB domain-containing protein 40 OS=Cricetulus griseus OX=10029 GN=I79_010504 PE=4 SV=1	I79_010504	80.463	14	7	9	7	0.834		1.016	0.976		1.259	1.05			1.123		1.016	1.024		1.17	0.99		1.17	1.17		1.259		0.812		0.882
G3IJ21	Zinc finger protein-like 1 OS=Cricetulus griseus OX=10029 GN=I79_023851 PE=4 SV=1	I79_023851	34.165	14.6	1	1	1	1.053	1.029	1.053	1	0.954	0.938	0.988	1.06	1.029	0.967	0.961	1.053	1.071	1.024	0.95	0.961	0.946	0.9385	0.8385	0.0122536	0.884	0.046748	1.087	0.0193192	0.889	0.00505561
G3H8Q6	Importin subunit alpha OS=Cricetulus griseus OX=10029 GN=I79_006766 PE=3 SV=1	I79_006766	55.023	17	1	1	1	0.897	0.893	0.897	1.016	1.059	0.955	0.857	0.887	0.893	1.026	1.031	0.897	1.107	1.074	1.133	1.072	1.027	1.1595	1.1595	0.0228547	0.874	0.0195072	1.0605	0.0174446	1.0205	0.0240078
G3HTZ8	Dual specificity protein phosphatase 12 OS=Cricetulus griseus OX=10029 GN=I79_014417 PE=4 SV=1	I79_014417	32.466	12.2	1	1	1	0.882	0.967	0.714	1.04	1.021	1.248	1.101	0.875	0.967	0.876	1.036	0.714	1.149	1.07	1.179	0.899	1.034	1.1175	1.1175	0.0550336	1.0765	0.159313	1.1725	0.118977	1.012	0.013834
G3H4D1	Protein unc-13-like A OS=Cricetulus griseus OX=10029 GN=I79_005132 PE=4 SV=1	I79_005132	174.58	14.6	5	7	5	0.945		0.916	0.994		1.177	1.112			0.884		0.916	1.021		1.052	1.051		1.052	1.052		1.177		1.155		1.189
G3HWF4	"ATP-binding cassette sub-family B member 6, mitochondrial OS=Cricetulus griseus OX=10029 GN=I79_015311 PE=4 SV=1"	I79_015311	24.693	7.2	5	5	5	0.876	0.849	1.075	1.177	0.966	1.045	0.915	0.951	0.849	0.936	1.118	1.075	1.034	1.103	1.344	1.113	1.004	1.241	1.241	0.0829976	1.0825	0.034642	1.046	0.0564054	1.0435	0.139435
G3H4L9	Ubiquitin-conjugating enzyme E2 D1 OS=Cricetulus griseus OX=10029 GN=I79_005224 PE=3 SV=1	I79_005224	12.474	27.9	6	21	2	0.91	0.915	1.123	0.968	1.109	0.979	0.891	0.853	0.915	1.165	1.17	1.123	0.85	0.868	1.064	1.202	1.076	1.138	1.138	0.0650264	0.8555	0.0245945	0.736	0.00815217	0.876	0.057377
G3H6T7	"ATP-dependent RNA helicase SUPV3L1, mitochondrial OS=Cricetulus griseus OX=10029 GN=I79_006056 PE=4 SV=1"	I79_006056	86.705	8.7	4	4	4	0.952	0.896	0.967	0.942	1.032	1.1	1.047	0.985	0.896	0.975	1.025	0.967	1.06	1.094	0.989	1.026	1.017	1.0705	1.0705	0.0761326	1.0995	0.000454752	1.077	0.00928505	1.022	0.0293542
G3HUH9	Coiled-coil domain-containing protein 90B OS=Cricetulus griseus OX=10029 GN=H671_3g8549 PE=4 SV=1	H671_3g8549	29.613	6.5	1	1	1	0.769	1.026	1.026	1.002	1.026	1.073	0.825	0.908	1.026	1.125	1.022	1.026	1.188	1.064	1.303	1.087	0.967	1.1515	1.1515	0.131568	0.879	0.0960163	1.0485	0.00715308	0.856	0.0104603
G3IJ70	RNA-binding protein MEX3B OS=Cricetulus griseus OX=10029 GN=I79_023902 PE=4 SV=1	I79_023902	52.576	22	5	6	5	1.21	0.996	0.876	0.884	0.962	1.014	1.227	1.083	0.996	0.881	0.887	0.876	0.908	0.939	0.731	0.903	0.947	0.8485	0.8485	0.13848	1.0505	0.0347454	1.045	0.0133971	1.0465	0.0205447
G3HV82	"Trimethyllysine dioxygenase, mitochondrial OS=Cricetulus griseus OX=10029 GN=I79_014859 PE=4 SV=1"	I79_014859	49.408	2.2	1	1	1			0.884									0.884
G3HSV8	Host cell factor OS=Cricetulus griseus OX=10029 GN=I79_013956 PE=4 SV=1	I79_013956	108.26	16.7	5	7	5	1.097	1.091	0.936	0.972	0.975	1	1.097	1.022	1.091	0.927	0.961	0.936	0.938	1.007	0.886	0.933	0.985	0.89	0.89	0.00449438	0.8685	0.0325245	1.03	0.0174757	1.0155	0.009355
G3I3Y5	"NADH dehydrogenase [ubiquinone] flavoprotein 1, mitochondrial OS=Cricetulus griseus OX=10029 GN=I79_018156 PE=3 SV=1"	I79_018156	50.628	25.4	7	8	7	0.932	0.907	1.165	0.964	0.915	0.988	0.921	0.923	0.907	1.142	1.231	1.165	0.885	0.996	1.034	1.135	1.104	1.0215	1.0215	0.0122369	1.003	0.0149551	0.792	0.0214646	0.8455	0.0512956
G3IJF4	Trafficking protein particle complex subunit 6B OS=Cricetulus griseus OX=10029 GN=I79_023989 PE=4 SV=1	I79_023989	21.771	33.2	16	35	16	0.897	0.87	0.975	1.058	0.978	0.975	0.875	0.874	0.87	1.08	1.08	0.975	1.082	1.125	1.179	1.012	1.031	1.1515	1.1515	0.0238819	0.89	0.0151515	1.022	0.0195695	0.846	0.00951374
G3HG87	GLMP OS=Cricetulus griseus OX=10029 GN=CgPICR_013507 PE=4 SV=1	CgPICR_013507	43.421	23.9	7	10	7	1.029		1.125	0.99		1.084	1.115			1.067		1.125	0.936		0.962	0.872		0.962	0.862		1.084		0.877		0.817
G3GYV2	Protein FAM117B (Fragment) OS=Cricetulus griseus OX=10029 GN=I79_003005 PE=4 SV=1	I79_003005	42.389	4.5	2	3	2
G3HA46	Mitochondrial fission 1 protein OS=Cricetulus griseus OX=10029 GN=I79_007287 PE=3 SV=1	I79_007287	17.085	20.9	11	15	11	0.914	0.844		1.021	0.999	1.092	0.998	0.988	0.844	1.024	1.042		0.983	0.991	1.117	1.062	1.075	1.1505	1.1505	0.0291178	1.1315	0.0349094	0.8555	0.00470958	1.0345	0.00241663
C0SSX9	ILK OS=Cricetulus griseus OX=10029 GN=ilk PE=2 SV=1	ilk	51.403	2.9	1	1	1	1.007	1.015	0.927	1.096	1.014	0.987	0.994	1.06	1.015	1.035	1.003	0.927	0.931	0.907	1.088	0.988	0.978	1.0435	1.0435	0.0426449	1.0155	0.028065	0.802	0.0022173	0.865	0.0103627
G3GYB7	Proteasome subunit beta type-6 OS=Cricetulus griseus OX=10029 GN=I79_002792 PE=4 SV=1	I79_002792	11.506	4.9	1	1	1	0.912	0.896	1.142	1.143	1.108	0.9	0.821	0.843	0.896	1.022	1.073	1.142	1.109	1.081	1.253	1.041	1.009	1.245	1.245	0.0064257	0.8205	0.0222705	1.046	0.0372849	0.8795	0.0403267
G3HXW9	Alpha-centractin OS=Cricetulus griseus OX=10029 GN=H671_3g10055 PE=3 SV=1	H671_3g10055	42.613	4.2	4	5	4	1.113	1.096	1.08	0.957	0.996	0.959	1.067	1.103	1.096	0.911	0.969	1.08	0.976	0.929	0.86	1.003	0.961	0.8845	0.8845	0.0276993	0.8825	0.0239186	1.015	0.0551724	1.0465	0.0520784
G3HJQ0	Solute carrier family 35 member B1 OS=Cricetulus griseus OX=10029 GN=I79_010899 PE=4 SV=1	I79_010899	39.556	10.6	4	6	4	1.025		1.067	1.331		0.862	0.884			0.886		1.067	0.964		1.299	0.943		1.299	1.299		0.862		1.088		1.064
G3I3Z5	Coronin OS=Cricetulus griseus OX=10029 GN=I79_018166 PE=3 SV=1	I79_018166	53.868	8.4	1	1	1	1.017	1.066	1.017	1.003	1.005	0.986	1.003	0.996	1.066	1.04	1.048	1.017	0.98	0.943	0.986	0.98	0.983	0.9645	0.8645	0.0222913	0.86	0.0270833	0.821	0.0228013	0.84	0.00212766
G3H3K2	Calmodulin-regulated spectrin-associated protein 2 OS=Cricetulus griseus OX=10029 GN=I79_004850 PE=3 SV=1	I79_004850	165.14	8.1	4	9	4	1.026	0.959	1.026	0.99	1.108	0.981	1.006	0.959	0.959	0.924	0.999	1.026	0.979	0.896	0.965	0.987	1.14	1.06	1.06	0.0896226	0.8905	0.00959112	0.8785	0.0832908	1.1045	0.0330466
G3HMF5	Exosome complex exonuclease RRP40 OS=Cricetulus griseus OX=10029 GN=I79_011915 PE=4 SV=1	I79_011915	11.334	2.4	1	1	1	1.015	1.19	1.015	0.99	1.088	1.05	1.066	1.054	1.19	0.909	1.15	1.015	0.976	0.785	0.975	1.052	0.768	0.9445	0.8445	0.0322922	0.868	0.0847107	0.8785	0.222538	0.8125	0.267945
G3I6S5	Leucine-rich repeat protein SHOC-2 OS=Cricetulus griseus OX=10029 GN=I79_019202 PE=4 SV=1	I79_019202	64.812	7	2	2	2	1.143	1.184	1.143	0.897	0.902	1.061	1.213	1.103	1.184	0.945	1.018	1.143	0.8	0.907	0.785	1.006	0.918	0.7735	0.7735	0.0148675	0.8965	0.0647265	0.869	0.0253165	0.8835	0.0828673
G3HRV9	Cell cycle checkpoint protein RAD17 OS=Cricetulus griseus OX=10029 GN=I79_013583 PE=4 SV=1	I79_013583	77.201	14.2	32	40	25	0.962	1.092	0.962	0.918	0.962	1.148	1.104	1.111	1.092	0.982	0.973	0.962	0.987	0.941	0.954	1.046	0.948	0.9175	0.8175	0.039782	1.0825	0.0605081	0.886	0.0192698	1.0195	0.0446297
G3I6G1	Autophagy-related protein 2-like A OS=Cricetulus griseus OX=10029 GN=I79_019091 PE=4 SV=1	I79_019091	49.998	11.6	2	2	2	0.997	0.988	0.997	1.023	0.97	1.015	1.012	0.971	0.988	0.906	0.883	0.997	1.06	1.099	1.026	1.014	1.029	1.004	1.004	0.0219124	0.899	0.016016	1.2075	0.0310559	1.142	0.0201401
G3HF62	Protein strawberry notch-like 2 OS=Cricetulus griseus OX=10029 GN=I79_009217 PE=4 SV=1	I79_009217	57.298	6.4	2	3	2	1.136	0.978	1.136	0.886	1.017	1.061	1.205	0.994	0.978	0.91	0.99	1.136	0.853	0.936	0.78	1.015	1.09	0.91	0.81	0.142857	1.0385	0.0216659	0.841	0.0042508	1.108	0.00631769
G3GYP4	Vasculin-like protein 1 OS=Cricetulus griseus OX=10029 GN=I79_002949 PE=4 SV=1	I79_002949	52.298	0.9	2	2	2		0.941			1.163			0.938	0.941		0.875			0.923			1.166	1.236	1.236		0.897		1.055		1.333
G3GSM1	Choline-phosphate cytidylyltransferase A OS=Cricetulus griseus OX=10029 GN=I79_000638 PE=4 SV=1	I79_000638	41.731	7.2	5	7	5	1.075	1.069	1.075	1.053	0.982	0.982	1.056	0.96	1.069	1.006	1.035	1.075	0.996	0.959	0.98	0.927	0.971	0.9495	0.8495	0.0321222	0.84	0.0446809	0.8585	0.0328639	0.8295	0.0091447
G3HGT4	Uncharacterized protein KIAA0564-like OS=Cricetulus griseus OX=10029 GN=I79_009825 PE=4 SV=1	I79_009825	213.48	7.9	2	3	2	0.946	0.843	0.946	0.942	1.004	1.084	1.025	0.962	0.843	1.087	1.104	0.946	0.971	1.139	0.996	1.033	1.03	1.0935	1.0935	0.0891632	1.1125	0.025618	0.8625	0.0722078	0.8415	0.00902815
G3H7Z2	Transgelin OS=Cricetulus griseus OX=10029 GN=CgPICR_010203 PE=3 SV=1	CgPICR_010203	22.455	6.3	1	2	1	1.052	1.011	1.052	1.091	1.113	0.921	0.969	0.97	1.011	1.052	1.046	1.052	0.959	0.921	1.037	0.981	0.997	1.069	1.069	0.0299345	0.84	0.0202128	0.896	0.0178571	0.843	0.0106045
G3I013	Telomeric repeat-binding factor OS=Cricetulus griseus OX=10029 GN=I79_016684 PE=4 SV=1	I79_016684	47.104	32.6	22	47	13	0.883	0.84	0.883	1.064	1.019	0.918	0.811	0.928	0.84	1.194	1.006	0.883	0.967	1.086	1.205	1.078	1.085	1.209	1.209	0.00330852	1.0115	0.092437	0.845	0.142857	0.891	0.0887992
G3I4A0	"Actin, gamma-enteric smooth muscle (Fragment) OS=Cricetulus griseus OX=10029 GN=I79_018277 PE=3 SV=1"	I79_018277	81.633	5.5	5	6	5
G3HCE7	Molybdopterin molybdenumtransferase OS=Cricetulus griseus OX=10029 GN=I79_008157 PE=3 SV=1	I79_008157	43.052	6.2	2	4	2		1.007			0.917			0.985	1.007		1.04			1.09			0.971	0.911	0.811		0.878		1.048		0.834
G3HLT6	GPI transamidase component PIG-T OS=Cricetulus griseus OX=10029 GN=I79_011679 PE=4 SV=1	I79_011679	65.094	6.6	9	11	9	0.969	0.884	0.969	0.945	0.908	1.079	1.046	1.057	0.884	0.986	1.033	0.969	1.095	1.107	0.975	1.011	1.01	1.001	1.001	0.025974	1.1375	0.0514286	1.0915	0.0178653	1.0015	0.0234648
G3IAH2	HD domain-containing protein 2 OS=Cricetulus griseus OX=10029 GN=I79_020595 PE=4 SV=1	I79_020595	13.681	22.4	4	7	4	0.917	0.959	0.917	1.012	0.982	1.016	0.932	0.968	0.959	1.065	1.092	0.917	0.973	0.981	1.104	1.121	0.98	1.064	1.064	0.037594	1.0125	0.00345679	0.806	0.00883002	0.875	0.08
G3I713	Mediator of RNA polymerase II transcription subunit 25 OS=Cricetulus griseus OX=10029 GN=I79_019294 PE=4 SV=1	I79_019294	77.292	16.7	3	4	3	1.239	1.295	1.239	0.93	0.971	0.99	1.227	1.174	1.295	0.882	0.859	1.239	0.82	0.808	0.751	0.917	0.943	0.7505	0.7505	0.000666223	0.8485	0.0437533	0.8355	0.00587921	1.069	0.0271282
G3GVK1	"A kinase anchor protein 10, mitochondrial OS=Cricetulus griseus OX=10029 GN=I79_001740 PE=4 SV=1"	I79_001740	46.672	7.4	4	4	4	0.902	0.907	0.902	1.111	1.12	0.994	0.897	0.924	0.907	1.14	1.172	0.902	1.009	0.821	1.232	0.948	1.05	1.2335	1.2335	0.00121605	1.0065	0.0124193	0.793	0.116015	0.864	0.037037
G3IGH2	PVRL1 OS=Cricetulus griseus OX=10029 GN=CgPICR_005921 PE=4 SV=1	CgPICR_005921	53.125	5.1	1	1	1
G3H229	GMP synthase [glutamine-hydrolyzing] OS=Cricetulus griseus OX=10029 GN=I79_004230 PE=4 SV=1	I79_004230	130.02	1.4	2	2	2	1.055	1.067	1.055	1.065	1.02	0.929	0.98	1.084	1.067	0.95	0.923	1.055	1	0.963	1.009	1.002	0.975	0.9825	0.8825	0.026972	0.8725	0.0447301	1.048	0.00477099	1.0555	0.000473709
G3H0L7	FDFT1 OS=Cricetulus griseus OX=10029 GN=CgPICR_007530 PE=4 SV=1	CgPICR_007530	47.974	25.7	6	10	6	0.863	0.823	0.863	1.228	1.031	1.107	0.955	1.044	0.823	0.915	0.896	0.863	1.109	1.075	1.423	1.049	1.042	1.338	1.338	0.0635277	1.188	0.0681818	1.206	0.00497512	1.1545	0.0073625
G3IB99	ATP-citrate synthase OS=Cricetulus griseus OX=10029 GN=I79_020918 PE=4 SV=1	I79_020918	20.026	16.5	8	11	8		0.882			1.081			0.861	0.882		1.125			1.06			0.985	1.226	1.226		0.876		0.842		0.876
G3HC31	Protein S100 OS=Cricetulus griseus OX=10029 GN=CgPICR_013596 PE=3 SV=1	CgPICR_013596	10.051	4.2	1	2	1	1.083	1.134	1.083	1.024	1.03	1.037	1.123	1.166	0.936	0.98	0.922	1.083	0.823	0.779	0.946	0.936	0.948	0.927	0.827	0.0204962	1.0325	0.00435835	0.8425	0.00296736	0.8915	0.0368129
G3GRG9	Ras GTPase-activating protein-binding protein 1 OS=Cricetulus griseus OX=10029 GN=I79_000115 PE=4 SV=1	I79_000115	28.557	33.3	4	6	4	0.852	0.859	0.852	1.124	1.047	1.026	0.874	0.888	1.032	0.979	0.974	0.852	1.099	1.126	1.319	1.032	1.036	1.269	1.269	0.0394011	1.03	0.00388349	1.1395	0.01448	1.059	0.00472144
G3H1D8	RNA-binding protein Musashi-like 2 OS=Cricetulus griseus OX=10029 GN=I79_003963 PE=4 SV=1	I79_003963	34.883	13.5	12	18	12	1.051	1.005	1.051	0.921	0.962	0.926	0.973	0.959	1.08	1.12	1.105	1.051	0.902	0.883	0.876	1.08	1.041	0.9165	0.8165	0.0441899	0.84	0.0148936	0.802	0.00374065	0.853	0.0115425
G3HEY8	Nucleotide exchange factor SIL1 OS=Cricetulus griseus OX=10029 GN=I79_009136 PE=4 SV=1	I79_009136	43.714	8.6	2	4	2	0.896	0.928	0.896	0.939	0.903	1.26	1.129	1.034	0.967	1.14	1.093	0.896	0.923	1.067	1.048	0.967	1.062	1.0105	1.0105	0.0371103	1.187	0.0614996	0.893	0.0929451	0.81	0.0681319
G3H3H9	Aminopeptidase B OS=Cricetulus griseus OX=10029 GN=I79_004826 PE=4 SV=1	I79_004826	72.99	19.8	9	15	9	1.079	0.981	1.079	0.963	0.977	0.917	0.989	0.965	0.996	1.068	1.066	1.079	1.01	1.004	0.892	0.996	1.025	0.944	0.844	0.0550847	0.8505	0.0352446	0.844	0.00211864	0.8475	0.0153034
G3H9D9	Myosin-XIX OS=Cricetulus griseus OX=10029 GN=I79_007007 PE=3 SV=1	I79_007007	107.63	8.5	3	4	3
G3GTR5	Polycomb protein Suz12 OS=Cricetulus griseus OX=10029 GN=I79_001053 PE=4 SV=1	I79_001053	23.104	6.5	2	2	2		0.954			1.125			0.971			0.953			0.997			1.01	1.179	1.179		1.018		1.046		1.06
G3HMT5	Tripartite motif-containing protein 32 OS=Cricetulus griseus OX=10029 GN=I79_012059 PE=4 SV=1	I79_012059	61.488	17	5	8	5	1.222	1.376	1.024	0.982	0.916	0.816	0.997	1.276	0.908	0.891	0.875	1.024	0.953	0.794	0.804	0.908	0.87	0.735	0.735	0.0938776	0.8715	0.0636833	0.8885	0.0824482	1.0065	0.0124193
G3IGH9	Ras-related protein Rab-34 OS=Cricetulus griseus OX=10029 GN=I79_022894 PE=4 SV=1	I79_022894	29.145	4.4	6	10	5	1.053	1.041	1.035	0.899	0.99	0.966	1.017	1.003	1.055	1.032	0.948	1.035	0.967	0.987	0.854	1.055	0.996	0.9025	0.8025	0.0537396	0.8645	0.00155521	0.889	0.0525784	1.0365	0.0139894
G3H7I2	Uncharacterized protein KIAA1614 OS=Cricetulus griseus OX=10029 GN=I79_006314 PE=4 SV=1	I79_006314	188.79	21.7	2	4	1	1.097	1.143	1.022	0.898	0.849	1.054	1.156	1.078	0.952	0.946	1.068	1.022	0.957	0.991	0.819	0.952	0.898	0.781	0.781	0.0486556	0.8985	0.0555834	0.87	0.043299	0.8235	0.0893341
G3IP74	Plexin-B2 OS=Cricetulus griseus OX=10029 GN=I79_025778 PE=4 SV=1	I79_025778	37.852	19.3	9	11	9	0.926	0.815	0.911	1.091	0.981	0.833	0.771	0.915	0.996	1.059	1.059	0.911	1.168	1.109	1.178	0.996	1.107	1.191	1.191	0.0109152	0.878	0.148262	1.075	0.0260465	0.893	0.0523666
G3IBN5	ATP-dependent RNA helicase DDX18 OS=Cricetulus griseus OX=10029 GN=H671_3g9185 PE=4 SV=1	H671_3g9185	33.26	12.9	8	9	8	1.154		0.886	0.94		1.008	1.163		0.918	0.865		0.886	0.975		0.815	0.918		0.815	0.815		1.008		1.127		1.061
G3HIM4	CDC42 OS=Cricetulus griseus OX=10029 GN=CgPICR_007293 PE=4 SV=1	CgPICR_007293	21.258	17.4	6	8	6	0.83	0.967	1.04	1.107	1.068	1.092	0.906	0.957	1.124	1.019	1.006	1.04	0.982	0.993	1.334	1.124	0.999	1.219	1.219	0.0943396	1.041	0.0489914	0.8755	0.0117888	1.048	0.0524809
G3GX08	Dihydroxyacetone phosphate acyltransferase OS=Cricetulus griseus OX=10029 GN=I79_002295 PE=3 SV=1	I79_002295	76.203	42.6	4	8	4	0.94	1.101	0.924	1.047	0.926	0.927	0.871	1.052	1	1.066	1.026	0.924	1.083	0.935	1.114	1	0.981	0.9775	0.8775	0.139642	0.841	0.0148778	0.8635	0.0544888	0.847	0.0095037
G3GXH9	Coiled-coil domain-containing protein 132 OS=Cricetulus griseus OX=10029 GN=I79_002469 PE=4 SV=1	I79_002469	111.06	18.6	8	8	8	1.038	1.083	0.909	1.008	0.898	0.962	0.999	0.953	1.012	0.995	1.006	0.909	0.982	1.036	0.971	1.012	1.009	0.9	0.8	0.0788889	0.821	0.0445168	1.0085	0.0213188	1.01	0.00693069
G3HI86	Uracil-DNA glycosylase OS=Cricetulus griseus OX=10029 GN=UNG PE=3 SV=1	UNG	30.919	13.4	1	1	1
G3HMZ7	Histidine triad nucleotide-binding protein 2 OS=Cricetulus griseus OX=10029 GN=I79_012127 PE=4 SV=1	I79_012127	17.286	45.5	7	17	7
G3HKA0	Uncharacterized protein OS=Cricetulus griseus OX=10029 GN=I79_011118 PE=4 SV=1	I79_011118	10.665	6.6	12	14	12		0.927	0.906		1.165			0.894			1.127	0.906		0.866			1.02	1.257	1.257		0.864		0.768		0.805
G3HNF2	Presenilin OS=Cricetulus griseus OX=10029 GN=I79_012290 PE=3 SV=1	I79_012290	52.772	10.4	2	4	2
G3HES7	NFX1-type zinc finger-containing protein 1 OS=Cricetulus griseus OX=10029 GN=I79_009071 PE=4 SV=1	I79_009071	84.443	47.2	13	25	13
G3I7U7	DOK1 OS=Cricetulus griseus OX=10029 GN=CgPICR_013780 PE=4 SV=1	CgPICR_013780	52.393	1.1	1	1	1	1.006	1.011	1.006	1.055	1.243	1.016	1.022	0.922	1.018	0.964	0.912	1.006	1.013	0.933	1.049	1.018	0.997	1.139	1.139	0.0790167	0.864	0.0539419	1.037	0.0135005	1.0745	0.0172173
G3I0T6	Intraflagellar transport protein 52-like OS=Cricetulus griseus OX=10029 GN=I79_016975 PE=4 SV=1	I79_016975	48.146	9.1	6	7	6	0.963	0.893	0.963	1.185	1.099	0.593	0.571	0.817	1.131	1.194	1.048	0.963	0.962	1.025	1.231	1.131	1.11	1.231	1.231	0	0.754	0.213528	0.892	0.0964126	1.003	0.0558325
G3H1J9	Histone-lysine N-methyltransferase NSD3 OS=Cricetulus griseus OX=10029 GN=I79_004027 PE=4 SV=1	I79_004027	72.418	2.6	2	2	2		1.16			1.155			0.966			1.008			0.803			0.936	0.996	0.896		0.833		0.797		0.829
G3ID61	Zinc transporter 7 OS=Cricetulus griseus OX=10029 GN=I79_021633 PE=4 SV=1	I79_021633	41.674	53.2	5	6	5	1.102	0.941	1.102	0.978	1.004	0.941	1.037	1.069	1.019	0.865	1.027	1.102	1.011	0.971	0.887	1.019	0.996	0.977	0.877	0.0921187	1.0385	0.0938854	1.057	0.10596	1.074	0.0968343
G3H1R4	Metal transporter CNNM4 OS=Cricetulus griseus OX=10029 GN=I79_004096 PE=4 SV=1	I79_004096	81.925	3.7	5	5	5
G3H201	Replication protein A 32 kDa subunit OS=Cricetulus griseus OX=10029 GN=I79_004200 PE=4 SV=1	I79_004200	27.524	36.8	2	2	2	1.065	1.196	1.065	1.068	1.043	0.971	1.034	1.08	0.973	0.957	0.869	1.065	0.921	0.939	1.003	0.973	0.96	0.9375	0.8375	0.0698667	0.837	0.036286	1.0215	0.0582477	1.061	0.0414703
G3HG19	Protein SMG7 OS=Cricetulus griseus OX=10029 GN=I79_009538 PE=4 SV=1	I79_009538	50.155	2.7	1	1	1		1.233			0.909			1.166			0.93			0.89			0.913	0.737	0.737		0.846		0.857		0.882
G3GWH6	PAB-dependent poly(A)-specific ribonuclease subunit 3 OS=Cricetulus griseus OX=10029 GN=I79_002102 PE=4 SV=1	I79_002102	24.18	30.4	14	21	14	0.91	0.834	0.91	1.07	1.057	1.097	0.998	1.062	0.975	1.005	0.971	0.91	1.051	0.993	1.176	0.975	1.08	1.2215	1.2215	0.0372493	1.185	0.0742616	1.0345	0.0111165	1.041	0.0682037
G3IB74	NADH dehydrogenase [ubiquinone] 1 alpha subcomplex assembly factor 3 OS=Cricetulus griseus OX=10029 GN=I79_020864 PE=4 SV=1	I79_020864	25.276	2.4	1	4	1	1.179		1.129	0.795		1.095	1.291		0.909	0.842		1.129	0.992		0.674	0.909		0.674	0.674		1.095		1.178		1.08
G3GZ54	Transportin-3 OS=Cricetulus griseus OX=10029 GN=I79_003133 PE=4 SV=1	I79_003133	104.28	2	2	3	1	1.107	1.017	1.107	0.903	0.935	1.016	1.125	1.119	0.917	0.942	0.924	1.107	1.022	1.01	0.816	0.917	0.939	0.8675	0.8675	0.059366	1.058	0.0396975	1.089	0.00367309	0.8945	0.0216189
G3HV66	UPF0667 protein C1orf55-like OS=Cricetulus griseus OX=10029 GN=I79_014843 PE=4 SV=1	I79_014843	47.286	3.9	3	3	3	1.241	0.983	1.241	1.02	0.995	0.729	0.905	1.075	1.048	0.961	1.023	1.241	0.839	0.885	0.822	1.048	1.05	0.917	0.817	0.103599	0.8115	0.200219	0.869	0.00460299	1.0585	0.0307038
G3H6E0	DNA (Cytosine-5)-methyltransferase 1 OS=Cricetulus griseus OX=10029 GN=I79_005895 PE=4 SV=1	I79_005895	9.4738	1.3	2	3	2	0.664	0.89	0.664	0.964	1.019	1.764	1.171	1.217	0.989	1.064	0.917	0.664	1.142	1.09	1.452	0.989	0.885	1.2985	1.2985	0.118213	1.5655	0.126797	1.131	0.0512821	0.8475	0.0184697
G3H2H7	C11ORF57 OS=Cricetulus griseus OX=10029 GN=CgPICR_006009 PE=4 SV=1	CgPICR_006009	33.798	33.7	8	18	8	1.033	1.04	1.033	1.033	1.065	0.95	0.981	1.105	0.982	0.976	0.971	1.033	1.007	0.926	1	0.982	0.918	1.012	1.012	0.0118577	1.006	0.055666	0.893	0.0392749	0.8755	0.031266
G3GVE8	IQ domain-containing protein E OS=Cricetulus griseus OX=10029 GN=I79_001685 PE=4 SV=1	I79_001685	83.194	3.3	1	1	1		0.974			1.013			0.957			0.969			1.057			1.039	1.04	1.04		0.883		1.091		1.072
G3HLJ6	Transmembrane and ubiquitin-like domain-containing protein 2 OS=Cricetulus griseus OX=10029 GN=I79_011586 PE=4 SV=1	I79_011586	31.674	3.8	2	2	2	0.931		0.931	1.206		1.011	0.941		1.002	0.898		0.931	1.044		1.295	1.002		1.295	1.295		1.011		1.163		1.116
G3HHK3	60S ribosomal protein L31 OS=Cricetulus griseus OX=10029 GN=CgPICR_004281 PE=4 SV=1	CgPICR_004281	14.463	17.1	3	6	3	0.984	1.034	0.984	0.979	0.966	0.965	0.95	0.908	0.996	0.942	0.955	0.984	1.077	1.128	0.995	0.996	0.993	0.9645	0.8645	0.0316226	0.8215	0.0472056	1.162	0.0163511	1.0485	0.00810682
G3I9U4	Helicase SRCAP OS=Cricetulus griseus OX=10029 GN=I79_020354 PE=4 SV=1	I79_020354	147.89	5.5	8	11	7
G3HD67	PRPS1 OS=Cricetulus griseus OX=10029 GN=CgPICR_016797 PE=3 SV=1	CgPICR_016797	34.727	7.5	3	3	2	1.13	1.019	1.119	1.048	0.973	0.849	0.959	1.015	1.068	0.884	1.025	1.119	0.872	0.906	0.927	1.068	1.062	0.941	0.841	0.0148778	0.8225	0.0796748	0.835	0.0545455	1.122	0.0766488
G3HWU6	Ubiquilin-2 OS=Cricetulus griseus OX=10029 GN=I79_015459 PE=4 SV=1	I79_015459	58.806	51.2	26	100	26	0.844	0.845	1.075	1.044	1.111	1.044	0.881	0.834	1.104	1.019	0.959	1.075	1.175	1.118	1.237	1.104	1.199	1.276	1.276	0.0305643	1.0155	0.028065	1.1595	0.00560586	1.1665	0.0715817
G3HBC9	U3 small nucleolar RNA-associated protein 18-like OS=Cricetulus griseus OX=10029 GN=I79_007757 PE=4 SV=1	I79_007757	31.974	2	1	2	1	1.053	0.951	1.217	1.076	0.873	1.055	1.111	1.273	0.901	1.032	0.967	1.217	0.84	0.764	1.022	0.901	0.962	0.97	0.87	0.0536082	1.197	0.11863	0.802	0.0149626	0.834	0.0653105
G3HD22	"Trans-2,3-enoyl-CoA reductase OS=Cricetulus griseus OX=10029 GN=I79_008395 PE=4 SV=1"	I79_008395	40.618	7.5	5	7	5	0.978	1.001	1.105	0.84	0.757	1.086	1.062	1.074	0.993	1.064	1.069	1.105	1.058	1.03	0.859	0.993	1.046	0.8075	0.8075	0.0637771	1.0795	0.00602131	0.879	0.0153218	0.8555	0.0235479
G3IJ98	Heterogeneous nuclear ribonucleoprotein A3 OS=Cricetulus griseus OX=10029 GN=I79_023931 PE=4 SV=1	I79_023931	19.993	65.9	39	143	38
G3I2S8	ABCA3 OS=Cricetulus griseus OX=10029 GN=CgPICR_010499 PE=4 SV=1	CgPICR_010499	191.87	17.6	2	4	2
G3GYD0	Kinesin-like protein KIF1C OS=Cricetulus griseus OX=10029 GN=I79_002804 PE=3 SV=1	I79_002804	102.87	9.8	2	4	1	0.874	0.969	0.963	0.914	0.962	1.142	0.998	0.998	1.136	1.029	1.078	0.963	1.089	0.963	1.046	1.136	1.034	1.0195	1.0195	0.0259931	1.086	0.0515654	0.8755	0.084572	1.0315	0.070286
G3I5D2	NADH dehydrogenase [ubiquinone] 1 subunit C2 OS=Cricetulus griseus OX=10029 GN=I79_018676 PE=3 SV=1	I79_018676	14.136	9.3	1	1	1	1.001	1.052	0.984	0.888	0.961	1.061	1.062	0.971	0.945	1.013	1.037	0.984	1.094	0.984	0.887	0.945	1.008	0.9	0.8	0.0144444	0.892	0.0695565	1.0145	0.0645638	0.8525	0.0204724
G3HQP3	General transcription factor IIH subunit 4 OS=Cricetulus griseus OX=10029 GN=I79_013148 PE=3 SV=1	I79_013148	52.171	14.8	12	14	12	1.116	1.167	0.834	0.904	0.995	1.04	1.161	1.146	0.965	0.911	0.93	0.834	0.952	0.834	0.81	0.965	0.962	0.8315	0.8315	0.0258569	1.011	0.0286845	0.871	0.0762101	1.0465	0.0119446
G3HYW2	Malignant T cell amplified sequence 1 OS=Cricetulus griseus OX=10029 GN=I79_016254 PE=4 SV=1	I79_016254	15.523	10.9	1	1	1	0.78	1.004	0.946	0.899	0.946	1.332	1.039	1.106	1.173	1.27	0.975	0.946	0.814	0.946	1.153	1.173	0.98	1.0475	1.0475	0.100716	1.217	0.0944947	0.8055	0.204221	0.8645	0.0419907
G3GVI4	Dehydrogenase/reductase SDR family member 7B OS=Cricetulus griseus OX=10029 GN=I79_001723 PE=3 SV=1	I79_001723	35.281	4.2	1	2	1	0.964	0.983	0.92	1.086	1.041	1.043	1.005	0.958	0.823	0.996	1.049	0.92	1.146	0.92	1.127	0.823	1.054	1.093	1.093	0.031107	1.009	0.0336967	1.014	0.135108	0.8155	0.0977608
G3HW14	Protein FAM20B OS=Cricetulus griseus OX=10029 GN=I79_015162 PE=4 SV=1	I79_015162	5.8136	3.9	2	2	2	0.96			0.958		1.126	1.081		1.014	0.931			1.062		0.998	1.014		0.998	0.898		1.126		1.141		1.089
G3H7H9	Syntaxin-6 OS=Cricetulus griseus OX=10029 GN=I79_006311 PE=3 SV=1	I79_006311	30.176	13.8	4	4	4	0.928	0.886	1.06	0.907	0.968	1.051	0.975	0.96	1.081	1.08	1.072	1.06	1.029	1.06	0.977	1.081	1.091	1.035	1.035	0.0560386	1.0675	0.0154567	0.871	0.0185376	1.0095	0.00842001
G3HMY2	Zinc finger protein 131 OS=Cricetulus griseus OX=10029 GN=I79_012112 PE=4 SV=1	I79_012112	71.243	8.7	2	4	2
G3HSF4	"39S ribosomal protein L32, mitochondrial OS=Cricetulus griseus OX=10029 GN=I79_013785 PE=4 SV=1"	I79_013785	14.007	11.1	3	3	3	0.882	0.785	0.882	1.008	1.112	0.898	0.792	0.578	1.122	1.066	1.213	0.882	1.129	1.122	1.143	1.122	1.158	1.28	1.28	0.107031	0.817	0.0991432	0.892	0.0675403	1.004	0.0488048
G3H3A2	Protein AHNAK2 OS=Cricetulus griseus OX=10029 GN=I79_004717 PE=4 SV=1	I79_004717	81.741	2.8	1	1	1	1.089		1.089	0.943		0.918	1		0.981	0.995		1.089	0.999		0.866	0.981		0.866	0.866		0.818		1.004		0.886
G3GZY1	Golgin subfamily A member 7B (Fragment) OS=Cricetulus griseus OX=10029 GN=I79_003429 PE=4 SV=1	I79_003429	16.684	7.7	5	5	4	1.071	1.061	1.071	1.042	0.969	1.043	1.117	1.07	0.966	0.948	0.999	1.071	0.869	1.02	0.973	0.966	0.903	0.943	0.843	0.0318134	1.0255	0.0170648	0.869	0.0536636	0.8615	0.0598024
G3HFT8	Clathrin interactor 1 OS=Cricetulus griseus OX=10029 GN=I79_009453 PE=4 SV=1	I79_009453	68.215	0.4	1	1	1	1.105	1.038	1.105	1.009	0.996	0.927	1.024	1.049	0.937	1.009	0.956	1.105	0.928	0.944	0.913	0.937	1.012	0.9365	0.8365	0.0250934	0.869	0.0433437	0.8535	0.0351337	0.894	0.0653924
G3IJZ9	PITSLRE serine/threonine-protein kinase CDC2L1 OS=Cricetulus griseus OX=10029 GN=I79_024191 PE=4 SV=1	I79_024191	62.247	6.7	2	3	2	1.1	1.045	1.1	0.979	1.065	0.999	1.099	1.084	0.947	0.958	0.971	1.1	0.967	0.852	0.89	0.947	1	0.9545	0.8545	0.0675746	1.018	0.018664	0.843	0.0699894	1.0095	0.0203071
G3GRQ2	Transcription factor 25 OS=Cricetulus griseus OX=10029 GN=I79_000195 PE=4 SV=1	I79_000195	128.35	6.1	1	1	1	1.02		1.02	0.995		0.908	0.926		1.084	0.989		1.02	0.99		0.975	1.084		0.975	0.875		0.808		1.001		1.096
G3H162	Transmembrane emp24 domain-containing protein 9 OS=Cricetulus griseus OX=10029 GN=I79_003886 PE=3 SV=1	I79_003886	26.765	13	6	7	6	0.962	0.908	1.066	0.955	0.978	1.112	1.07	0.985	0.987	1.008	1.029	1.066	0.99	1.088	0.993	0.987	1.013	1.035	1.035	0.0405797	1.0985	0.0122895	1.0195	0.0367827	0.8815	0.00254712
G3HJT5	Quinone oxidoreductase OS=Cricetulus griseus OX=10029 GN=I79_010937 PE=4 SV=1	I79_010937	34.904	19.9	13	25	10	1.026	1.041	0.995	0.959	0.991	0.973	0.998	1.014	1.012	1.035	1.062	0.995	0.973	0.95	0.935	1.012	0.981	0.9435	0.8435	0.00900901	0.8735	0.000513611	0.8175	0.0245232	0.851	0.0283912
G3HFL6	ATP-binding cassette sub-family G member 3 OS=Cricetulus griseus OX=10029 GN=I79_009378 PE=4 SV=1	I79_009378	69.555	2.5	1	6	1	0.97	0.981	0.948	0.988	0.977	1.069	1.037	1.034	1.02	1.068	1.043	0.948	0.989	1.015	1.019	1.02	1.008	1.0075	1.0075	0.0114144	1.0615	0.00706547	0.8495	0.0247499	0.8605	0.00572618
G3HB61	Hexosyltransferase OS=Cricetulus griseus OX=10029 GN=I79_007682 PE=3 SV=1	I79_007682	85.796	20.2	3	8	3	1.045	1.051	1.009	0.86	0.909	1.066	1.114	1.243	1.055	0.954	1	1.009	0.97	0.873	0.823	1.055	0.947	0.844	0.844	0.0248815	1.1245	0.0520231	0.845	0.0761905	1.0265	0.0774476
G3I1T8	ATP-dependent (S)-NAD(P)H-hydrate dehydratase OS=Cricetulus griseus OX=10029 GN=CARKD PE=3 SV=1	CARKD	32.134	2.8	2	3	2	1.14	0.994	0.958	0.932	1.026	0.991	1.13	1.013	1.009	1.054	1.071	0.958	0.736	0.846	0.818	1.009	1.057	0.925	0.825	0.115676	1.005	0.0139303	0.744	0.061828	0.872	0.0154321
G3ICK6	Putative DNA helicase INO80 complex-like 1 OS=Cricetulus griseus OX=10029 GN=I79_021404 PE=4 SV=1	I79_021404	118.69	6.3	3	3	3		0.866	0.989		0.948			0.904			0.906	0.989		1.333			1.042	1.095	1.095		1.044		1.471		1.15
G3GRX1	Cysteine-rich secretory protein LCCL domain-containing 2 OS=Cricetulus griseus OX=10029 GN=I79_000266 PE=4 SV=1	I79_000266	46.23	11.2	1	1	1	0.844		1.008	0.953		1.345	1.135		0.906	1.019		1.008	1.147		1.129	0.906		1.129	1.129		1.345		1.126		0.889
G3GT05	T-complex protein 1 subunit theta OS=Cricetulus griseus OX=10029 GN=I79_000778 PE=3 SV=1	I79_000778	22.223	17.3	6	11	6	1.044	1.014	1.035	1.031	1.014	0.978	1.021	0.994	0.989	0.968	0.982	1.035	0.987	1.012	0.988	0.989	1.011	0.994	0.894	0.00603622	0.879	0.00102145	1.0255	0.00536324	1.026	0.00389864
G3I2P8	Annexin OS=Cricetulus griseus OX=10029 GN=I79_017691 PE=3 SV=1	I79_017691	27.555	21.6	3	6	3	1.129	1.133	1.068	0.881	0.903	0.941	1.062	0.999	0.988	1.021	1.041	1.068	0.893	0.89	0.78	0.988	0.981	0.7885	0.7885	0.01078	0.8115	0.0323642	0.865	0.0115607	0.855	0.0136126
G3GWS7	A-kinase anchor protein 8-like OS=Cricetulus griseus OX=10029 GN=I79_002208 PE=3 SV=1	I79_002208	114.68	5.6	2	2	2		1.023	0.954		0.978			0.97			1.04	0.954		0.976			1.023	0.956	0.856		0.848		0.838		0.884
G3H8L1	Protein TANC1 OS=Cricetulus griseus OX=10029 GN=I79_006714 PE=4 SV=1	I79_006714	201.89	4.3	4	5	4	0.87		1.054	1.047		1.262	1.098		0.993	1.075		1.054	0.92		1.203	0.993		1.203	1.203		1.262		0.856		0.824
G3I885	Steroid hormone receptor ERR1 (Fragment) OS=Cricetulus griseus OX=10029 GN=I79_019748 PE=3 SV=1	I79_019748	59.964	7.3	5	9	5		1.175			0.999			1.092			1.029			0.835			0.902	0.85	0.85		0.829		0.811		0.877
G3HHJ4	Vacuolar protein-sorting-associated protein 36 (Fragment) OS=Cricetulus griseus OX=10029 GN=I79_010081 PE=4 SV=1	I79_010081	39.939	6.7	1	1	1	1.155	1.13	1.019	0.985	1.012	0.848	0.98	1.093	1.001	1.094	1.028	1.019	0.921	0.913	0.853	1.001	0.972	0.8745	0.8745	0.0245855	0.8075	0.0655647	0.865	0.0265896	0.8305	0.0166577
G3GXL8	NEDD9-interacting protein with calponin-likey and LIM domains OS=Cricetulus griseus OX=10029 GN=I79_002510 PE=4 SV=1	I79_002510	19.769	16.9	4	8	4	1.034	0.931	0.968	1.089	1.06	1	1.034	0.769	0.964	0.973	1.031	0.968	0.921	1.06	1.053	0.964	1.142	1.096	1.096	0.0392336	0.813	0.0952903	0.8875	0.0410127	1.0495	0.0557408
G3HV39	Poly(RC)-binding protein 2 OS=Cricetulus griseus OX=10029 GN=I79_014816 PE=4 SV=1	I79_014816	38.209	43.5	20	70	20	1.082	1.093	1.021	1.038	1.007	1.026	1.11	1.189	0.955	0.908	0.961	1.021	0.896	0.873	0.959	0.955	0.897	0.94	0.84	0.0202128	1.057	0.0293283	0.8475	0.0416887	0.8925	0.0599496
G3IGA9	Signal recognition particle 54 kDa protein OS=Cricetulus griseus OX=10029 GN=I79_022792 PE=4 SV=1	I79_022792	7.7272	10.7	2	3	2	0.825	0.879	0.825	1.13	1.021	0.902	0.744	0.795	1.144	1.154	1.081	0.825	1.206	1.105	1.37	1.144	1.117	1.266	1.266	0.0821485	0.803	0.00110742	1.0335	0.0111272	1.012	0.020751
G3I5K8	Carboxylic ester hydrolase OS=Cricetulus griseus OX=10029 GN=I79_018761 PE=3 SV=1	I79_018761	49.215	11.6	18	30	18
G3HXX0	Suppressor of fused-like OS=Cricetulus griseus OX=10029 GN=I79_015886 PE=4 SV=1	I79_015886	29.768	0.6	1	1	1	0.937		0.937	0.909		1.088	1.019		1.039	1.034		0.937	1.059		0.97	1.039		0.97	0.87		1.088		1.024		1.005
G3IBY5	E3 ubiquitin-protein ligase HACE1 OS=Cricetulus griseus OX=10029 GN=I79_021171 PE=4 SV=1	I79_021171	59.747	6.1	2	3	2
G3H7M5	PPPDE peptidase domain-containing protein 1 OS=Cricetulus griseus OX=10029 GN=I79_006360 PE=4 SV=1	I79_006360	19.56	1.3	1	1	1	1.064		0.958	1.111		1.18	1.256		0.831	0.958		0.958	0.801		1.044	0.831		1.044	1.044		1.18		0.836		0.867
G3HH30	Aldose reductase OS=Cricetulus griseus OX=10029 GN=I79_009926 PE=4 SV=1	I79_009926	35.791	11.6	7	13	7	1.08	1.025	1.051	1.032	1.062	0.956	1.033	1.037	0.999	1.051	1.055	1.051	0.884	0.893	0.956	0.999	1.002	0.996	0.896	0.0401606	0.884	0.0284553	0.8435	0.00296384	0.8505	0.000526039
G3H3D3	Branched-chain-amino-acid aminotransferase OS=Cricetulus griseus OX=10029 GN=I79_004748 PE=3 SV=1	I79_004748	46.972	1.6	1	1	1	0.983	1.037	1.04	0.95	0.936	1.032	1.014	0.893	1.033	1.04	1.059	1.04	1.008	1.056	0.966	1.033	1.047	0.9345	0.8345	0.0337079	0.8465	0.0903328	0.883	0.0142421	0.891	0.00201816
G3HCM4	CAAX prenyl protease 1-like OS=Cricetulus griseus OX=10029 GN=I79_008235 PE=4 SV=1	I79_008235	54.704	5.6	9	11	9	0.925	1.069	1.018	0.982	0.982	1.075	0.994	1.085	1.013	1.018	0.982	1.018	1.072	1.012	1.062	1.013	0.946	0.9905	0.8905	0.0721858	1.045	0.0287081	1.042	0.0105566	0.879	0.0163432
G3HZ25	"NADH dehydrogenase [ubiquinone] flavoprotein 2, mitochondrial OS=Cricetulus griseus OX=10029 GN=I79_016320 PE=4 SV=1"	I79_016320	25.464	19	8	14	8	0.843	0.851	1.201	0.973	0.992	1.028	0.867	0.888	1.097	1.201	1.147	1.201	1.032	1.066	1.154	1.097	1.109	1.16	1.16	0.00517241	1.0355	0.00724288	0.894	0.0391499	0.84	0.0287234
G3I5T6	Serine/threonine-protein phosphatase 5 OS=Cricetulus griseus OX=10029 GN=I79_018843 PE=4 SV=1	I79_018843	67.497	1.2	2	2	2	1.106	1.088	0.911	0.968	1.013	1.021	1.129	1.002	1.078	0.911	0.97	0.911	0.956	0.932	0.875	1.078	1.011	0.903	0.803	0.0310078	0.871	0.0514933	1.005	0.0437811	1.1125	0.0633708
G3I1J6	[Protein ADP-ribosylarginine] hydrolase OS=Cricetulus griseus OX=10029 GN=I79_017258 PE=4 SV=1	I79_017258	38.788	0.8	1	1	1	1.105	1.049	1.032	1.021	0.945	0.927	1.024	1.004	0.949	1.032	1.021	1.032	0.911	0.982	0.924	0.949	1.045	0.9125	0.8125	0.0126027	0.842	0.0159236	0.8225	0.0428184	0.872	0.0534979
G3GS47	Glycosyltransferase 8 domain-containing protein 4 OS=Cricetulus griseus OX=10029 GN=I79_000357 PE=4 SV=1	I79_000357	61.491	34.5	12	29	12	1.008	1.025	0.975	0.993	1.104	0.933	0.94	0.994	0.984	0.975	0.991	0.975	1.11	0.972	0.985	0.984	0.933	1.031	1.031	0.0446169	0.8515	0.019443	1.0595	0.0740916	0.875	0.0348718
G3HX83	Ras-related protein Rab-14 OS=Cricetulus griseus OX=10029 GN=I79_015602 PE=4 SV=1	I79_015602	23.897	17.6	1	1	1	1.007	0.902	0.961	0.969	1.104	1.071	1.079	0.953	0.968	0.961	1.007	0.961	0.992	1.046	0.962	0.968	0.98	1.093	1.093	0.119854	1.064	0.00657895	1.0355	0.00338001	0.89	0.0171717
G3GTU1	DNA ligase OS=Cricetulus griseus OX=10029 GN=I79_001080 PE=3 SV=1	I79_001080	113.41	14.9	6	9	6	0.847	1.016	1.091	1.015	0.948	0.995	0.843	1.011	1.051	1.091	1.019	1.091	1.146	1.066	1.198	1.051	0.949	1.0655	1.0655	0.124355	0.895	0	1.048	0.0019084	0.847	0.0168955
G3IAI7	Target of Myb protein 1 OS=Cricetulus griseus OX=10029 GN=H671_3g9990 PE=3 SV=1	H671_3g9990	54.186	17	7	23	7	1.082	0.997	0.948	0.895	0.919	1.018	1.102	0.965	0.951	0.948	0.999	0.948	1.039	1.087	0.827	0.951	0.978	0.8745	0.8745	0.0543168	0.893	0.0251762	1.092	0.003663	0.891	0.012109
G3HCI9	Scaffold attachment factor B1 OS=Cricetulus griseus OX=10029 GN=I79_008200 PE=4 SV=1	I79_008200	102.83	1.5	4	4	4	1.007	0.99	1.024	1.011	0.982	0.884	0.89	0.957	0.999	1.024	1.024	1.024	1.056	1.024	1.004	0.999	1.019	0.998	0.898	0.00601202	0.8255	0.0448406	1.0155	0.0152634	0.8855	0.00963978
G3GYC4	Mitochondrial 2-oxoglutarate/malate carrier protein OS=Cricetulus griseus OX=10029 GN=I79_002799 PE=3 SV=1	I79_002799	31.086	41	4	12	4	0.906	0.925	0.891	0.914	0.924	1.152	1.044	1.029	1.043	1.064	1.084	0.891	0.971	0.967	1.009	1.043	1.024	1.004	1.004	0.00498008	1.132	0.0176678	0.8025	0.0116343	0.8625	0.0181818
G3H940	BSD domain-containing protein 1 OS=Cricetulus griseus OX=10029 GN=I79_006902 PE=4 SV=1	I79_006902	47.012	10.1	1	1	1	1.033	0.965	1.032	1.029	0.962	0.896	0.926	0.923	1.058	1.002	1.065	1.032	0.973	1.043	0.996	1.058	1.053	0.9965	0.8965	0.000501756	0.826	0.0323974	0.875	0.00410256	1.0225	0.0327628
G3I403	Serine/threonine-protein phosphatase PP1-alpha catalytic subunit OS=Cricetulus griseus OX=10029 GN=I79_018174 PE=4 SV=1	I79_018174	16.583	10.4	3	3	1	1.023	0.982	0.946	1.124	1.115	0.826	0.845	0.94	1.062	1.04	1.008	0.946	0.917	0.95	1.099	1.062	1.015	1.117	1.117	0.0161146	0.8915	0.0734717	0.812	0.0328947	1.014	0.00690335
G3I7E2	Focal adhesion kinase 1 OS=Cricetulus griseus OX=10029 GN=I79_019430 PE=3 SV=1	I79_019430	116.37	7.6	6	8	6	1.033	0.931	1.059	0.968	1.014	0.985	1.018	0.959	1.014	1.036	1.054	1.059	0.966	1.03	0.937	1.014	0.984	1.013	1.013	0.0750247	1.0075	0.0223325	0.8545	0.0235726	0.8565	0.0235233
G3GYS2	RING finger protein 220 OS=Cricetulus griseus OX=10029 GN=I79_002988 PE=4 SV=1	I79_002988	35.624	20.2	4	7	4
G3I310	26S proteasome non-ATPase regulatory subunit 2 OS=Cricetulus griseus OX=10029 GN=I79_017809 PE=4 SV=1	I79_017809	72.983	20.6	9	13	6	0.944	0.949	1.019	1.032	1.054	1.023	0.966	1.004	1.009	1.022	0.998	1.019	0.999	1.003	1.093	1.009	1.013	1.102	1.102	0.00816697	1.0405	0.0168188	0.891	0.0141271	1.001	0.013986
G3HHY2	Peroxisomal multifunctional enzyme type 2 OS=Cricetulus griseus OX=10029 GN=I79_010243 PE=3 SV=1	I79_010243	50.551	11.1	3	4	3	0.938	0.957	1.066	1.031	1.004	0.946	0.887	0.932	0.992	1.103	1.022	1.066	1.136	1.033	1.099	0.992	0.991	1.074	1.074	0.0232775	0.86	0.0145833	1.0205	0.00930916	0.8345	0.0379882
G3HBK4	NADH dehydrogenase [ubiquinone] 1 alpha subcomplex subunit 12 OS=Cricetulus griseus OX=10029 GN=I79_007837 PE=3 SV=1	I79_007837	11.787	20.3	10	62	2	0.889	1.124	0.995	0.984	1.058	0.998	0.887	0.931	1.107	1.027	1.119	0.995	1.105	0.896	1.107	1.107	0.893	1.024	1.024	0.0810547	0.813	0.0930997	0.8385	0.14651	0.838	0.149254
G3HC83	Adenosine 3'-phospho 5'-phosphosulfate transporter 1 OS=Cricetulus griseus OX=10029 GN=I79_008087 PE=4 SV=1	I79_008087	33.081	5.5	3	4	3		0.953			0.984			1.129			0.946			1.039			0.964	1.033	1.033		1.185		1.098		1.019
G3I097	Metaxin-3 OS=Cricetulus griseus OX=10029 GN=I79_016774 PE=4 SV=1	I79_016774	19.477	17.4	3	3	3
G3HET6	RING finger protein 114 OS=Cricetulus griseus OX=10029 GN=I79_009083 PE=4 SV=1	I79_009083	21.851	10.6	2	4	2	1.034	1.106	0.991	1.102	0.967	1.02	1.055	1.055	1.054	1.036	0.933	0.991	0.776	0.929	1.066	1.054	1.033	0.97	0.87	0.0989691	0.887	0.0334347	0.8725	0.141547	1.062	0.0423729
G3IAK3	RING finger protein 214 OS=Cricetulus griseus OX=10029 GN=I79_020626 PE=4 SV=1	I79_020626	77.523	14.2	10	18	10	1.117	1.099	0.907	0.934	0.943	0.947	1.058	1.041	0.976	0.905	0.937	0.907	0.98	1.033	0.836	0.976	0.954	0.847	0.847	0.012987	0.847	0	1.0925	0.00869565	1.048	0.028626
G3GYW2	Ras-associated and pleckstrin-likey domains-containing protein 1 OS=Cricetulus griseus OX=10029 GN=I79_003016 PE=4 SV=1	I79_003016	111.71	14.1	3	3	3	0.928	0.901	1.081	1.044	1.04	0.941	0.873	1.001	1.097	1.032	1.01	1.081	0.982	1.056	1.125	1.097	1.002	1.1395	1.1395	0.0127249	1.026	0.082846	0.899	0.047047	1.0275	0.0345499
G3HI06	Peptidylprolyl isomerase OS=Cricetulus griseus OX=10029 GN=I79_010268 PE=4 SV=1	I79_010268	133.72	14.1	5	6	5	0.945	0.953	0.929	1.014	0.944	0.952	0.9	1.044	1.03	1.051	0.982	0.929	1.132	1.144	1.073	1.03	1.007	1.032	1.032	0.0397287	1.0235	0.0698583	1.121	0.0392507	1.0025	0.0224439
G3I5F4	Protein canopy-like 4 OS=Cricetulus griseus OX=10029 GN=I79_018700 PE=4 SV=1	I79_018700	26.831	11.1	4	4	4	0.921	1.107		1.103	0.9	1.189	1.095	1.074	0.886	1.047	0.9		0.96	1.043	1.198	0.886	1.002	1.0055	1.0055	0.191447	1.0795	0.101436	1.038	0.11657	0.8795	0.136294
G3HXL9	AP2-associated protein kinase 1 OS=Cricetulus griseus OX=10029 GN=I79_015746 PE=4 SV=1	I79_015746	129.18	6.9	2	2	2	0.905	0.899	0.943	0.97	0.922	1.011	0.915	0.941	1.076	1.074	1.067	0.943	1.051	1.099	1.072	1.076	1.078	1.049	1.049	0.0219256	1.029	0.0174927	1.0045	0.0253858	1.006	0.00397614
G3HIG4	Lysophosphatidylcholine acyltransferase 4 OS=Cricetulus griseus OX=10029 GN=I79_010433 PE=4 SV=1	I79_010433	57.227	3.2	2	4	1	0.928	0.913	0.896	0.952	0.845	1.179	1.094	1.022	0.914	1.063	1.012	0.896	1.054	1.1	1.026	0.914	1.104	0.976	0.876	0.0512295	1.149	0.0261097	1.0395	0.045695	0.8755	0.118401
G3GT01	RING finger protein 160 OS=Cricetulus griseus OX=10029 GN=I79_000774 PE=4 SV=1	I79_000774	199.89	21.8	13	19	13	1.037	1.113	0.785	0.945	0.943	1.01	1.047	1.049	0.955	0.873	0.905	0.785	1.155	0.966	0.911	0.955	0.99	0.879	0.879	0.036405	0.876	0.0348361	1.195	0.107113	1.094	0
G3IAV4	Cation-transporting ATPase OS=Cricetulus griseus OX=10029 GN=I79_020736 PE=3 SV=1	I79_020736	110.9	22.9	5	10	5	1.075	1.025	0.907	0.955	0.925	0.936	1.006	1.068	1.083	1.01	1.113	0.907	0.872	0.922	0.888	1.083	0.959	0.895	0.895	0.00782123	0.889	0.0535895	0.8455	0.0206978	0.867	0.108583
G3HQ29	Myotubularin-related protein 10 OS=Cricetulus griseus OX=10029 GN=I79_012920 PE=3 SV=1	I79_012920	89.551	9.4	4	5	4	1.013		0.941	1.071		1.144	1.159		0.961	0.807		0.941	1.008		1.057	0.961		1.057	1.057		1.144		1.249		1.191
G3HR49	Transcription initiation factor TFIID subunit 8 OS=Cricetulus griseus OX=10029 GN=I79_013310 PE=4 SV=1	I79_013310	33.972	11	4	5	4	1.721	1.602	1.099	0.663	0.745	0.778	1.339	1.476	0.914	0.569	0.91	1.099	0.819	0.456	0.385	0.914	0.893	0.425	0.425	0.00941177	0.8495	0.0141672	0.87	0.483505	1.2935	0.241593
G3I350	Lysophospholipid acyltransferase 7 OS=Cricetulus griseus OX=10029 GN=I79_017851 PE=4 SV=1	I79_017851	30.775	1.3	1	1	1		1.042			0.913			1.033			0.971			0.97			1.084	0.876	0.876		0.891		0.899		1.116
G3H2Y6	GA-binding protein subunit beta-2 OS=Cricetulus griseus OX=10029 GN=CgPICR_014417 PE=4 SV=1	CgPICR_014417	44.861	47.5	14	39	13		1.302			0.979			1.061			0.963			0.92			0.824	0.752	0.752		0.815		0.855		0.856
G3HAL4	Protein FAM105B OS=Cricetulus griseus OX=10029 GN=I79_007473 PE=4 SV=1	I79_007473	34.863	3.1	3	4	3	1.116		0.959	0.972		0.832	0.929		1.037	0.833		0.959	1.127		0.871	1.037		0.871	0.871		0.832		1.353		1.245
G3I8R9	Endoplasmic reticulum chaperone BiP OS=Cricetulus griseus OX=10029 GN=HSPA5 PE=1 SV=1	HSPA5	72.378	14	4	5	4	0.897	0.905	1.139	0.966	0.967	1.051	0.943	0.942	1	1.063	1.072	1.139	1.133	1.12	1.077	1	1.005	1.073	1.073	0.00372787	1.046	0.00478011	1.0555	0.00994789	0.839	0.00212992
G3I1H8	NADH dehydrogenase [ubiquinone] 1 beta subcomplex subunit 1 OS=Cricetulus griseus OX=10029 GN=I79_017235 PE=4 SV=1	I79_017235	6.9981	8.1	17	20	17	1.086		0.921	0.893		1.07	1.162		1.013	0.986		0.921	0.861		0.822	1.013		0.822	0.822		1.07		0.873		1.027
G3HY52	Tyrosine-protein kinase OS=Cricetulus griseus OX=10029 GN=I79_015969 PE=3 SV=1	I79_015969	131.75	32.7	4	7	4	1.127	1.09	1.086	1.076	1.068	0.937	1.056	1.076	1.056	1.044	1.056	1.086	0.726	0.639	0.955	1.056	0.952	0.9675	0.8675	0.0129199	0.862	0.0259875	0.65	0.0692308	0.8565	0.0569786
G3HS46	Dynactin subunit 4 OS=Cricetulus griseus OX=10029 GN=I79_013672 PE=4 SV=1	I79_013672	45.743	5.5	3	4	3	1.06	1.065		1.039	0.928	1.047	1.11	1.055	0.92	0.913	1		0.952	0.929	0.98	0.92	1.043	0.9255	0.8255	0.0588871	1.019	0.0274779	0.886	0.0578093	1.0255	0.0170648
G3I1S5	Glyceraldehyde-3-phosphate dehydrogenase OS=Cricetulus griseus OX=10029 GN=I79_017344 PE=3 SV=1	I79_017344	21.238	38.6	22	151	11	0.855	1.201	1.09	1.083	0.897	0.899	0.769	1.179	1.106	1.053	0.944	1.09	0.976	0.84	1.267	1.106	0.863	1.007	1.007	0.258193	0.8405	0.0441255	0.8085	0.0203632	0.882	0.0692464
G3H1W2	PEF1 OS=Cricetulus griseus OX=10029 GN=CgPICR_007164 PE=4 SV=1	CgPICR_007164	29.206	1.5	1	1	1	1.059	1.07	1.107	0.903	0.921	0.919	0.973	1.039	1.02	1.076	0.976	1.107	0.961	0.976	0.853	1.02	1.034	0.857	0.857	0.00466745	0.845	0.0275132	0.8465	0.056524	1.0035	0.0553064
G3IDB9	Electron transfer flavoprotein subunit beta OS=Cricetulus griseus OX=10029 GN=I79_021695 PE=4 SV=1	I79_021695	27.705	43.3	7	22	0	0.992	0.987	0.981	0.891	0.917	1.054	1.046	1.022	1.02	1.106	1.064	0.981	0.975	0.977	0.898	1.02	1.013	0.9135	0.8135	0.0169677	1.0445	0.00909526	0.8	0.02	0.837	0.0160085
G3HY42	Non-specific serine/threonine protein kinase OS=Cricetulus griseus OX=10029 GN=I79_015959 PE=3 SV=1	I79_015959	55.788	29.2	2	3	2	2.695	2.643	0.808	0.281	0.426	0.866	2.334	1.908	0.221	0.25	0.372	0.808	0.28	0.52	0.104	0.221	0.356	0.1325	0.1325	0.215094	0.794	0.0906801	1.259	0.110405	0.8205	0.0396524
G3HS38	Treacle protein OS=Cricetulus griseus OX=10029 GN=I79_013664 PE=4 SV=1	I79_013664	127.36	34	22	31	22	1.044	0.975	0.821	0.984	0.969	1.011	1.056	1.065	0.974	0.978	1.072	0.821	0.892	0.8	0.943	0.974	1.085	0.9685	0.8685	0.0263294	1.0515	0.0385164	0.829	0.100121	1.004	0.00796813
G3ICB5	Rap1 GTPase-GDP dissociation stimulator 1 OS=Cricetulus griseus OX=10029 GN=I79_021308 PE=4 SV=1	I79_021308	46.919	27.4	9	22	5	0.944	1.025		1.038	1.1	0.959	0.905	0.916	1.065	0.999	0.998		1.081	0.994	1.1	1.065	0.944	1.0865	1.0865	0.0124252	0.8265	0.0350783	1.039	0.0413859	1.006	0.0596421
G3HXA8	Zinc finger FYVE domain-containing protein OS=Cricetulus griseus OX=10029 GN=I79_015627 PE=4 SV=1	I79_015627	166.22	10.1	4	4	4	1.014	1.022	0.963	0.97	1	1.027	1.041	1.054	0.971	0.975	0.95	0.963	1.036	0.996	0.957	0.971	0.954	0.9675	0.8675	0.0108527	1.029	0.00194363	1.0555	0.00710564	1	0.004
G3GZQ9	DNA helicase OS=Cricetulus griseus OX=10029 GN=I79_003354 PE=3 SV=1	I79_003354	301.28	2	1	1	1	1.039	1.033	1.075	1.109	1.109	0.986	1.024	1.028	0.969	0.924	0.918	1.075	0.981	0.979	1.067	0.969	0.967	1.0705	1.0705	0.0032695	0.8905	0.00454316	1.064	0.0018797	1.051	0.00190295
G3I7A2	Uncharacterized protein OS=Cricetulus griseus OX=10029 GN=I79_019389 PE=4 SV=1	I79_019389	7.2262	12.5	2	5	1			1.06									1.06
G3HFV7	Protein FAM114A2 OS=Cricetulus griseus OX=10029 GN=I79_009474 PE=4 SV=1	I79_009474	53.866	2.3	1	1	1	1.032	0.994	0.779	0.956	0.947	0.91	0.939	0.988	0.968	0.953	1.005	0.779	1.142	1.016	0.926	0.968	0.993	0.9395	0.8395	0.0143693	0.852	0.0441176	1.1045	0.0846537	1.002	0.0139721
G3HI99	"Iron-sulfur cluster assembly enzyme ISCU, mitochondrial OS=Cricetulus griseus OX=10029 GN=I79_010366 PE=3 SV=1"	I79_010366	14.989	5.6	5	5	5	0.884	1.062	1.126	1.043	0.937	1.075	0.95	1.067	1.013	1.078	1.033	1.126	1.068	0.966	1.18	1.013	0.937	1.031	1.031	0.14452	1.04	0.0336538	0.863	0.0290758	0.8235	0.0178668
G3HU28	F-actin-capping protein subunit beta OS=Cricetulus griseus OX=10029 GN=I79_014432 PE=3 SV=1	I79_014432	29.067	39.1	3	9	3	0.973	0.997	0.883	1.008	1.045	0.995	0.968	0.962	1.021	1.008	1.014	0.883	1.01	1.046	1.036	1.021	0.992	1.042	1.042	0.00575816	0.88	0.0153061	1.017	0.0147493	0.8955	0.0175791
G3HI58	Protein unc-119-like B OS=Cricetulus griseus OX=10029 GN=I79_010325 PE=4 SV=1	I79_010325	9.7278	2.7	3	3	3			1.067									1.067
G3H3L5	Adiponectin receptor protein 1 OS=Cricetulus griseus OX=10029 GN=I79_004803 PE=4 SV=1	I79_004803	42.53	7.8	2	3	1	1.073	1.069	1.004	1.123	1.061	0.902	0.968	0.955	1.081	1.017	1.035	1.004	0.747	0.787	1.047	1.081	1.105	1.02	1.02	0.0264706	0.8975	0.00501393	0.7475	0.0167224	1.0655	0.00234632
G3HY32	Chitobiosyldiphosphodolichol beta-mannosyltransferase OS=Cricetulus griseus OX=10029 GN=I79_015949 PE=4 SV=1	I79_015949	47.028	28	12	24	12		1.02			0.917			0.926			0.995			1.088			1.002	0.899	0.899		0.808		1.093		1.007
G3IC74	WD repeat-containing protein 47 OS=Cricetulus griseus OX=10029 GN=I79_021262 PE=4 SV=1	I79_021262	97.352	12.3	4	5	2	1.089	1.071	0.997	0.889	0.899	1.024	1.115	1.064	0.934	1.017	0.954	0.997	1.005	1.04	0.816	0.934	0.966	0.8275	0.8275	0.0138973	1.0085	0.0153694	1.039	0.0490857	0.8655	0.0491973
G3IGQ2	Heat shock cognate 71 kDa protein OS=Cricetulus griseus OX=10029 GN=I79_022973 PE=3 SV=1	I79_022973	7.4042	8.5	4	8	1	1.544	1.494	0.794	0.773	0.838	0.919	1.419	1.419	0.818	0.804	0.75	0.794	0.691	0.803	0.501	0.818	0.82	0.531	0.531	0.0356497	0.8345	0.0165864	0.865	0.109845	1.055	0.036019
G3HAB9	Ferritin OS=Cricetulus griseus OX=10029 GN=I79_007365 PE=3 SV=1	I79_007365	30.9	5.1	8	10	8		1.093	0.987		1.113			1.025			0.905	0.987		0.939			0.953	1.018	1.018		0.838		1.038		1.053
G3HJ21	Septin-10 OS=Cricetulus griseus OX=10029 GN=I79_010655 PE=3 SV=1	I79_010655	27.556	28.6	2	3	1		1.007	0.991		0.941			1.077			0.958	0.991		1.029			1.003	0.934	0.834		1.07		1.074		1.047
G3H9E6	60S ribosomal protein L24 OS=Cricetulus griseus OX=10029 GN=H671_7g18749 PE=4 SV=1	H671_7g18749	13.558	20.2	8	13	8	0.68		1.109	0.781		0.778	0.529		1.133	0.773		1.109	2.106		1.149	1.133		1.149	1.149		0.778		2.724		1.466
G3I3C4	"1,2-dihydroxy-3-keto-5-methylthiopentene dioxygenase OS=Cricetulus griseus OX=10029 GN=ADI1 PE=3 SV=1"	ADI1	21.615	19.1	10	12	10		0.926			1.151			0.969			1.004			0.868			1.085	1.243	1.243		1.046		0.865		1.081
G3HNJ6	60S ribosomal protein L5 OS=Cricetulus griseus OX=10029 GN=I79_012334 PE=3 SV=1	I79_012334	34.413	10.4	7	11	7	1.076	1.04	1.217	0.884	0.828	0.811	0.811	0.783	1.085	1.013	1.061	0.993	1.181	1.171	1.217	1.085	1.065	1.2365	0.654	0.0157703	0.8315	0.0155663	1.135	0.0273128	1.0375	0.0322892
G3HQ31	Fanconi-associated nuclease OS=Cricetulus griseus OX=10029 GN=I79_012922 PE=3 SV=1	I79_012922	111.97	31.2	20	37	20	0.761		0.935	1.072		1.254	0.954		0.866	0.825		0.935	1.545		1.409	0.866		1.409	1.409		1.254		1.873		1.05
G3IHB0	14 kDa phosphohistidine phosphatase OS=Cricetulus griseus OX=10029 GN=CgPICR_012381 PE=4 SV=1	CgPICR_012381	13.955	21.9	10	21	10	1.445	1.535	1.036	1.116	0.919	0.849	1.227	1.329	0.836	0.961	0.889	1.036	0.461	0.497	0.772	0.836	0.869	0.6855	0.6855	0.126185	0.8575	0.00991254	0.5195	0.0760346	0.824	0.0584416
G3IMU2	UPF0690 protein C1orf52-like OS=Cricetulus griseus OX=10029 GN=I79_025239 PE=4 SV=1	I79_025239	6.6602	15.6	6	7	6
G3HDC0	UPF0565 protein C2orf69-like OS=Cricetulus griseus OX=10029 GN=I79_008501 PE=4 SV=1	I79_008501	41.22	22.6	8	10	8
G3I2G0	UPF0696 protein C11orf68-like OS=Cricetulus griseus OX=10029 GN=I79_017602 PE=4 SV=1	I79_017602	27.478	5.7	3	3	3	0.962	0.899	0.866	1.149	1.148	0.853	0.821	0.822	1.024	0.966	1.012	0.866	1.084	1.156	1.194	1.024	1.045	1.2355	1.2355	0.0335896	0.8835	0.0345218	1.132	0.00883392	1.0465	0.0129001
G3H343	Sulfatase-modifying factor 1 OS=Cricetulus griseus OX=10029 GN=I79_004652 PE=4 SV=1	I79_004652	31.703	61.9	7	16	7	1.058	0.974		0.965	1.01	0.977	1.034	1.026	0.976	0.976	0.966		0.999	1.115	0.912	0.976	0.998	0.9745	0.8745	0.0641355	1.015	0.0374384	1.089	0.0596878	1.0165	0.0162322
G3GS51	Eukaryotic translation initiation factor 4E type 3 (Fragment) OS=Cricetulus griseus OX=10029 GN=I79_000361 PE=3 SV=1	I79_000361	21.042	12.2	4	5	4
G3HQI6	Methyl-CpG-binding domain protein 1 (Fragment) OS=Cricetulus griseus OX=10029 GN=I79_013088 PE=4 SV=1	I79_013088	36.63	7.1	3	4	3		0.9	0.933		1.104			1.024			0.975	0.933		1.04			0.965	1.227	1.227		1.138		1.067		0.89
G3HJN6	Insulin-like growth factor 2 mRNA-binding protein 1 OS=Cricetulus griseus OX=10029 GN=I79_010884 PE=4 SV=1	I79_010884	60.776	9.4	4	5	4
G3HZH7	Non-specific serine/threonine protein kinase OS=Cricetulus griseus OX=10029 GN=I79_016481 PE=4 SV=1	I79_016481	60.752	6.1	2	2	2	0.886	0.799	0.803	0.954	0.98	0.997	0.883	0.916	1.07	1.076	1.117	0.803	1.022	1.068	1.077	1.07	1.103	1.152	1.152	0.0651042	1.0715	0.0695287	0.853	0.00314795	0.8905	0.00353357
G3GXW9	SAM domain and HD domain-containing protein 1 OS=Cricetulus griseus OX=10029 GN=I79_002615 PE=4 SV=1	I79_002615	76.196	6.1	3	4	3	1.146	1.027	0.971	1.023	0.966	0.88	1.008	1.251	1.016	0.93	0.82	0.971	0.745	0.971	0.893	1.016	0.993	0.917	0.817	0.0261723	1.049	0.161106	0.8925	0.192947	1.1515	0.0516717
G3HLM2	Glycylpeptide N-tetradecanoyltransferase 1 OS=Cricetulus griseus OX=10029 GN=I79_011612 PE=4 SV=1	I79_011612	26.797	1.7	1	2	1	1.058	0.955		0.997	1.015	0.901	0.953	0.956	0.967	0.986	0.994		1.049	1.022	0.942	0.967	1.013	1.0025	1.0025	0.0603491	0.851	0.0525762	1.046	0.0172084	1	0.019
G3HH31	Filamin-A-interacting protein 1 OS=Cricetulus griseus OX=10029 GN=I79_009927 PE=4 SV=1	I79_009927	137.75	10	6	8	6	0.901		0.939	0.775		0.906	0.816		1.265	1.317		0.939	0.893		0.86	1.265		0.86	0.86		0.806		0.678		0.861
G3GRT0	Adenine phosphoribosyltransferase OS=Cricetulus griseus OX=10029 GN=I79_000224 PE=3 SV=1	I79_000224	20.767	32.2	10	15	10	1.136	1.116	0.89	0.968	0.955	0.995	1.13	1.055	0.905	0.994	0.983	0.89	0.818	0.835	0.852	0.905	1.004	0.854	0.854	0.00234192	0.87	0.0257732	0.836	0.0155502	0.8655	0.0574832
G3HGQ9	1-acyl-sn-glycerol-3-phosphate acyltransferase delta OS=Cricetulus griseus OX=10029 GN=I79_009799 PE=4 SV=1	I79_009799	43.794	10.6	4	6	4
G3GZD8	Dedicator of cytokinesis protein 7 OS=Cricetulus griseus OX=10029 GN=I79_003201 PE=3 SV=1	I79_003201	62.254	42.4	6	13	6	1.013	1.048		1	0.98	0.937	0.949	0.972	1.023	1.041	0.993		0.905	0.895	0.987	1.023	1.036	0.961	0.861	0.0270552	0.832	0.00536481	0.885	0.0180791	1.013	0.029615
G3HBI1	Peroxidasin-like OS=Cricetulus griseus OX=10029 GN=I79_007809 PE=4 SV=1	I79_007809	165.36	12	3	5	3	1.197	1.09	1.01	0.966	1.029	1.137	1.361	1.143	0.943	0.759	0.899	1.01	0.793	0.926	0.807	0.943	0.944	0.8755	0.8755	0.078241	1.093	0.0402562	1.0375	0.00722892	1.146	0.0837696
G3GWD5	Wolframin OS=Cricetulus griseus OX=10029 GN=I79_002056 PE=4 SV=1	I79_002056	100.39	31.4	15	23	15	0.967	0.667	0.885	0.985	0.73	1.071	1.036	0.981	0.932	1.1	0.732	0.885	0.983	2.082	1.019	0.932	0.807	1.0565	1.0565	0.0354946	1.271	0.157356	1.869	0.521669	0.8745	0.130836
G3HXW1	Nuclear factor NF-kappa-B p100 subunit OS=Cricetulus griseus OX=10029 GN=I79_015876 PE=4 SV=1	I79_015876	24.054	15	4	5	4	0.838	0.85	1.09	0.917	0.918	1.107	0.928	0.806	1	1.016	1.083	1.09	1.252	1.091	1.094	1	1.037	1.087	1.087	0.00643974	1.0275	0.0773723	1.1195	0.100491	0.871	0.0133883
G3HVC7	Diphthamide biosynthesis protein 1 OS=Cricetulus griseus OX=10029 GN=I79_014912 PE=3 SV=1	I79_014912	71.852	22.8	8	126	1	1.013	1.208	0.926	0.937	0.958	1.244	1.26	1.078	0.949	0.95	0.98	0.926	0.865	0.912	0.925	0.949	0.974	0.859	0.859	0.0768335	1.068	0.164794	0.821	0.0108578	0.8965	0.00250878
G3H576	Annexin OS=Cricetulus griseus OX=10029 GN=I79_005451 PE=3 SV=1	I79_005451	76.493	16.2	3	6	3	1.016	1.037	1.057	1.002	1.031	0.972	0.988	1.017	1.025	1.054	1.047	1.057	0.924	0.885	0.986	1.025	1.028	0.99	0.89	0.0040404	0.8765	0.0046083	0.861	0.018583	0.877	0.00511771
G3ID54	Calmodulin-regulated spectrin-associated protein 1 OS=Cricetulus griseus OX=10029 GN=I79_021627 PE=3 SV=1	I79_021627	160.03	12	2	3	2	1.03	1.093		1.059	1.008	1.022	1.053	0.973	1.025	0.916	0.887		0.929	0.998	1.028	1.025	1.062	0.975	0.875	0.054359	0.856	0.0690377	1.0695	0.0518934	1.158	0.0336788
G3HLY6	Vacuolar protein-sorting-associated protein 25 OS=Cricetulus griseus OX=10029 GN=I79_011730 PE=4 SV=1	I79_011730	20.747	4.8	1	1	1	1.102	1.123	1.128	0.972	0.937	0.934	1.029	1.015	0.971	1.028	0.967	1.128	0.919	0.958	0.882	0.971	1.023	0.858	0.858	0.027972	0.819	0.0163221	0.8425	0.0514589	1.0015	0.0564154
G3GTI9	Transcription factor SOX-10 OS=Cricetulus griseus OX=10029 GN=I79_000973 PE=4 SV=1	I79_000973	40.609	24.9	8	12	8
G3HP75	D-3-phosphoglycerate dehydrogenase OS=Cricetulus griseus OX=10029 GN=CgPICR_014506 PE=3 SV=1	CgPICR_014506	56.583	1.1	1	1	1	1.067	1.039	0.906	0.981	0.994	0.997	1.064	1.048	0.927	0.971	0.962	0.906	1.01	1.017	0.919	0.927	0.922	0.938	0.838	0.0202559	1.003	0.00598205	1.0485	0.00810682	0.8565	0.00156822
G3HCW1	Uncharacterized protein C19orf43-like OS=Cricetulus griseus OX=10029 GN=I79_008329 PE=4 SV=1	I79_008329	29.797	0.8	1	1	1	0.959	1.131	1.118	1.06	0.998	1.046	1.003	1.122	1.103	1.034	0.911	1.118	0.843	0.88	1.105	1.103	0.988	0.9935	0.8935	0.112229	1.019	0.0264966	0.8905	0.0847838	1.076	0.00836431
G3I6H3	Splicing factor 1 OS=Cricetulus griseus OX=10029 GN=I79_019082 PE=4 SV=1	I79_019082	56.755	4.6	2	2	2	1.102	0.997	0.764	1.008	0.969	0.819	0.902	0.991	1.019	1.08	1.081	0.764	0.926	0.909	0.915	1.019	1.012	0.9435	0.8435	0.0302067	0.8065	0.0965251	0.849	0.00942285	0.84	0.00425532
G3GV27	Importin-11 (Fragment) OS=Cricetulus griseus OX=10029 GN=I79_001555 PE=4 SV=1	I79_001555	78.805	70.2	36	187	30	1.269	1.027	1.03	0.996	1.098	0.716	0.908	1.035	0.947	0.919	0.953	1.03	0.845	0.898	0.785	0.947	0.981	0.927	0.827	0.153182	0.862	0.169374	0.8305	0.0123589	1.0295	0.000485673
G3I0L3	Myc-induced nuclear antigen OS=Cricetulus griseus OX=10029 GN=I79_016901 PE=3 SV=1	I79_016901	94.771	20.2	17	25	17	1.159	1.15		1.021	1.008	0.88	1.02	1.094	0.972	0.953	1.001		0.916	0.928	0.881	0.972	0.9	0.879	0.879	0.00227531	0.8155	0.0387766	0.844	0.0180085	0.8595	0.0630537
G3H2G2	Serine/threonine-protein kinase SIK2 OS=Cricetulus griseus OX=10029 GN=I79_004374 PE=4 SV=1	I79_004374	96.324	0.3	2	2	2	1.113	0.987		0.991	0.978	0.961	1.07	0.988	0.999	0.963	1.024		0.873	1.042	0.89	0.999	0.991	0.9405	0.8405	0.0536948	0.881	0.0203874	0.8625	0.0576623	1.0025	0.034414
G3IJR0	Large neutral amino acids transporter small subunit 4 OS=Cricetulus griseus OX=10029 GN=I79_024096 PE=4 SV=1	I79_024096	23.963	2.6	2	2	2
G3IJ59	Nebulin OS=Cricetulus griseus OX=10029 GN=I79_023890 PE=4 SV=1	I79_023890	498.16	5.6	3	3	3
G3H0A9	Zinc finger transcription factor Trps1 (Fragment) OS=Cricetulus griseus OX=10029 GN=I79_003564 PE=4 SV=1	I79_003564	44.21	9.7	1	6	1	1.044	1.001	0.834	1.129	1.139	1.08	1.127	1.101	1.025	0.834	0.873	0.834	0.86	0.975	1.081	1.025	0.93	1.1095	1.1095	0.0256872	1.09	0.00917431	1.074	0.0400372	1.147	0.0714908
G3I624	Mannose-1-phosphate guanyltransferase alpha OS=Cricetulus griseus OX=10029 GN=I79_018935 PE=4 SV=1	I79_018935	46.314	0.7	1	1	1	0.994	0.901	0.946	1.065	1.111	1.123	1.116	0.933	1.018	0.933	1.04	0.946	0.885	0.995	1.071	1.018	1.021	1.152	1.152	0.0703125	1.0795	0.0402964	0.853	0.00419727	1.0365	0.0525808
G3HB36	CDKN1B OS=Cricetulus griseus OX=10029 GN=CgPICR_015622 PE=4 SV=1	CgPICR_015622	22.214	18	5	11	4	0.872	1.051	0.92	0.892	0.844	1.054	0.919	0.988	1.03	1.217	1.249	0.92	1.036	0.883	1.023	1.03	1.037	0.913	0.813	0.120482	0.897	0.0571715	0.779	0.0924262	0.838	0.00954654
G3HWX4	Elongation factor 1-alpha 1 OS=Cricetulus griseus OX=10029 GN=I79_015487 PE=4 SV=1	I79_015487	49.167	23.8	8	18	6	1.087	1.143		1.139	1.318	1.008	1.096	1.098	1.014	0.878	0.841		0.803	0.646	1.048	1.014	0.993	1.1005	1.1005	0.0477056	0.8845	0.02387	0.8415	0.087344	1.168	0.0111301
G3I729	Myosin-14 OS=Cricetulus griseus OX=10029 GN=I79_019310 PE=3 SV=1	I79_019310	228.66	20.8	7	8	4	1.046	1.049	1.06	1.066	0.995	0.917	0.959	1.016	0.959	0.951	0.973	1.06	1.037	1.034	1.019	0.959	0.952	0.984	0.884	0.0355691	0.843	0.0275716	1.0765	0.0125406	0.893	0.0151057
G3HXA1	Ankyrin repeat and MYND domain-containing protein 2 OS=Cricetulus griseus OX=10029 GN=I79_015620 PE=4 SV=1	I79_015620	48.78	2.1	1	2	1	1.033	1.047		0.996	0.985	1.016	1.05	1.064	0.991	0.958	0.943		0.98	0.948	0.964	0.991	0.979	0.9525	0.8525	0.0120735	1.016	0	1.014	0.00887574	1.036	0.0019305
G3GU57	Replication factor C subunit 5 OS=Cricetulus griseus OX=10029 GN=I79_001208 PE=4 SV=1	I79_001208	45.3	25.3	21	27	21	1.01	0.975	1.122	1.143	1.161	1.032	1.042	0.98	0.955	0.934	0.902	1.122	0.926	0.982	1.132	0.955	1.009	1.1615	1.1615	0.0253982	1.0185	0.0132548	1.04	0.0471154	1.0705	0.0453059
G3H0E4	Chondroitin sulfate proteoglycan 4 OS=Cricetulus griseus OX=10029 GN=I79_003599 PE=4 SV=1	I79_003599	252.01	17.1	21	33	21	0.996			1.057		0.874	0.871		1.028	0.926			1.136		1.061	1.028		1.061	1.061		0.874		1.227		1.11
G3HH38	Sialin OS=Cricetulus griseus OX=10029 GN=I79_009934 PE=4 SV=1	I79_009934	54.698	6.5	3	6	3	0.989	0.851	1.02	0.963	1.108	0.973	0.962	1.022	1.122	1.025	1.1	1.02	0.999	0.92	0.974	1.122	1.076	1.138	1.138	0.144112	1.087	0.104876	0.8055	0.0767532	1.0365	0.0564399
G3GS34	"Membrane-associated guanylate kinase, WW and PDZ domain-containing protein 1 OS=Cricetulus griseus OX=10029 GN=I79_000343 PE=4 SV=1"	I79_000343	28.44	2.4	4	6	4
G3I1P6	Nucleosome-binding protein 1 OS=Cricetulus griseus OX=10029 GN=I79_017309 PE=4 SV=1	I79_017309	33.339	20.3	6	10	6	1.357	1.345	0.852	1.013	1.073	0.87	1.181	1.132	0.83	0.951	0.968	0.852	0.69	0.64	0.746	0.83	0.884	0.772	0.772	0.0336788	0.856	0.0163551	0.6935	0.0468637	0.893	0.0223964
G3HNV5	U6 snRNA-associated Sm-like protein LSm8 OS=Cricetulus griseus OX=10029 GN=LSM8 PE=3 SV=1	LSM8	8.109	30.9	13	18	13	0.821	0.982		0.889	1.008	1.228	1.008	0.942	1.042	1.09	0.989		1.141	0.976	1.083	1.042	1.108	1.0545	1.0545	0.027027	1.0935	0.123	1.017	0.0294985	1.038	0.0789981
G3H5C5	Phosphatidylinositol-5-phosphate 4-kinase type-2 alpha OS=Cricetulus griseus OX=10029 GN=I79_005506 PE=4 SV=1	I79_005506	36.954	33.3	3	4	3	1.029		1.088	0.893		0.915	0.942		1.024	1.121		1.088	0.987		0.868	1.024		0.868	0.868		0.815		0.88		0.813
G3I7E3	Protein argonaute-2 OS=Cricetulus griseus OX=10029 GN=AGO2 PE=3 SV=1	AGO2	92.358	9.8	1	1	1	0.973	0.933	0.95	0.95	0.911	0.909	0.884	0.851	0.941	0.999	1.017	0.95	1.144	1.145	0.976	0.941	1.101	0.976	0.876	0	0.8105	0.00164745	1.1355	0.00836636	1.0125	0.0696296
G3H265	"Diablo-like, mitochondrial OS=Cricetulus griseus OX=10029 GN=I79_004311 PE=4 SV=1"	I79_004311	21.725	5.1	5	8	5	0.907	0.838	1.015	0.97	1.065	1.096	0.994	1.061	1.036	1.059	1.046	1.015	1.067	0.988	1.069	1.036	0.979	1.17	1.17	0.0863248	1.181	0.0719729	0.8765	0.0322581	0.857	0.0219436
G3I9W7	Ras-related protein Rab-6A (Fragment) OS=Cricetulus griseus OX=10029 GN=I79_020378 PE=4 SV=1	I79_020378	12.342	2.2	3	3	3	1.043	1.048	0.873	0.935	0.907	0.949	0.99	1.116	1.045	1.012	1.016	0.873	0.975	0.944	0.896	1.045	0.956	0.8805	0.8805	0.0176036	1.007	0.0575968	0.846	0.0179704	0.887	0.0466059
G3ILW0	Serine/threonine-protein kinase PAK 1 OS=Cricetulus griseus OX=10029 GN=I79_024882 PE=4 SV=1	I79_024882	36.48	3.2	3	4	3	0.917	1.006	0.846	1.015	1.023	1.031	0.945	0.951	1.059	1.024	1.116	0.846	0.982	1.019	1.107	1.059	1.009	1.062	1.062	0.0423729	0.888	0.0435223	0.836	0.0245727	0.869	0.0670795
G3GVZ2	Zinc finger FYVE domain-containing protein OS=Cricetulus griseus OX=10029 GN=I79_001898 PE=4 SV=1	I79_001898	154.06	7.4	1	1	1
G3HL93	Muscleblind-like protein 1 OS=Cricetulus griseus OX=10029 GN=I79_011479 PE=4 SV=1	I79_011479	40.951	1.5	7	7	7	1.113	1.166		0.96	1.015	0.934	1.04	1.047	1.01	0.958	0.967		0.987	0.908	0.863	1.01	0.964	0.8665	0.8665	0.00403924	0.816	0.0196507	0.8845	0.0462164	1.0255	0.0277913
G3GR86	ATP-dependent 6-phosphofructokinase OS=Cricetulus griseus OX=10029 GN=I79_000029 PE=3 SV=1	I79_000029	86.282	9.5	3	3	3	0.956	0.935	1.012	0.942	0.869	0.916	0.876	0.949	1.055	1.236	1.143	1.012	1.014	1.004	0.985	1.055	1.071	0.957	0.857	0.0292581	0.8655	0.0512688	0.849	0.0341578	0.8955	0.0463428
G3IKQ6	CSTB OS=Cricetulus griseus OX=10029 GN=CgPICR_016021 PE=4 SV=1	CgPICR_016021	11.189	10.2	5	7	5	0.73	0.741	0.89	0.822	0.736	0.877	0.64	0.627	1.246	1.137	1.217	0.89	1.366	1.349	1.126	1.246	1.264	1.0595	1.0595	0.0627655	0.8615	0.0179919	1.1545	0.0402772	1.0675	0.0266979
G3IH63	Myosin-9 OS=Cricetulus griseus OX=10029 GN=I79_023145 PE=3 SV=1	I79_023145	225.79	8	2	2	2	0.96	0.958	0.976	1.031	1.037	0.992	0.952	0.933	1.029	0.998	1.005	0.976	1.033	1.04	1.074	1.029	1.036	1.078	1.078	0.00371057	0.883	0.00915565	1.035	0	1.031	0
G3HZU2	Testis anion transporter 1 OS=Cricetulus griseus OX=10029 GN=I79_016606 PE=4 SV=1	I79_016606	147.71	15.3	3	4	3	1.233	0.82		0.872	1.113	0.976	1.204	0.612	1.019	0.858	0.937		0.82	1.385	0.707	1.019	1.118	1.032	1.032	0.314922	0.861	0.133566	1.217	0.214462	1.1905	0.00209996
G3H5N7	"28S ribosomal protein S9, mitochondrial OS=Cricetulus griseus OX=10029 GN=I79_005621 PE=3 SV=1"	I79_005621	45.002	20.4	8	14	7	0.897	0.98	0.835	0.99	0.984	1.167	1.047	1.097	0.99	1.023	1.003	0.835	1.029	0.995	1.104	0.99	0.988	1.054	1.054	0.0474383	1.143	0.0209974	0.899	0.00700701	0.8765	0.00870456
G3H4J9	Serine/threonine-protein kinase D1 (Fragment) OS=Cricetulus griseus OX=10029 GN=I79_005202 PE=4 SV=1	I79_005202	84.161	2.7	1	2	1	1.003	1.094	0.913	1.04	0.933	1.033	1.036	1.099	0.952	0.991	1.012	0.913	0.99	0.94	1.037	0.952	0.946	0.945	0.845	0.0973545	1.019	0.013739	0.864	0.0363071	0.848	0.0137131
G3ILA5	CCNT1 OS=Cricetulus griseus OX=10029 GN=CgPICR_000139 PE=3 SV=1	CgPICR_000139	81.346	3.1	2	2	2	0.937	1.138	1.06	1.014	0.919	1.003	0.94	1.098	1.029	0.892	0.891	1.06	1.2	0.986	1.082	1.029	0.997	0.945	0.845	0.144974	0.884	0.0193089	1.226	0.0970636	1.1365	0.0153982
G3HWM9	Integral membrane protein GPR177 OS=Cricetulus griseus OX=10029 GN=I79_015389 PE=4 SV=1	I79_015389	19.037	18	5	11	5		0.822	0.873		1.076			1.08			0.995	0.873		1.066			0.963	1.309	1.309		1.314		1.071		0.868
G3HD18	ATP-dependent RNA helicase DDX39 OS=Cricetulus griseus OX=10029 GN=CgPICR_020573 PE=4 SV=1	CgPICR_020573	48.709	17.7	3	6	3	0.916	0.809	1.105	1.088	1.121	0.972	0.89	0.913	1.009	0.996	1.042	1.105	1.082	1.104	1.188	1.009	1.007	1.287	1.287	0.0769231	1.0505	0.0747263	1.073	0.0121156	0.8895	0.0237494
G3I5A0	Short transient receptor potential channel 3 OS=Cricetulus griseus OX=10029 GN=I79_018644 PE=3 SV=1	I79_018644	159.73	5.4	2	2	2	1.124	1.04		0.855	0.93	0.906	1.018	1.075	1.094	1.197	1.202		0.7	0.641	0.761	1.094	1.115	0.8275	0.8275	0.0803625	0.87	0.0659794	0.559	0.0465116	0.821	0.00760043
G3GXK1	Translocation protein SEC63-like OS=Cricetulus griseus OX=10029 GN=I79_002493 PE=4 SV=1	I79_002493	63.521	2.8	6	11	2	0.947	0.891		1.009	1.051	1.029	0.974	1.022	1	0.839	1.006		1.246	1.131	1.065	1	1.012	1.1225	1.1225	0.0512249	1.088	0.0542279	1.3045	0.138367	1.099	0.0846224
G3HSA6	Solute carrier family 13 member 5 OS=Cricetulus griseus OX=10029 GN=I79_013735 PE=4 SV=1	I79_013735	73.661	1.9	1	1	1
G3HB42	Heme-binding protein 1 OS=Cricetulus griseus OX=10029 GN=I79_007657 PE=4 SV=1	I79_007657	21.215	24.5	12	22	12	0.886	0.796		1.055	1.049	0.979	0.867	0.837	1.11	1.144	1.192		0.89	0.948	1.191	1.11	1.153	1.2545	1.2545	0.0506178	1.0155	0.0359429	0.7865	0.0108074	0.8685	0.00154879
G3HI96	Coronin OS=Cricetulus griseus OX=10029 GN=H671_4g11994 PE=3 SV=1	H671_4g11994	53.15	42.4	5	8	5	0.994	1.061	0.893	1.035	1.031	0.98	0.974	1.027	0.977	0.978	0.996	0.893	1.038	0.978	1.041	0.977	0.996	1.0065	1.0065	0.0342772	0.874	0.00616016	1.0215	0.0386686	0.8995	0.00050025
G3H0D1	S phase cyclin A-associated protein in the endoplasmic reticulum OS=Cricetulus griseus OX=10029 GN=I79_003586 PE=4 SV=1	I79_003586	157.33	2.9	2	2	1
G3H303	Proteasome subunit beta OS=Cricetulus griseus OX=10029 GN=I79_004608 PE=3 SV=1	I79_004608	29.177	13.5	6	14	6	0.964	1.001	1.012	1.071	1.053	1.009	0.973	0.922	1.036	1.038	1.062	1.012	1.01	1.02	1.111	1.036	1.042	1.0815	1.0815	0.0272769	0.865	0.0455959	0.8665	0.0067253	0.8895	0.0085902
G3HSW3	Rho GTPase-activating protein 4 OS=Cricetulus griseus OX=10029 GN=I79_013961 PE=4 SV=1	I79_013961	105.73	65.4	22	62	22
G3HY61	Leptin receptor gene-related protein OS=Cricetulus griseus OX=10029 GN=I79_015979 PE=4 SV=1	I79_015979	14.32	15.8	7	10	7	1.001	1.069	0.932	1.047	1.096	1.068	1.069	1.223	1.044	0.952	1	0.932	0.938	0.717	1.046	1.044	0.925	1.0355	1.0355	0.01014	1.106	0.034358	0.851	0.157462	1.011	0.0850643
G3IAW2	"N-alpha-acetyltransferase 35, NatC auxiliary subunit OS=Cricetulus griseus OX=10029 GN=H671_3g10408 PE=4 SV=1"	H671_3g10408	83.335	41.1	23	49	23	0.975	1	0.982	0.995	1.069	1.026	1	0.92	0.96	0.983	0.978	0.982	0.998	1.08	1.021	0.96	0.996	1.045	1.045	0.0229665	0.873	0.0544707	1.0595	0.0420009	0.8975	0.0205514
G3HCS4	26S proteasome non-ATPase regulatory subunit 12 OS=Cricetulus griseus OX=10029 GN=I79_008289 PE=4 SV=1	I79_008289	52.978	63.3	12	26	12	1.004	1.012	0.972	0.978	0.995	1.019	1.023	1.001	1	0.985	0.981	0.972	0.999	0.99	0.974	1	0.98	0.9785	0.8785	0.00459888	1.004	0.0149402	1.0115	0.00247158	1.007	0.00794439
G3GZI6	Calcium-transporting ATPase OS=Cricetulus griseus OX=10029 GN=I79_003248 PE=3 SV=1	I79_003248	72.495	19.8	14	28	13	0.89	0.841	1.046	0.989	0.983	1.127	1.003	0.954	1.063	1.04	1.138	1.046	1.017	1.048	1.111	1.063	1.074	1.14	1.14	0.0254386	1.1305	0.00309597	0.8495	0.0300158	0.883	0.0396745
G3HUL2	Aldehyde oxidase OS=Cricetulus griseus OX=10029 GN=I79_014624 PE=4 SV=1	I79_014624	358.95	54.8	10	35	10	1.03	1.011	1.066	1.011	1.02	0.96	0.989	1.028	0.982	0.956	0.979	1.066	1.065	1.007	0.982	0.982	1.019	0.9955	0.8955	0.013561	0.8885	0.0288316	1.0715	0.039664	1.034	0.00676983
G3HSX7	Calcium-transporting ATPase OS=Cricetulus griseus OX=10029 GN=I79_013976 PE=3 SV=1	I79_013976	130.57	30.5	9	11	9		1.089	1.087		0.913			1.082			0.989	1.087		0.907			1.04	0.838	0.838		0.894		0.817		1.052
G3H8J6	Zinc finger MYM-type protein 2 OS=Cricetulus griseus OX=10029 GN=I79_006698 PE=4 SV=1	I79_006698	152.41	2.3	1	1	1	0.953	1	1.024	1.047	0.975	1.002	0.955	0.938	1.027	1.049	1.001	1.024	1.04	1.003	1.099	1.027	1.085	1.037	1.037	0.0597878	0.87	0.0329897	0.8965	0.00551932	1.0315	0.0508968
G3I8N1	Cysteine-rich PDZ-binding protein OS=Cricetulus griseus OX=10029 GN=I79_019907 PE=4 SV=1	I79_019907	11.216	5.5	2	2	2	1.074		0.967	1.097		0.982	1.055		0.982	0.869		0.967	0.943		1.021	0.982		1.021	1.021		0.882		1.085		1.13
G3HGR7	Transmembrane 9 superfamily member (Fragment) OS=Cricetulus griseus OX=10029 GN=I79_009807 PE=3 SV=1	I79_009807	72.015	32.8	3	5	3	0.897	0.875	1.043	1.017	0.968	0.981	0.88	0.868	1.113	1.051	1.102	1.043	1.077	1.032	1.134	1.113	1.109	1.12	1.12	0.0125	0.8865	0.00557527	0.8805	0.045385	1.0325	0.0256659
G3IF28	DENN domain-containing protein 5A OS=Cricetulus griseus OX=10029 GN=I79_022340 PE=4 SV=1	I79_022340	142.94	21.3	3	4	3	0.848		0.95	0.974		1.129	0.957		1.022	1.014		0.95	1.187		1.149	1.022		1.149	1.149		1.129		1.171		1.008
G3GVV9	D-aminoacyl-tRNA deacylase OS=Cricetulus griseus OX=10029 GN=I79_001862 PE=3 SV=1	I79_001862	23.324	14.1	3	6	3	0.984	0.868	1.03	1.045	1.073	1.016	1	0.887	1.035	1.005	1.104	1.03	0.938	1.014	1.062	1.035	1.016	1.149	1.149	0.075718	1.019	0.00294406	0.8255	0.00810373	0.875	0.0564103
G3HSM8	Lamin-B2 OS=Cricetulus griseus OX=10029 GN=I79_013862 PE=3 SV=1	I79_013862	67.733	7.8	2	3	2	1.014	1.058		1.014	1.037	1.015	1.029	1.081	0.962	0.984	0.922		1.004	0.983	1	0.962	0.925	0.99	0.89	0.010101	1.0185	0.00343643	1.043	0.0220518	0.8905	0.0126199
G3IG06	"Sarcosine dehydrogenase, mitochondrial OS=Cricetulus griseus OX=10029 GN=I79_022683 PE=4 SV=1"	I79_022683	49.46	2	1	1	1		1.047	1.003		0.883			0.968			1.079	1.003		0.995			0.967	0.843	0.843		0.825		0.822		0.896
G3I3G3	Deformed epidermal autoregulatory factor 1-like OS=Cricetulus griseus OX=10029 GN=I79_017975 PE=4 SV=1	I79_017975	63.036	3.8	3	4	3	1.156	1.087	1.033	0.597	0.859	1.172	1.355	1.001	0.933	0.889	0.978	1.033	1.064	0.968	0.516	0.933	1.119	0.653	0.653	0.209801	1.0465	0.119924	1.0935	0.0946502	1.0965	0.0433197
G3HRL6	Tetraspanin OS=Cricetulus griseus OX=10029 GN=I79_013522 PE=3 SV=1	I79_013522	25.495	4.4	4	4	4	0.86	0.837	0.896	1.364	1.256	1.18	1.015	0.962	0.803	0.943	0.917	0.896	1.112	1.132	1.586	0.803	0.905	1.5435	1.5435	0.0275348	1.1645	0.0133104	1.2065	0.0227932	0.8195	0.0734095
G3GXJ4	BEN domain-containing protein 3 OS=Cricetulus griseus OX=10029 GN=I79_002486 PE=4 SV=1	I79_002486	94.28	0.5	1	1	1	0.97	0.731	1.039	0.91	0.866	1.131	1.097	0.866	0.907	0.929	0.981	1.039	1.002	1.568	0.938	0.907	0.967	1.0615	1.0615	0.116345	1.158	0.0233161	1.3385	0.193874	0.881	0.00509684
G3HIW8	Echinoderm microtubule-associated protein-like 1 OS=Cricetulus griseus OX=10029 GN=I79_010596 PE=4 SV=1	I79_010596	20.531	7.3	1	1	1		1.094			0.997			1.093			0.97			0.911			0.96	0.911	0.811		0.899		0.839		0.89
G3HQ89	V-type proton ATPase subunit E 1 OS=Cricetulus griseus OX=10029 GN=I79_012984 PE=3 SV=1	I79_012984	28.054	4.5	2	2	2	1.04	1.043	0.929	0.992	0.999	0.99	1.03	1.082	0.978	1.002	1.013	0.929	0.932	0.914	0.954	0.978	1	0.956	0.856	0.00209205	1.0135	0.023187	0.816	0.0152838	0.8815	0.00560367
G3GX12	Tetratricopeptide repeat protein 13 (Fragment) OS=Cricetulus griseus OX=10029 GN=I79_002298 PE=4 SV=1	I79_002298	76.945	4.2	1	1	1	1.082	1.143	1.033	0.994	1.014	1.084	1.173	1.028	0.937	0.883	0.873	1.033	0.945	1.05	0.919	0.937	0.926	0.903	0.803	0.0177187	0.8915	0.093293	1.1365	0.058513	1.061	0
G3IJB1	Protein zer-1-like OS=Cricetulus griseus OX=10029 GN=I79_023944 PE=4 SV=1	I79_023944	88.367	32.6	29	42	29	0.826	0.6	1.056	1.048	1.117	1.149	0.949	0.692	1.338	0.954	1.152	1.056	0.876	1.19	1.269	1.338	1.177	1.5655	1.5655	0.189396	1.151	0.00173762	0.8755	0.0589441	1.2125	0.157113
G3I7N9	Ras-related protein Rab-38 OS=Cricetulus griseus OX=10029 GN=H671_3g10099 PE=4 SV=1	H671_3g10099	23.714	18.6	8	14	7		1.015	1.144		0.822			1.091			1.05	1.144		0.974			1.057	0.81	0.81		1.075		0.828		1.007
G3HCU7	SWI/SNF-related matrix-associated actin-dependent regulator of chromatin subfamily D member 2 OS=Cricetulus griseus OX=10029 GN=I79_008314 PE=4 SV=1	I79_008314	51.682	6.7	3	3	3	1.1	1.086	1.043	0.954	1.057	1.026	1.129	0.998	0.952	0.918	0.978	1.043	0.96	0.966	0.867	0.952	1.03	0.92	0.82	0.0576087	0.8725	0.0550129	1.017	0.0285152	1.045	0.0076555
G3HDC9	Pumilio domain-containing protein C14orf21-like OS=Cricetulus griseus OX=10029 GN=I79_008533 PE=4 SV=1	I79_008533	63.064	21.3	3	14	2	1.033	1.142	1.099	1.052	1.094	1.058	1.093	1.325	0.961	0.879	0.661	1.099	0.999	0.908	1.018	0.961	0.922	0.988	0.888	0.0303644	1.109	0.0459874	1.2555	0.0943847	1.244	0.121383
G3HHX8	ATP-dependent RNA helicase DHX29 OS=Cricetulus griseus OX=10029 GN=DHX29 PE=3 SV=1	DHX29	155.28	2.7	1	1	1	0.949	0.994	1.1	1.01	1.017	1.003	0.952	0.934	1.015	1.006	0.996	1.1	1.051	1.064	1.064	1.015	0.988	1.0435	1.0435	0.0196454	0.8715	0.0324241	1.0565	0.010885	1.0005	0.00849575
G3H018	40S ribosomal protein S18 OS=Cricetulus griseus OX=10029 GN=I79_003466 PE=3 SV=1	I79_003466	18.872	14.9	4	6	4	1.07	0.987	0.966	0.949	0.934	0.931	0.996	0.961	1.12	0.869	0.969	0.966	1.002	1.11	0.887	1.12	1.046	0.9165	0.8165	0.0321877	0.8525	0.0225722	1.1495	0.0030448	1.184	0.0886824
G3HD13	ASF1B OS=Cricetulus griseus OX=10029 GN=CgPICR_020576 PE=4 SV=1	CgPICR_020576	22.522	8.1	4	6	4	1.035	1.159	0.922	1.329	1.194	1.109	1.148	1.142	0.985	0.795	0.742	0.922	0.739	0.78	1.284	0.985	1.026	1.157	1.157	0.109767	1.047	0.0592168	0.8905	0.0610803	1.311	0.0549199
G3HJD9	Transcription elongation factor SPT5 OS=Cricetulus griseus OX=10029 GN=I79_010783 PE=4 SV=1	I79_010783	104.26	2.7	3	3	3	1.071	1.017		1.081	1.051	0.956	1.024	1.038	0.971	0.884	0.858		1.008	1.002	1.009	0.971	0.966	1.021	1.021	0.0117532	0.8885	0.0328781	1.154	0.0121317	1.112	0.0125899
G3I8V4	Baculoviral IAP repeat-containing protein 4 OS=Cricetulus griseus OX=10029 GN=I79_019986 PE=4 SV=1	I79_019986	49.988	35.6	6	12	5
G3IIQ4	Zinc finger protein 609 OS=Cricetulus griseus OX=10029 GN=I79_023728 PE=4 SV=1	I79_023728	126.01	1.9	1	1	1	0.976		0.97	1.035		0.858	0.837		1.161	1.224		0.97	0.759		1.06	1.161		1.06	1.06		0.858		0.62		0.849
G3IN79	Mitotic checkpoint serine/threonine-protein kinase BUB1 beta OS=Cricetulus griseus OX=10029 GN=I79_025391 PE=4 SV=1	I79_025391	53.933	15.2	9	11	9
G3IIN9	Retinoblastoma-binding protein 6 OS=Cricetulus griseus OX=10029 GN=I79_023712 PE=4 SV=1	I79_023712	195.38	1.2	1	1	1	1.034	0.979		0.988	1.17	1.023	1.058	1.032	1.02	0.923	1.004		0.959	0.906	0.956	1.02	1.022	1.0755	1.0755	0.111111	1.0385	0.0149254	0.8705	0.0705822	1.0615	0.0409797
G3I2I1	DNA helicase OS=Cricetulus griseus OX=10029 GN=CgPICR_011631 PE=3 SV=1	CgPICR_011631	96.542	38.7	22	53	16	1.001	0.994	1.12	1.076	1.067	1.043	1.044	1.021	0.947	0.911	0.947	1.12	1.007	1.032	1.075	0.947	0.97	1.074	1.074	0.000931099	1.035	0.00772947	1.0975	0.00683371	1.032	0.00775194
G3HV10	Putative peptidyl-tRNA hydrolase OS=Cricetulus griseus OX=10029 GN=I79_014783 PE=4 SV=1	I79_014783	17.847	39.8	25	52	24	1.021	0.964		1.206	1.032	1.25	1.276	0.938	0.689	0.862	0.865		0.983	1.186	1.181	0.689	1.026	1.126	1.126	0.0488455	1.1115	0.124606	1.2555	0.0919952	0.8925	0.194962
G3HF72	Mutated melanoma-associated antigen 1 OS=Cricetulus griseus OX=10029 GN=I79_009227 PE=4 SV=1	I79_009227	77.902	62.2	10	88	4			0.639									0.639
G3GZ94	Filamin-C OS=Cricetulus griseus OX=10029 GN=I79_003128 PE=4 SV=1	I79_003128	284.29	23.7	1	5	1	0.906	1.018	0.929	0.84	0.862	1.039	0.941	0.948	1.274	1.178	1.206	0.929	0.713	0.672	0.927	1.274	1.25	0.887	0.887	0.0450958	0.885	0.0548223	0.581	0.0413081	1.0585	0.0212565
G3IA13	2-oxoisovalerate dehydrogenase subunit alpha OS=Cricetulus griseus OX=10029 GN=I79_020429 PE=3 SV=1	I79_020429	37.571	42.2	3	4	3	0.806	0.911	0.84	0.988	0.869	1.231	0.992	0.958	1.038	1.194	1.21	0.84	1.113	0.981	1.226	1.038	1.061	1.09	1.09	0.124771	1.1415	0.0784056	0.8715	0.0694205	0.873	0.0045819
G3HTS7	CpG-binding protein OS=Cricetulus griseus OX=10029 GN=I79_014305 PE=4 SV=1	I79_014305	9.6762	16.9	8	10	8	1.031	0.869	0.976	1.169	1.164	1.067	1.1	1.172	0.839	0.923	0.953	0.976	0.965	0.915	1.134	0.839	0.939	1.2365	1.2365	0.0828953	1.208	0.116722	1.003	0.0428714	0.847	0.0401267
G3GW99	Zinc finger protein 512 OS=Cricetulus griseus OX=10029 GN=I79_002019 PE=4 SV=1	I79_002019	9.7017	24.2	4	5	4	0.816	0.843	0.977	0.847	0.893	1.056	0.862	0.907	1.002	0.877	0.896	0.977	1.601	1.371	1.038	1.002	1.085	1.0485	1.0485	0.0100143	1.066	0.00938086	1.678	0.0882002	1.177	0.028887
G3IAQ0	Alpha-enolase OS=Cricetulus griseus OX=10029 GN=I79_020676 PE=3 SV=1	I79_020676	46.698	6.6	1	1	1	0.896	0.915	0.52	0.975	0.93	0.91	0.815	0.876	1.137	1.1	1.095	0.52	1.061	1.04	1.088	1.137	1.106	1.052	1.052	0.0342205	0.8335	0.0251741	0.8575	0.0078329	1.022	0.0117417
G3I4T2	UPF0510 protein INM02 OS=Cricetulus griseus OX=10029 GN=I79_018470 PE=4 SV=1	I79_018470	23.93	44.2	18	41	18	1.079	0.983	0.8	0.982	1.031	0.986	1.064	1.1	0.981	0.878	0.976	0.8	0.999	0.97	0.91	0.981	0.907	0.9795	0.8795	0.0709546	1.0525	0.0631829	1.066	0.0675422	1.023	0.0918866
G3HCV3	Ral guanine nucleotide dissociation stimulator OS=Cricetulus griseus OX=10029 GN=I79_008320 PE=4 SV=1	I79_008320	18.081	0.4	1	1	1	1.209		0.994	0.672		0.978	1.182		0.813	0.933		0.994	1.197		0.556	0.813		0.556	0.556		0.878		1.283		0.871
G3HUX4	Ubiquitin carboxyl-terminal hydrolase 14 OS=Cricetulus griseus OX=10029 GN=I79_014744 PE=3 SV=1	I79_014744	51.92	25.3	45	94	44	1.038	1.03	0.996	1.042	1.05	1.056	1.096	1.062	1.01	0.97	0.938	0.996	0.947	0.937	1.004	1.01	0.948	1.0115	1.0115	0.00741473	1.0435	0.0119789	0.8875	0.0116456	1.026	0.0146199
G3HHQ4	Putative methyltransferase NSUN6 OS=Cricetulus griseus OX=10029 GN=I79_010161 PE=3 SV=1	I79_010161	52.592	10.1	4	10	4
G3I4Y1	M-phase phosphoprotein 9 OS=Cricetulus griseus OX=10029 GN=I79_018522 PE=4 SV=1	I79_018522	127.72	22.2	15	26	10	0.995			1.186		0.994	0.989		0.944	0.944			0.964		1.192	0.944		1.192	1.192		0.894		1.021		1
G3HR61	60S ribosomal protein L7-like 1 OS=Cricetulus griseus OX=10029 GN=H671_1g1505 PE=4 SV=1	H671_1g1505	28.472	13.8	5	6	5		0.841	1.016		0.962			1.054			0.917	1.016		1.133			1.093	1.144	1.144		1.253		1.236		1.192
G3H4E1	Plasmalemma vesicle-associated protein OS=Cricetulus griseus OX=10029 GN=I79_005142 PE=4 SV=1	I79_005142	38.272	29.6	1	2	1	0.508		0.966	0.296		0.74	0.376		0.207	0.367		0.966	4.295		0.583	0.207		0.583	0.583		0.74		11.703		0.564
G3I5L3	Annexin OS=Cricetulus griseus OX=10029 GN=H671_3g10393 PE=3 SV=1	H671_3g10393	38.861	3.4	2	2	2	1.049	1.07	1.046	1.005	1.009	0.992	1.041	1.04	0.981	1.012	1.003	1.046	0.917	0.91	0.958	0.981	0.974	0.9505	0.8505	0.00789058	0.882	0.0101833	0.8065	0.000551572	0.87	0.00103093
G3HSG3	Tenascin OS=Cricetulus griseus OX=10029 GN=I79_013794 PE=4 SV=1	I79_013794	241.28	18.2	3	3	3		0.835			1.043			0.89			1.079			1.026			1.113	1.249	1.249		1.066		0.851		1.032
G3HVK0	UHRF1-binding protein 1-like OS=Cricetulus griseus OX=10029 GN=I79_014989 PE=4 SV=1	I79_014989	26.31	6.5	2	4	2	0.849		0.787	0.971		1.171	0.994		1	1.114		0.787	1.07		1.144	1		1.144	1.144		1.171		0.861		0.898
G3HSJ3	Nuclear factor 1 C-type OS=Cricetulus griseus OX=10029 GN=I79_013826 PE=4 SV=1	I79_013826	15.409	2.4	1	1	1	0.985		1.088	1.194		1.049	1.033		0.907	0.924		1.088	0.981		1.212	0.907		1.212	1.212		1.049		1.062		0.882
G3HQH5	E3 ubiquitin-protein ligase TRIM33 (Fragment) OS=Cricetulus griseus OX=10029 GN=I79_013076 PE=4 SV=1	I79_013076	101.84	15.9	8	13	8	1.08	1.056	1.04	0.929	0.961	1.003	1.083	1.122	1.003	0.977	0.953	1.04	0.974	1.013	0.86	1.003	0.903	0.885	0.885	0.0282486	1.0325	0.0285714	1.03	0.0320388	0.8875	0.04
G3HM63	A-kinase anchor protein 8 OS=Cricetulus griseus OX=10029 GN=I79_011811 PE=3 SV=1	I79_011811	76.94	7.3	3	3	3	1.036	1.028	0.803	1.003	1.021	1.045	1.083	1.099	0.956	0.944	0.932	0.803	1.052	1.015	0.968	0.956	0.994	0.9805	0.8805	0.0127486	1.057	0.0113529	1.1015	0.0113482	1.04	0.0259615
G3H354	Heat shock protein HSP 90-alpha OS=Cricetulus griseus OX=10029 GN=I79_004665 PE=4 SV=1	I79_004665	38.095	30.7	11	21	11	0.972	0.953	0.939	1.027	1.018	0.942	0.916	0.967	1.023	1.012	0.984	0.939	1.086	1.057	1.057	1.023	1.037	1.0625	1.0625	0.00517647	0.8785	0.037302	1.0735	0.000465766	1.0325	0.0208232
G3H7T0	Guanine nucleotide-binding protein-like 3-like protein OS=Cricetulus griseus OX=10029 GN=I79_006420 PE=4 SV=1	I79_006420	65.016	29.4	4	9	4	0.977	1.066	1.029	0.989	1.038	1.008	0.985	1.085	1.019	0.973	0.914	1.029	1.047	0.962	1.012	1.019	1.022	0.993	0.893	0.0191339	1.013	0.00493583	1.0645	0.0108032	1.0825	0.0327945
G3H697	Glucosidase 2 subunit beta OS=Cricetulus griseus OX=10029 GN=I79_005851 PE=4 SV=1	I79_005851	62.352	4	1	1	1	0.971	0.963		0.94	0.968	1.118	1.086	1.037	0.941	0.998	0.986		1.026	1.086	0.968	0.941	0.969	0.9865	0.8865	0.0187532	1.0975	0.0186788	1.0645	0.0342884	0.863	0.0207684
G3H4U6	mTERF domain-containing protein 2 OS=Cricetulus griseus OX=10029 GN=I79_005308 PE=4 SV=1	I79_005308	36.931	26.3	3	6	3
G3I847	Anaphase-promoting complex subunit 4 OS=Cricetulus griseus OX=10029 GN=I79_019705 PE=4 SV=1	I79_019705	29.07	1.4	1	1	1		1.014	1.171		0.946			0.915			1.047	1.171		1.106			0.982	0.933	0.833		0.802		1.056		0.838
G3H2B7	Septin-8 OS=Cricetulus griseus OX=10029 GN=I79_004325 PE=3 SV=1	I79_004325	56.191	5.4	1	2	1		1.084			0.989			1.089			0.982			0.872			1.006	0.912	0.812		1.005		0.888		1.024
G3HTR9	Malic enzyme OS=Cricetulus griseus OX=10029 GN=I79_014297 PE=3 SV=1	I79_014297	65.289	12.8	7	12	7	0.99	0.956	0.497	0.937	0.981	1.065	1.054	1.022	1.002	1.057	1.047	0.497	0.984	1.005	0.946	1.002	1.005	0.986	0.886	0.040568	1.067	0.00187441	0.8455	0.0153358	0.854	0.00628931
G3H7F9	Sialic acid synthase OS=Cricetulus griseus OX=10029 GN=I79_006290 PE=4 SV=1	I79_006290	40.045	20.2	2	5	2	1.03	1.066		0.93	0.922	0.976	1.005	1.026	0.964	1.028	1.025		1.006	1.007	0.903	0.964	0.991	0.884	0.884	0.0214932	0.869	0.00722394	0.8805	0.00152983	0.8525	0.0152231
G3H316	AP-3 complex subunit beta OS=Cricetulus griseus OX=10029 GN=I79_004622 PE=3 SV=1	I79_004622	121.02	4.1	2	3	1	0.919	0.964		0.966	0.947	1.073	0.986	1	0.985	0.992	1.01		1.118	1.048	1.051	0.985	1.042	1.0165	1.0165	0.03394	1.055	0.0170616	1.0825	0.0411085	1.0125	0.0192593
G3GRR9	Paraplegin OS=Cricetulus griseus OX=10029 GN=I79_000214 PE=3 SV=1	I79_000214	86.432	5.2	1	1	1	0.943	1.001	1.156	0.92	0.933	1.108	1.045	0.981	1.016	1.065	1.031	1.156	1.008	0.972	0.976	1.016	1.043	0.954	0.854	0.0230608	1.044	0.0613027	0.8445	0.00158814	0.883	0.0295015
G3I737	40S ribosomal protein S12 OS=Cricetulus griseus OX=10029 GN=I79_019322 PE=3 SV=1	I79_019322	13.529	10.9	1	1	1	1.072	1.022	1.115	1.029	1.025	0.971	1.041	0.986	0.986	0.928	0.931	1.115	0.974	1.012	0.96	0.986	1.007	0.9815	0.8815	0.0219052	0.868	0.00309917	1.0685	0.017314	1.072	0.00932836
G3I6V2	"Inositol 1,4,5-trisphosphate receptor type 3 OS=Cricetulus griseus OX=10029 GN=I79_019230 PE=4 SV=1"	I79_019230	95.634	4.3	2	2	1	0.885	0.937		0.8	0.933	1.214	1.074	0.964	0.965	1.173	1.07		1.091	1.124	0.904	0.965	0.974	0.95	0.85	0.0484211	1.1215	0.0824788	0.89	0.0606061	0.8665	0.050202
G3H7S8	Melanoma-associated antigen D2 OS=Cricetulus griseus OX=10029 GN=I79_006418 PE=4 SV=1	I79_006418	66.676	8.1	13	15	13	0.973	0.95	1.04	0.98	1.025	0.945	0.919	0.973	1.037	0.935	0.942	1.04	1.18	0.988	1.007	1.037	1.068	1.043	1.043	0.0345158	0.8845	0.0401219	1.1555	0.0921679	1.1215	0.0111458
G3HVD6	EEF1A lysine methyltransferase 2 OS=Cricetulus griseus OX=10029 GN=EEF1AKMT2 PE=3 SV=1	EEF1AKMT2	27.22	28.9	8	10	8	1.127	0.949		1.047	1.036	0.891	1.004	0.916	0.973	1.022	1.13		0.84	0.953	0.929	0.973	1.016	1.0105	1.0105	0.0806531	0.828	0.0398707	0.8325	0.0126126	0.8255	0.0286332
G3HYL0	Eukaryotic translation initiation factor 4 gamma 2 OS=Cricetulus griseus OX=10029 GN=I79_016148 PE=4 SV=1	I79_016148	88.428	12.4	37	51	36	1.002	0.975	1.068	1.004	1.007	0.999	1.001	1.044	0.972	0.939	0.977	1.068	1.068	1.049	1.002	0.972	0.987	1.0175	1.0175	0.0152334	1.035	0.0347826	1.1055	0.0284939	1.0225	0.0122249
G3HNE3	Uncharacterized protein OS=Cricetulus griseus OX=10029 GN=I79_012281 PE=3 SV=1	I79_012281	26.188	5.2	1	1	1
G3HQ98	Neuroserpin OS=Cricetulus griseus OX=10029 GN=I79_012994 PE=3 SV=1	I79_012994	46.656	33.5	15	28	15	1.109	1.093	1.022	0.979	0.891	0.812	0.9	0.976	0.803	1.508	1.55	1.022	0.695	0.556	0.883	0.803	0.931	0.849	0.849	0.0400471	0.8525	0.0475073	0.41	0.12439	0.5665	0.0609003
G3HBP8	40S ribosomal protein S2 OS=Cricetulus griseus OX=10029 GN=CgPICR_010523 PE=3 SV=1	CgPICR_010523	31.175	6.8	1	1	1	1.12	1.189		0.937	0.916	0.89	0.997	1.017	0.951	0.883	0.918		1.097	1.062	0.837	0.951	0.949	0.8035	0.8035	0.0416926	0.8725	0.0200573	1.1995	0.0354314	1.0555	0.0203695
G3HSX3	B-cell receptor-associated protein 31 OS=Cricetulus griseus OX=10029 GN=I79_013972 PE=4 SV=1	I79_013972	27.953	8.2	3	3	3	0.97	0.899	0.835	0.98	0.963	1.062	1.03	1.067	1.004	1.019	1.058	0.835	1	0.993	1.01	1.004	1.015	1.0405	1.0405	0.0293128	1.1245	0.0555803	0.86	0.021875	0.872	0.0133745
G3H668	Cadherin-11 OS=Cricetulus griseus OX=10029 GN=I79_005819 PE=4 SV=1	I79_005819	88.16	19.1	6	6	6	0.798	1.03		1.072	1.119	1.222	0.975	1.232	0.979	1.175	0.933		1.001	0.87	1.343	0.979	0.848	1.2145	1.2145	0.105805	1.209	0.0107527	0.892	0.044843	0.871	0.043628
G3II69	DNA damage-binding protein 1 OS=Cricetulus griseus OX=10029 GN=I79_023537 PE=4 SV=1	I79_023537	126.93	4	1	1	1	1.045	1.043	0.895	1.012	1.039	1.012	1.058	1.041	0.977	0.957	0.962	0.895	0.932	0.909	0.968	0.977	0.987	0.982	0.882	0.0142566	1.005	0.00696517	0.8595	0.015112	1.0235	0.0024426
G3IEY0	"Succinate dehydrogenase [ubiquinone] iron-sulfur subunit, mitochondrial OS=Cricetulus griseus OX=10029 GN=I79_022285 PE=3 SV=1"	I79_022285	25.57	31.9	9	15	9	0.823	0.86	0.926	0.923	0.944	1.069	0.88	0.887	1.075	1.176	1.205	0.926	1.095	1.03	1.122	1.075	1.033	1.11	1.11	0.0108108	1.05	0.0180952	0.893	0.0425532	0.8855	0.0321852
G3HJG1	Cold shock domain-containing protein E1 OS=Cricetulus griseus OX=10029 GN=I79_010806 PE=4 SV=1	I79_010806	28.68	24.8	2	3	2	1.051	1.044	1.082	1.002	0.989	1.029	1.082	1.012	0.958	0.883	0.994	1.082	1.019	1.016	0.953	0.958	1.009	0.95	0.85	0.00315789	0.899	0.03003	1.088	0.0606618	1.05	0.0333333
G3HJ68	Heterogeneous nuclear ribonucleoprotein M OS=Cricetulus griseus OX=10029 GN=I79_010702 PE=4 SV=1	I79_010702	23.924	3.4	1	1	1
G3H414	Solute carrier family 23 member 2 OS=Cricetulus griseus OX=10029 GN=I79_005007 PE=4 SV=1	I79_005007	102.77	8.3	1	1	1	1.052	1.084	1.052	1.131	1.091	1.079	1.135	1.066	0.942	1.139	0.991	1.052	0.609	0.811	1.075	0.942	0.981	1.0405	1.0405	0.0331571	1.031	0.0465567	0.6765	0.209165	0.8085	0.0897083
G3HJ85	Spindle and kinetochore-associated protein 2 OS=Cricetulus griseus OX=10029 GN=I79_010724 PE=4 SV=1	I79_010724	13.952	7.2	7	7	7	1.867		1.817	0.511		1.019	1.902		0.544	0.507		1.817	0.703		0.274	0.544		0.274	0.274		1.019		1.387		1.073
G3HPZ5	Macrophage-capping protein OS=Cricetulus griseus OX=10029 GN=I79_012882 PE=4 SV=1	I79_012882	33.37	32.1	56	130	56	1.14	1.078	1.16	0.997	1.055	0.904	1.031	1.014	0.946	0.977	1.007	1.16	0.922	0.979	0.875	0.946	0.955	0.927	0.827	0.0560949	0.8225	0.0200542	0.858	0.0146138	0.858	0.0104384
G3I2J3	Chromobox protein-like 6 (Fragment) OS=Cricetulus griseus OX=10029 GN=I79_017629 PE=4 SV=1	I79_017629	69.785	24.1	4	5	4		1.238			1.046			1.133			0.855			0.791			0.981	0.845	0.845		0.815		0.825		1.147
G3HC68	SHC-transforming protein 1 OS=Cricetulus griseus OX=10029 GN=CgPICR_013557 PE=4 SV=1	CgPICR_013557	62.626	13.1	6	6	6	0.974	0.914	0.952	1.004	1.009	0.922	0.898	0.81	1.05	1.057	1.163	0.952	0.972	1.057	1.031	1.05	1.028	1.0675	1.0675	0.034192	0.804	0.0199115	0.8145	0.00601421	0.8385	0.0580714
G3HRX5	Protein DBF4-like A OS=Cricetulus griseus OX=10029 GN=I79_013600 PE=4 SV=1	I79_013600	40.433	3	3	3	3		0.934			1.127			0.832			1.063			0.986			1.057	1.207	1.207		0.891		0.828		0.894
G3IMD7	Synembryn-A OS=Cricetulus griseus OX=10029 GN=I79_025076 PE=4 SV=1	I79_025076	55.891	27.3	5	9	5	0.825	1.036	0.821	0.932	0.949	1.165	0.961	0.955	1.085	1.083	1.001	0.821	1.054	1.065	1.13	1.085	1.007	1.023	1.023	0.104594	1.0435	0.116435	1.0185	0.0446735	1.004	0.00199203
G3I3X6	Proteasome endopeptidase complex OS=Cricetulus griseus OX=10029 GN=I79_018147 PE=3 SV=1	I79_018147	18.512	4.5	1	1	1	1.123	1.107	1.113	1.076	1.113	0.945	1.061	1.047	0.923	1.024	1.005	1.113	0.871	0.838	0.958	0.923	0.914	0.9815	0.8815	0.0239429	0.8455	0.000528821	0.8425	0.010089	0.805	0.00441989
G3GTA7	Ras-specific guanine nucleotide-releasing factor 1 OS=Cricetulus griseus OX=10029 GN=I79_000883 PE=3 SV=1	I79_000883	180.87	34.5	5	8	5
P83337	GDP-fucose protein O-fucosyltransferase 1 OS=Cricetulus griseus OX=10029 GN=POFUT1 PE=1 SV=2	POFUT1	44.668	51.4	18	64	10	0.974	0.92	1.013	1.088	1.042	0.897	0.874	0.93	1.028	1.174	1.152	1.013	0.896	0.959	1.117	1.028	1.03	1.125	1.125	0.00711111	0.854	0.0597484	0.7975	0.0432602	0.885	0.0101695
G3I054	Proteasome assembly chaperone 1 OS=Cricetulus griseus OX=10029 GN=I79_016730 PE=3 SV=1	I79_016730	32.955	62.8	14	56	10	1.08	1.062	0.911	0.931	0.952	1.091	1.178	1.187	0.868	0.966	0.972	0.911	0.99	0.926	0.862	0.868	0.928	0.879	0.879	0.0193402	1.1045	0.0122227	0.889	0.0364004	0.827	0.030205
G3IH22	DNA polymerase epsilon subunit 2 OS=Cricetulus griseus OX=10029 GN=I79_023100 PE=4 SV=1	I79_023100	36.011	32	3	10	3	1.03	1.218	1.27	1.393	1.113	1.296	1.335	1.098	0.837	0.796	0.818	1.27	0.648	0.895	1.352	0.837	0.905	1.133	1.133	0.193292	1.0985	0.179791	0.854	0.146751	1.079	0.0250232
G3GRR5	Dipeptidase OS=Cricetulus griseus OX=10029 GN=I79_000208 PE=3 SV=1	I79_000208	45.624	16.1	9	41	9	1.03	0.862	0.996	0.915	0.889	1.027	1.058	1.009	0.999	1.085	1.053	0.996	0.912	1.12	0.888	0.999	1.061	0.9595	0.8595	0.074518	1.099	0.0655141	0.8525	0.11706	0.8645	0.0451011
G3HH40	"Protein MTO1-like, mitochondrial OS=Cricetulus griseus OX=10029 GN=I79_009936 PE=4 SV=1"	I79_009936	67.169	22.8	3	9	3	1.054	0.921	0.931	1.001	0.997	0.849	0.895	0.999	1.104	1.073	1.059	0.931	0.873	0.979	0.95	1.104	1.044	1.0165	1.0165	0.0654206	0.867	0.122027	0.869	0.0632911	1.0075	0.0213399
G3GSR8	Ubiquitin-conjugating enzyme E2 J1 OS=Cricetulus griseus OX=10029 GN=I79_000686 PE=4 SV=1	I79_000686	33.148	6	1	1	1	1.005		1.08	1.016		1.134	1.14		0.902	0.924		1.08	1.027		1.011	0.902		1.011	1.011		1.134		1.111		0.876
G3HIQ5	Zinc finger RNA-binding protein OS=Cricetulus griseus OX=10029 GN=I79_010531 PE=4 SV=1	I79_010531	14.386	12.9	3	4	3	1.104	1.132		0.94	0.989	0.985	1.087	1.009	0.996	0.925	1.036		0.957	0.944	0.851	0.996	1.004	0.8625	0.8625	0.0133333	0.838	0.0501066	0.873	0.0637205	1.023	0.0527859
G3HK43	Ribonucleases P/MRP protein subunit POP1 OS=Cricetulus griseus OX=10029 GN=I79_011059 PE=4 SV=1	I79_011059	41.699	5.8	3	4	3	1.221	1.172	1.066	0.916	0.949	0.953	1.164	1.188	0.957	0.88	0.866	1.066	0.882	0.915	0.75	0.957	0.949	0.78	0.78	0.0384615	0.8835	0.0310117	1.0295	0.026712	1.0915	0.00412277
G3HMD2	"Sulfide:quinone oxidoreductase, mitochondrial OS=Cricetulus griseus OX=10029 GN=I79_011888 PE=4 SV=1"	I79_011888	50.058	8.5	5	6	5	0.949	1.046	0.995	0.969	0.915	1.084	1.029	1.025	0.961	1.028	1.025	0.995	1.086	1.074	1.021	0.961	0.942	0.948	0.848	0.0770042	1.032	0.0503876	1.052	0.00380228	0.827	0.00862999
G3H8A8	Mesencephalic astrocyte-derived neurotrophic factor OS=Cricetulus griseus OX=10029 GN=I79_006608 PE=4 SV=1	I79_006608	24.57	23.1	10	17	10	0.942	0.93	0.948	1.036	1.036	1.096	1.032	1.062	0.956	0.976	0.942	0.948	1.066	1.129	1.1	0.956	0.95	1.107	1.107	0.0063234	1.119	0.0205541	1.1455	0.0467045	0.894	0.0140845
G3H6C4	Phosphodiesterase OS=Cricetulus griseus OX=10029 GN=I79_005879 PE=3 SV=1	I79_005879	66.25	20	2	2	2	1.197		1.009	1.022		0.856	1.025		0.919	0.955		1.009	0.9		0.854	0.919		0.854	0.854		0.856		0.842		0.862
G3GYA2	"Very long-chain specific acyl-CoA dehydrogenase, mitochondrial OS=Cricetulus griseus OX=10029 GN=I79_002775 PE=3 SV=1"	I79_002775	70.393	2.3	1	1	1	0.94	0.926	0.958	0.933	1.018	1.076	1.011	0.978	1.025	1.066	1.054	0.958	0.985	1.034	0.993	1.025	1.002	1.046	1.046	0.0506692	1.066	0.00938086	0.8525	0.0299213	0.8565	0.00575013
G3I0X4	Epoxide hydrolase 1 OS=Cricetulus griseus OX=10029 GN=I79_017016 PE=4 SV=1	I79_017016	28.137	37.2	7	17	7
G3I8H6	Alanine aminotransferase 2 OS=Cricetulus griseus OX=10029 GN=I79_019849 PE=4 SV=1	I79_019849	52.257	51.6	39	70	39	1.073	1.028	1.008	0.945	0.959	0.954	1.024	1.004	0.922	1.14	1.1	1.008	0.9	0.903	0.881	0.922	0.997	0.907	0.807	0.0286659	0.8655	0.0119109	0.805	0.0198758	0.8575	0.0565598
G3IGM8	Zinc finger protein 692 OS=Cricetulus griseus OX=10029 GN=I79_022948 PE=4 SV=1	I79_022948	24.879	28.6	6	19	6	1.115	1.049	1.035	1.049	1.107	0.978	1.09	1.145	0.918	0.975	0.983	1.035	0.869	0.825	0.941	0.918	0.916	0.998	0.898	0.0571142	1.035	0.0550725	0.865	0.0300578	0.837	0.00533618
G3HXQ4	RASSF8 OS=Cricetulus griseus OX=10029 GN=CgPICR_016446 PE=4 SV=1	CgPICR_016446	48.29	1.4	1	2	1
G3IGU8	N-acetylgalactosamine kinase OS=Cricetulus griseus OX=10029 GN=I79_023025 PE=4 SV=1	I79_023025	43.598	4.8	2	2	2
G3HV08	Cell division protein kinase 9 OS=Cricetulus griseus OX=10029 GN=I79_014781 PE=3 SV=1	I79_014781	42.761	6.2	1	1	1	0.999	0.93	1.054	1.128	1.173	0.975	0.974	0.925	1.129	1.045	1.044	1.054	0.905	0.945	1.129	1.129	1.106	1.195	1.195	0.0552301	0.885	0.0101523	0.8855	0.0220215	1.0695	0.00981767
G3IH72	Ribosome maturation protein SBDS OS=Cricetulus griseus OX=10029 GN=I79_023156 PE=4 SV=1	I79_023156	21.096	34.1	8	14	8	1.049	1.124		1.009	0.974	1.017	1.067	1.046	0.951	0.98	0.963		0.934	0.901	0.962	0.951	0.99	0.9145	0.8145	0.051941	0.874	0.0441478	0.8445	0.00899947	0.899	0.029029
G3I5U5	AP complex subunit sigma OS=Cricetulus griseus OX=10029 GN=I79_018853 PE=3 SV=1	I79_018853	17.315	27.3	3	8	3	0.83	0.682	1.019	1.15	1.15	1.117	0.927	0.72	0.985	1.146	1.166	1.019	1.041	1.209	1.386	0.985	1.086	1.536	1.536	0.0976562	1.0865	0.0280718	0.8725	0.0663239	0.8955	0.0396427
G3I391	Actin-related protein 2/3 complex subunit OS=Cricetulus griseus OX=10029 GN=I79_017892 PE=3 SV=1	I79_017892	41.598	6.4	4	4	4	0.805		0.968	1.182		0.816	0.657		1.076	1.073		0.968	1.217		1.468	1.076		1.468	1.468		0.816		1.134		1.003
G3I016	RNA-binding protein NOB1 OS=Cricetulus griseus OX=10029 GN=I79_016688 PE=4 SV=1	I79_016688	45.697	21.8	3	3	3	1.012	1.07	1.023	0.993	0.967	1.105	1.118	1.054	0.927	0.93	0.883	1.023	0.896	0.991	0.981	0.927	1	0.9425	0.8425	0.0408488	1.045	0.0574163	1.0425	0.076259	1.065	0.0638498
G3H9I9	Hepatocyte growth factor receptor OS=Cricetulus griseus OX=10029 GN=I79_007063 PE=4 SV=1	I79_007063	136.93	3.5	1	1	1	1.102	1.1	1.114	1.057	0.963	1.074	1.184	1.219	0.926	0.876	0.848	1.114	0.874	1.067	0.959	0.926	0.917	0.917	0.817	0.0458015	1.091	0.015582	1.128	0.115248	1.069	0.0112254
G3H6M5	FH OS=Cricetulus griseus OX=10029 GN=CgPICR_010175 PE=3 SV=1	CgPICR_010175	54.389	4.4	4	6	4	0.961	1.007	0.975	0.952	0.935	1.063	1.022	1.002	1.019	1.062	1.01	0.975	0.986	0.961	0.991	1.019	0.996	0.96	0.86	0.0322917	1.029	0.0330418	0.8395	0.0122406	0.873	0.0133607
G3HJR1	Neurabin-2 OS=Cricetulus griseus OX=10029 GN=I79_010910 PE=4 SV=1	I79_010910	69.711	4.1	4	5	4	1.074	1.05	1.017	0.936	1.024	0.95	1.02	1.04	1.017	0.971	0.966	1.017	0.902	0.928	0.872	1.017	0.974	0.9235	0.8235	0.0557661	0.87	0.0206186	0.845	0.0169312	1.0275	0.0189781
G3IK69	"Arf-GAP with GTPase, ANK repeat and PH domain-containing protein 1 OS=Cricetulus griseus OX=10029 GN=I79_024262 PE=4 SV=1"	I79_024262	35.818	2.4	1	1	1
G3HPI0	40S ribosomal protein S4 OS=Cricetulus griseus OX=10029 GN=CgPICR_016422 PE=3 SV=1	CgPICR_016422	29.214	20.9	15	34	15
G3H1S2	UDP-glucose:glycoprotein glucosyltransferase 1 OS=Cricetulus griseus OX=10029 GN=I79_004104 PE=4 SV=1	I79_004104	151.52	12.4	5	5	5	0.901	0.939	1.073	0.952	0.943	1.074	0.968	1.016	1.033	1.083	1.072	1.073	1.084	1.032	1.057	1.033	1.011	1.0305	1.0305	0.0257157	1.078	0.00371057	0.882	0.0193483	0.8485	0.00579863
G3H008	Anaphase-promoting complex subunit 1 OS=Cricetulus griseus OX=10029 GN=I79_003456 PE=4 SV=1	I79_003456	196.53	0.9	1	1	1	1.021	1.112	0.93	1.03	1.069	0.97	0.99	1.07	0.968	0.923	0.958	0.93	0.921	0.934	1.009	0.968	0.98	0.985	0.885	0.0243655	0.866	0.00414079	0.8865	0.0116574	1.036	0.0125483
G3HXU0	Tubulin--tyrosine ligase-like protein 12 OS=Cricetulus griseus OX=10029 GN=I79_015854 PE=4 SV=1	I79_015854	75.685	28.7	17	28	17	1.027	0.995	0.876	1.032	1.018	1.022	1.05	1.008	0.958	0.971	1.012	0.876	0.991	0.974	1.005	0.958	0.948	1.014	1.014	0.00887574	1.0175	0.0044226	0.8915	0.0297529	0.862	0.0259875
G3IDU7	Beta-glucuronidase OS=Cricetulus griseus OX=10029 GN=I79_021884 PE=3 SV=1	I79_021884	74.803	7	1	4	1	1.005	0.985	1.062	0.945	0.88	0.921	0.926	0.983	1.089	1.128	1.225	1.062	0.919	0.895	0.94	1.089	1.068	0.9165	0.8165	0.025641	0.8595	0.0401251	0.773	0.0543338	0.8185	0.050626
G3IDS0	Pre-mRNA-processing factor 40-like A OS=Cricetulus griseus OX=10029 GN=I79_021853 PE=4 SV=1	I79_021853	81.477	39	5	6	5	0.952	0.907	0.971	1.111	0.998	0.941	0.896	0.941	1.028	1.011	1.017	0.971	1.028	1.054	1.167	1.028	1.007	1.1335	1.1335	0.0295545	0.889	0.0485339	1.0265	0.00925475	1.0035	0.0134529
G3GWB7	Putative tRNA (Uracil-O(2)-)-methyltransferase OS=Cricetulus griseus OX=10029 GN=I79_002038 PE=4 SV=1	I79_002038	22.628	3.6	2	2	2
G3I6F2	Alpha-enolase OS=Cricetulus griseus OX=10029 GN=I79_019072 PE=4 SV=1	I79_019072	17.518	34.6	8	9	8	1.025	1.065	0.911	0.853	0.904	0.916	0.939	0.933	1.065	1.144	1.095	0.911	0.923	0.911	0.832	1.065	1.059	0.8405	0.8405	0.010113	0.896	0.0223214	0.8195	0.0152532	0.849	0.0189673
G3HG08	Sphingomyelin phosphodiesterase 4 OS=Cricetulus griseus OX=10029 GN=I79_009527 PE=4 SV=1	I79_009527	90.069	17.8	4	5	4	1.014	1.027	0.912	0.929	0.897	1.077	1.092	1.171	0.981	0.973	0.992	0.912	1.009	0.912	0.916	0.981	0.95	0.8945	0.8945	0.0240358	1.1085	0.0284168	0.878	0.0603272	0.883	0.0254323
G3HDD4	NEDD8 OS=Cricetulus griseus OX=10029 GN=I79_008538 PE=4 SV=1	I79_008538	8.9723	3.1	1	1	1	1.162	1.074	1.012	1.016	1.069	0.891	1.035	1.073	0.892	0.984	0.979	1.012	0.921	1.012	0.874	0.892	0.956	0.9345	0.8345	0.0647405	0.845	0.0571429	0.885	0.0497462	0.842	0.037155
G3GUV4	Stromelysin-2 OS=Cricetulus griseus OX=10029 GN=I79_001478 PE=3 SV=1	I79_001478	107.7	58.5	14	32	11	0.829	0.788	0.971	0.868	0.929	0.993	0.823	0.711	1.252	1.225	1.219	0.971	0.97	0.971	1.047	1.252	1.292	1.113	1.113	0.0592992	0.8475	0.0480211	0.7945	0.00314663	1.041	0.0182517
G3IM40	26S proteasome non-ATPase regulatory subunit 1 OS=Cricetulus griseus OX=10029 GN=I79_024971 PE=4 SV=1	I79_024971	59.591	3.2	1	1	1	0.954	0.942	1.03	1.038	1.002	1.001	0.955	0.965	1.025	0.991	0.996	1.03	1.071	1.03	1.088	1.025	1.018	1.076	1.076	0.0111524	1.0125	0.011358	1.0575	0.0222222	1.028	0.00583658
G3IL02	OTUB1 OS=Cricetulus griseus OX=10029 GN=CgPICR_019222 PE=4 SV=1	CgPICR_019222	20.094	6.7	1	1	1	1.146			1.147		0.825	0.945		0.939	0.905			0.944		1.001	0.939		1.001	1.001		0.825		1.043		1.038
G3HQ32	U3 small nucleolar ribonucleoprotein protein MPP10 OS=Cricetulus griseus OX=10029 GN=H671_3g10500 PE=3 SV=1	H671_3g10500	76.037	2.9	1	1	1	0.958	0.995	1.074	0.946	1.021	1.174	1.125	0.93	0.916	0.919	1.023	1.074	1.147	1.074	0.987	0.916	0.967	1.0065	1.0065	0.0193741	1.0545	0.113324	1.149	0.0861619	0.871	0.0267765
G3IKW0	Protein Noxp20 (Fragment) OS=Cricetulus griseus OX=10029 GN=I79_024514 PE=4 SV=1	I79_024514	50.961	1.8	1	1	1	0.935	0.915	1.057	0.945	0.965	0.938	0.877	0.922	1.011	1.096	1.113	1.057	1.067	1.057	1.011	1.011	1.081	1.033	1.033	0.0212972	0.873	0.0359712	0.862	0.012474	0.8465	0.0258848
G3IFY1	TYMS OS=Cricetulus griseus OX=10029 GN=CgPICR_021064 PE=3 SV=1	CgPICR_021064	34.826	16.6	8	11	8	0.971	0.978	0.928	1.149	1.161	0.992	0.963	0.932	1.012	0.985	0.991	0.928	0.97	0.928	1.183	1.012	0.967	1.185	1.185	0.00168776	0.8725	0.0200514	0.8605	0.0255075	1.0015	0.0254618
G3GV45	ATP-binding cassette sub-family G member 8 OS=Cricetulus griseus OX=10029 GN=I79_001576 PE=4 SV=1	I79_001576	107.08	32.7	37	55	35	0.902			1.111		1.002	0.904		1.049	1.052			0.989		1.232	1.049		1.232	1.232		1.002		0.84		0.897
G3HG67	Tyrosine-protein kinase receptor OS=Cricetulus griseus OX=10029 GN=I79_009586 PE=3 SV=1	I79_009586	132.05	35.4	26	41	26		1.028	1.038		0.855			1.12			0.957	1.038		1.038			1.018	0.832	0.832		1.089		1.085		1.064
G3GZQ7	R3H domain-containing protein 1 OS=Cricetulus griseus OX=10029 GN=I79_003350 PE=4 SV=1	I79_003350	114.62	12.3	2	3	1	1.252	0.707	1.523	1.037	1.016	0.712	0.892	0.864	0.9	1.032	0.938	1.523	0.905	1.523	0.828	0.9	0.94	1.1325	1.1325	0.268874	0.867	0.263702	1.2505	0.298681	0.837	0.0693703
G3I0F9	60S ribosomal protein L7a OS=Cricetulus griseus OX=10029 GN=I79_016844 PE=4 SV=1	I79_016844	24.878	2.6	2	2	2
G3HMP9	KBTBD2 OS=Cricetulus griseus OX=10029 GN=CgPICR_014836 PE=4 SV=1	CgPICR_014836	71.328	3.5	6	7	6	0.998	1.243	0.752	1.026	0.967	1	0.998	1.227	0.993	1.017	0.895	0.752	0.975	0.752	1.028	0.993	0.961	0.903	0.803	0.138427	0.8935	0.00654253	0.8995	0.0661479	1.025	0.0478049
G3HUE5	PBDC1 OS=Cricetulus griseus OX=10029 GN=CgPICR_008096 PE=4 SV=1	CgPICR_008096	22.209	9.9	2	3	2	1.072	1.147	0.903	1.03	1.033	0.994	1.066	1.025	0.985	0.908	0.958	0.903	0.95	0.903	0.961	0.985	1.009	0.931	0.831	0.0322234	0.844	0.0529661	0.8945	0.0517848	1.069	0.0149673
G3H8R0	Sacsin OS=Cricetulus griseus OX=10029 GN=I79_006770 PE=4 SV=1	I79_006770	497.27	16.9	22	29	22	1.027	0.937	1.087	0.916	0.943	1.036	1.064	1.087	1.073	0.898	1.021	1.087	0.998	1.087	0.892	1.073	0.957	0.949	0.849	0.0600632	1.098	0.0564663	1.088	0.0211397	1.066	0.121013
G3HGF8	Gem-associated protein 2 OS=Cricetulus griseus OX=10029 GN=I79_009684 PE=3 SV=1	I79_009684	30.463	9.8	3	6	3		0.754	1.099		1.099			0.853			1.158	1.099		1.099			1.017	1.458	1.458		1.131		0.849		0.878
G3I2S7	RNA-binding protein with serine-rich domain 1 OS=Cricetulus griseus OX=10029 GN=I79_017721 PE=4 SV=1	I79_017721	27.069	30.6	4	15	0	0.845	1.063	0.942	1.06	1.019	1.024	0.865	1.07	1.127	1.039	0.949	0.942	1.011	0.942	1.254	1.127	1.006	1.1065	1.1065	0.133303	1.0155	0.00837026	0.883	0.0101729	1.0725	0.011655
G3I196	60S ribosomal protein L14 OS=Cricetulus griseus OX=10029 GN=I79_017147 PE=4 SV=1	I79_017147	17.737	9	2	3	2	0.599	0.736	2.377	0.582	0.64	1.482	0.888	0.688	0.999	0.79	0.722	2.377	2.134	2.377	0.972	0.999	0.831	0.921	0.821	0.00553746	1.2085	0.0226314	2.9965	0.0186151	1.208	0.0471854
G3GVL0	Ubiquitin OS=Cricetulus griseus OX=10029 GN=I79_001749 PE=4 SV=1	I79_001749	17.275	9.8	2	3	2	0.939	0.952	0.961	1.212	1.176	1.109	1.041	1.094	0.952	0.925	0.92	0.961	0.961	0.961	1.291	0.952	0.902	1.263	1.263	0.0221694	1.129	0.0177148	1.042	0.00287908	1.0045	0.0243902
G3I4L6	Pyruvate carboxylase OS=Cricetulus griseus OX=10029 GN=PC PE=2 SV=1	PC	129.78	26.6	8	14	8	0.949	0.966	1.016	0.876	0.86	1.103	1.047	1.016	1.021	1.05	1.059	1.016	1.007	1.016	0.923	1.021	1.037	0.9065	0.8065	0.0182019	1.0775	0.0236659	0.859	0	0.8755	0.0035879
G3HVM3	Protein FAM21 OS=Cricetulus griseus OX=10029 GN=I79_015021 PE=4 SV=1	I79_015021	144.86	9.3	5	5	5	1.001	0.935	1.036	1.021	1.022	0.947	0.948	0.894	1.033	0.988	1.063	1.036	0.983	1.036	1.02	1.033	1.083	1.0565	1.0565	0.034548	0.8515	0.00472938	0.885	0.0101523	1.0325	0.0130751
G3HR08	Cytosol aminopeptidase OS=Cricetulus griseus OX=10029 GN=I79_013268 PE=3 SV=1	I79_013268	50.275	2.3	2	3	2	0.937	0.93	1.08	0.927	0.918	1.108	1.038	1.09	0.978	1.054	1.037	1.08	1.096	1.08	0.989	0.978	0.948	0.988	0.888	0.00101215	1.14	0.0280702	1.0405	0.000480538	0.821	0.00760043
G3HZQ5	"Arf-GAP with Rho-GAP domain, ANK repeat and PH domain-containing protein 1 OS=Cricetulus griseus OX=10029 GN=I79_016563 PE=4 SV=1"	I79_016563	165.52	5.4	2	3	2	0.929	1.112	0.95	0.983	0.951	1.057	0.982	0.969	0.933	1.061	0.972	0.95	1.048	0.95	1.058	0.933	1.064	0.9565	0.8565	0.106116	0.864	0.096473	0.8825	0.00559796	0.887	0.109422
G3HCL8	Cdc42-interacting protein 4 OS=Cricetulus griseus OX=10029 GN=I79_008229 PE=4 SV=1	I79_008229	69.126	1.4	1	5	1	1.017	0.893	1.036	1.039	1.007	0.938	0.954	0.972	1.069	1.026	1.035	1.036	0.966	1.036	1.022	1.069	1.078	1.075	1.075	0.0493023	1.013	0.0740375	0.8715	0.0303654	1.042	0
G3H8I1	"Ribosomal protein 63, mitochondrial OS=Cricetulus griseus OX=10029 GN=I79_006682 PE=4 SV=1"	I79_006682	12.068	4.1	1	1	1
G3IC08	Vacuolar protein sorting-associated protein 37B OS=Cricetulus griseus OX=10029 GN=I79_021196 PE=4 SV=1	I79_021196	26.141	11.8	11	15	9	0.969	0.948	0.94	1.022	1.054	0.995	0.964	0.88	1.022	0.86	1.152	0.94	1.04	0.977	1.055	1.022	0.988	1.0835	1.0835	0.0263036	0.8615	0.0348414	1.0285	0.175498	1.023	0.16129
G3H1A7	Zinc finger protein 608 OS=Cricetulus griseus OX=10029 GN=I79_003933 PE=4 SV=1	I79_003933	130.46	67	16	65	16		1.241			0.978			1.106			0.828			0.81			1.076	0.788	0.788		0.891		0.878		1.3
G3H9V7	Protein argonaute-1 OS=Cricetulus griseus OX=10029 GN=I79_007188 PE=3 SV=1	I79_007188	98.406	13.8	18	21	18
G3IJ14	E3 ubiquitin-protein ligase synoviolin OS=Cricetulus griseus OX=10029 GN=I79_023844 PE=4 SV=1	I79_023844	72.797	7.7	2	2	2	0.868	0.877	0.834	1.064	0.908	1.253	1.088	1.159	0.947	1.039	1.041	0.834	1.001	1.059	1.226	0.947	0.959	1.1305	1.1305	0.0844759	1.2875	0.0267961	0.89	0.0272727	0.816	0.00545851
G3GXD8	Coiled-coil domain-containing protein 57 OS=Cricetulus griseus OX=10029 GN=I79_002428 PE=4 SV=1	I79_002428	115.35	86.3	3	13	1
G3GT78	Interleukin-1 receptor accessory protein OS=Cricetulus griseus OX=10029 GN=I79_000853 PE=4 SV=1	I79_000853	41.713	6.6	2	4	2	0.876	1.052	0.872	1.144	1.119	1.113	0.975	1.013	1	1.037	0.994	0.872	0.97	0.915	1.306	1	0.984	1.185	1.185	0.10211	1.038	0.0722543	0.828	0.0075431	0.877	0.013306
G3HM05	Breast cancer type 1 susceptibility protein homolog OS=Cricetulus griseus OX=10029 GN=H671_7g18685 PE=4 SV=1	H671_7g18685	197.9	24.2	6	9	6		1.231			1.219			1.315			0.631			0.932			0.743	0.99	0.89		1.068		1.477		1.177
G3GZH8	Copine-4 (Fragment) OS=Cricetulus griseus OX=10029 GN=I79_003239 PE=4 SV=1	I79_003239	64.929	7.2	3	3	3	0.924		0.888	1.08		1.022	0.944		0.938	1.056		0.888	1.069		1.169	0.938		1.169	1.169		1.022		1.012		0.888
G3HFF5	Sodium-and chloride-dependent glycine transporter 1 OS=Cricetulus griseus OX=10029 GN=I79_009295 PE=4 SV=1	I79_009295	20.479	12.9	8	14	8	0.599		1.041	0.681		1.584	0.949		1.028	1.162		1.041	1.556		1.137	1.028		1.137	1.137		1.584		1.339		0.885
G3ING1	Nuclear factor NF-kappa-B p105 subunit OS=Cricetulus griseus OX=10029 GN=I79_025482 PE=4 SV=1	I79_025482	16.83	18.9	11	16	7	0.935	1.202	1.047	0.977	0.985	1.044	0.976	0.936	1.087	1.085	1.075	1.047	0.936	0.847	1.045	1.087	0.981	0.932	0.832	0.121245	0.8115	0.145365	0.8255	0.045427	0.8575	0.0464752
G3H9A9	Cytochrome P450 26C1 (Fragment) OS=Cricetulus griseus OX=10029 GN=I79_006976 PE=3 SV=1	I79_006976	121.22	14.6	10	10	10	0.908	0.914	0.948	0.987	1.064	1.036	0.941	0.892	1.021	1.122	1.067	0.948	1.056	1.046	1.087	1.021	1.017	1.1255	1.1255	0.034207	1.006	0.0298211	0.8605	0.0203019	0.8315	0.0230811
G3IEA9	Far upstream element-binding protein 3 OS=Cricetulus griseus OX=10029 GN=I79_022054 PE=4 SV=1	I79_022054	53.093	8.6	1	1	1	1.083	1.062	1.038	0.97	1.034	0.963	1.043	1.001	0.949	0.972	0.982	1.038	1.021	0.97	0.896	0.949	0.987	0.935	0.835	0.0417112	0.853	0.0104932	1.019	0.030422	0.8905	0.0146391
G3H9W7	Thyroid hormone receptor-associated protein 3 OS=Cricetulus griseus OX=10029 GN=I79_007198 PE=4 SV=1	I79_007198	35.883	24.3	8	12	8	1.031	0.989	0.982	1.022	1.082	0.935	0.964	0.919	1.002	1.026	0.963	0.982	0.962	1.046	0.991	1.002	1.011	1.0425	1.0425	0.0494005	0.832	0.00321888	1.012	0.0731225	1.0135	0.0360138
G3HFM4	Filamin-B OS=Cricetulus griseus OX=10029 GN=I79_009386 PE=4 SV=1	I79_009386	277.84	9.8	12	13	12	0.992	0.912	0.954	1.022	0.993	1.006	0.998	0.961	1.031	0.978	1.034	0.954	1.016	1.017	1.03	1.031	1.05	1.0595	1.0595	0.0278433	1.03	0.023301	1.0115	0.0271873	1.0345	0.0188497
G3HC03	40S ribosomal protein S27 OS=Cricetulus griseus OX=10029 GN=I79_008044 PE=4 SV=1	I79_008044	6.7706	23.9	15	36	15
G3HAR7	RNA-binding protein 39 OS=Cricetulus griseus OX=10029 GN=I79_007525 PE=4 SV=1	I79_007525	58.656	3.8	2	2	2	1.078	1.082	1.069	0.99	1.063	1.018	1.097	1.034	0.943	0.917	0.9	1.069	0.986	1.017	0.918	0.943	0.967	0.95	0.85	0.0336842	0.887	0.0314083	1.1025	0.0249433	1.051	0.0218839
G3H9P3	Serine/threonine-protein kinase 10 OS=Cricetulus griseus OX=10029 GN=I79_007123 PE=4 SV=1	I79_007123	155.37	2	1	1	1	1.041	1.23	1.556	1.036	1.045	1.077	1.121	1.082	0.96	0.891	0.888	1.556	0.948	0.849	0.995	0.96	0.948	0.9225	0.8225	0.0785908	0.8785	0.100664	1.01	0.0534653	1.0725	0.0041958
G3HHA7	Peptidyl-prolyl cis-trans isomerase OS=Cricetulus griseus OX=10029 GN=CgPICR_020719 PE=3 SV=1	CgPICR_020719	21.954	4.9	2	2	2	0.924		0.936	0.93		1.117	1.032		1.025	1.02		0.936	1.068		1.006	1.025		1.006	1.006		1.117		1.047		1.005
G3I429	"39S ribosomal protein L20, mitochondrial OS=Cricetulus griseus OX=10029 GN=CgPICR_019155 PE=3 SV=1"	CgPICR_019155	17.55	15.2	6	14	2	0.854	0.973	1.056	0.87	0.918	1.083	0.925	0.959	1.156	1.058	1.062	1.056	1.126	0.98	1.019	1.156	1.108	0.981	0.881	0.038736	1.0345	0.0468826	0.8935	0.0709612	1.068	0.0234082
G3IBK0	Pre-mRNA-processing factor 39 OS=Cricetulus griseus OX=10029 GN=I79_021024 PE=4 SV=1	I79_021024	48.683	33.1	8	44	5	0.98	1.09	1.021	1.114	0.936	1.06	1.039	1.007	0.924	0.919	0.979	1.021	1.043	1.045	1.137	0.924	0.964	0.998	0.898	0.139279	0.892	0.0685484	1.101	0.030881	0.895	0.0100503
G3HFG7	Putative hydroxypyruvate isomerase OS=Cricetulus griseus OX=10029 GN=I79_009307 PE=4 SV=1	I79_009307	19.003	5.5	1	2	1	1.033	1.062	0.962	0.822	0.829	1.084	1.12	1.101	0.983	1.031	1.04	0.962	1.009	0.936	0.796	0.983	1.045	0.7885	0.7885	0.00951173	1.0605	0.0221594	0.8395	0.0420436	0.879	0.0265577
G3I021	Putative THO complex subunit 6 like protein OS=Cricetulus griseus OX=10029 GN=CgPICR_010463 PE=4 SV=1	CgPICR_010463	37.316	9.4	2	2	2	1.103	1.035	1.016	0.988	1.024	1.025	1.131	1.045	0.963	0.929	0.959	1.016	0.947	0.956	0.896	0.963	1	0.9425	0.8425	0.0493369	1.0175	0.00737101	1.008	0.0109127	1.04	0.00288462
G3H4Y5	Serine/threonine-protein phosphatase 2A 56 kDa regulatory subunit OS=Cricetulus griseus OX=10029 GN=I79_005349 PE=3 SV=1	I79_005349	54.727	22.3	8	16	7	0.975	1.055	0.918	1.022	1.028	1.069	1.042	1.093	0.951	1.015	0.982	0.918	1.01	1.045	1.048	0.951	0.826	1.011	1.011	0.0365974	1.0525	0.015677	1.0295	0.0335114	0.889	0.0539933
G3GRC2	BBSome-interacting protein of 10 kDa OS=Cricetulus griseus OX=10029 GN=I79_000065 PE=4 SV=1	I79_000065	7.4627	15.3	2	3	2	0.912	0.703	0.936	0.984	1.016	1.038	0.947	0.66	1.051	1.247	1.237	0.936	0.85	1.017	1.079	1.051	1.319	1.262	1.262	0.145008	0.8885	0.0500759	0.752	0.0930851	0.8545	0.116815
G3HVE6	mRNA-decapping enzyme 2 OS=Cricetulus griseus OX=10029 GN=I79_014933 PE=4 SV=1	I79_014933	12.003	11.7	2	2	1		0.886			1.049			0.927			0.996			1.13			1.013	1.184	1.184		1.046		1.135		1.017
G3HIL0	Triosephosphate isomerase OS=Cricetulus griseus OX=10029 GN=CgPICR_005523 PE=3 SV=1	CgPICR_005523	14.579	2.1	1	1	1	0.974	1.05	0.961	0.848	0.868	0.966	0.941	0.981	1.073	1.162	1.16	0.961	0.961	0.878	0.871	1.073	1.037	0.849	0.849	0.0259128	0.85	0.0168421	0.792	0.0441919	0.8085	0.0159604
G3GS40	"Succinyl-CoA ligase [GDP-forming] subunit beta, mitochondrial OS=Cricetulus griseus OX=10029 GN=I79_000350 PE=4 SV=1"	I79_000350	38.77	10.8	1	1	1	0.843	0.868	1.147	0.95	0.893	1.082	0.912	0.969	1.079	1.062	1.085	1.147	1.147	1.082	1.127	1.079	1.07	1.078	1.078	0.0454545	1.099	0.0154686	1.0385	0.0399615	1.001	0.014985
G3H5T7	Chromobox protein-like 1 OS=Cricetulus griseus OX=10029 GN=I79_005678 PE=4 SV=1	I79_005678	32.437	8.8	2	2	2	1.037	1.019	0.932	1.086	1.062	0.94	0.975	0.789	0.989	1.11	1.045	0.932	0.932	0.89	1.047	0.989	1.102	1.0445	1.0445	0.00239349	0.857	0.0968495	0.846	0.0070922	0.873	0.0842754
G3GVS4	Glycylpeptide N-tetradecanoyltransferase 2 OS=Cricetulus griseus OX=10029 GN=I79_001821 PE=4 SV=1	I79_001821	16.985	34.8	6	19	5	0.944	0.921	1.061	1.049	1.04	0.936	0.884	0.932	1.011	1.057	1.058	1.061	1.061	1.034	1.111	1.011	1.015	1.12	1.12	0.00803571	0.874	0.0390144	0.8905	0.0136295	0.8575	0.00156658
G3GZG3	WD repeat-containing protein 51A (Fragment) OS=Cricetulus griseus OX=10029 GN=I79_003264 PE=4 SV=1	I79_003264	21.805	20.9	3	3	3	1.07		0.874	1.039		1.109	1.187		1.012	0.833		0.874	0.874		0.971	1.012		0.971	0.871		1.109		1.049		1.215
G3IA26	Heparanase OS=Cricetulus griseus OX=10029 GN=I79_020442 PE=4 SV=1	I79_020442	63.038	29.5	4	11	4	0.965	1.042	1.046	0.953	0.913	0.974	0.94	0.902	0.928	1.169	1.099	1.046	1.046	0.987	0.988	0.928	1.062	0.932	0.832	0.0600858	0.82	0.0586957	0.8965	0.00167317	0.88	0.0977273
G3H4F6	HAUS augmin-like complex subunit 8 OS=Cricetulus griseus OX=10029 GN=I79_005157 PE=4 SV=1	I79_005157	39.17	6.5	2	3	2	0.921	1.027	1.059	0.955	0.936	1.017	0.937	1.106	1.083	1.042	0.954	1.059	1.059	0.986	1.037	1.083	1.008	0.974	0.874	0.0646817	1.047	0.0286533	1.025	0.00878049	1.048	0.00858779
G3IM98	Signal peptidase complex subunit 2 OS=Cricetulus griseus OX=10029 GN=I79_025033 PE=4 SV=1	I79_025033	16.986	31.6	11	25	8	0.893	0.65	1.12	1.031	1.039	1.06	0.947	0.742	1.022	1.015	1.134	1.12	1.12	1.238	1.155	1.022	1.109	1.3765	1.3765	0.160915	1.101	0.0372389	1.0975	0.00501139	0.8925	0.0146096
G3HCB6	Putative tumor suppressor protein MN1 OS=Cricetulus griseus OX=10029 GN=I79_008123 PE=4 SV=1	I79_008123	93.795	12.8	10	13	10	0.886		1.041	1.027		1.201	1.064		0.985	1.003		1.041	1.041		1.159	0.985		1.159	1.159		1.201		1.038		0.882
G3HC29	Protein S100 OS=Cricetulus griseus OX=10029 GN=I79_008072 PE=3 SV=1	I79_008072	11.848	4	1	1	1	1.069	1.141	0.679	0.969	1.017	1.071	1.145	1.057	1.113	1.023	1.043	0.679	0.679	0.804	0.906	1.113	0.964	0.8985	0.8985	0.00834724	0.8985	0.0726089	0.7175	0.0745645	1.006	0.0815109
G3IKL9	SPRY domain-containing protein 3 OS=Cricetulus griseus OX=10029 GN=I79_024422 PE=4 SV=1	I79_024422	51.981	21.5	18	26	18	0.891		1.159	1.06		0.953	0.849		0.957	1.093		1.159	1.159		1.19	0.957		1.19	1.19		0.853		1.06		0.876
G3IFX0	Programmed cell death protein 6 OS=Cricetulus griseus OX=10029 GN=I79_022645 PE=4 SV=1	I79_022645	25.458	3.2	1	1	1	0.955	0.941	0.843	1.023	0.979	1.09	1.041	1.106	1.041	0.999	0.997	0.843	0.843	0.933	1.071	1.041	0.987	1.0555	1.0555	0.014685	1.1325	0.0375276	0.89	0.0516854	1.016	0.0255906
G3HQV2	Serine/threonine-protein kinase OSR1 OS=Cricetulus griseus OX=10029 GN=I79_013208 PE=4 SV=1	I79_013208	47.542	6.8	2	3	2	0.997	0.878	1.058	1.008	0.984	0.957	0.954	0.944	1.012	0.971	1.055	1.058	1.058	1.107	1.011	1.012	1.011	1.066	1.066	0.0515947	1.016	0.0580709	1.0695	0.0191678	1	0.042
G3HEJ1	Neuroplastin OS=Cricetulus griseus OX=10029 GN=I79_008975 PE=4 SV=1	I79_008975	25.086	3.1	1	1	1	1.15	0.817	0.918	0.978	1.061	0.998	1.148	0.871	0.889	0.908	1.056	0.918	0.918	1.119	0.85	0.889	1.027	1.0745	1.0745	0.208934	1.032	0.0329457	1.0355	0.0236601	0.876	0.00307377
G3HG98	Mitogen-activated protein-binding protein-interacting protein OS=Cricetulus griseus OX=10029 GN=I79_009619 PE=4 SV=1	I79_009619	13.507	52.3	16	67	16	1.089	1.116	0.944	0.978	0.943	0.939	1.023	1.045	1.036	1.093	1.038	0.944	0.782	0.885	0.898	1.036	0.993	0.8715	0.8715	0.0304073	0.8375	0.0016	0.784	0.0880102	0.8525	0.00472441
G3GZW1	DET1-and DDB1-associated protein 1 OS=Cricetulus griseus OX=10029 GN=I79_003409 PE=4 SV=1	I79_003409	12.458	30	6	10	6	0.973		0.871	1.025		1.121	1.091		1.119	0.907		0.871	0.89		1.053	1.119		1.053	1.053		1.121		0.881		1.234
G3I6A4	MTFR1L OS=Cricetulus griseus OX=10029 GN=CgPICR_007243 PE=4 SV=1	CgPICR_007243	31.744	5.7	1	1	1	1.016	0.977	1.045	0.867	0.894	1.118	1.136	1.054	0.937	0.991	1.091	1.045	1.056	0.905	0.853	0.937	1.035	0.884	0.884	0.0350679	1.0985	0.0177515	0.848	0.124473	0.8475	0.00158311
G3HE13	Borealin OS=Cricetulus griseus OX=10029 GN=I79_008782 PE=4 SV=1	I79_008782	31.141	7.1	6	8	6		0.977			1.051			1.125			0.888			0.98			0.998	1.076	1.076		1.151		1.104		1.124
G3H5V1	"39S ribosomal protein L45, mitochondrial OS=Cricetulus griseus OX=10029 GN=I79_005693 PE=4 SV=1"	I79_005693	31.382	4.6	6	7	6	1.014	0.992	1.114	1.018	0.987	0.971	0.985	1.115	1.007	1.037	1.041	1.114	0.914	0.935	1.004	1.007	0.982	0.9995	0.8995	0.00450225	1.0475	0.073031	0.8895	0.00955593	0.857	0.014629
G3HE00	Follistatin (Fragment) OS=Cricetulus griseus OX=10029 GN=I79_008769 PE=4 SV=1	I79_008769	34.837	42.1	5	7	5		1.113			1.037			1.035			1.065			0.873			0.894	0.932	0.832		0.83		0.82		0.839
G3I366	Prolyl endopeptidase OS=Cricetulus griseus OX=10029 GN=I79_017867 PE=4 SV=1	I79_017867	62.422	27.8	14	27	13	1.036	1.006	1.051	1	1	0.981	1.016	1.006	0.985	0.99	1.005	1.051	0.886	0.978	0.965	0.985	0.983	0.9795	0.8795	0.0148035	0.8905	0.00959112	0.834	0.0417559	0.8865	0.00861632
G3H1B1	GRAM domain-containing protein 3 OS=Cricetulus griseus OX=10029 GN=I79_003936 PE=4 SV=1	I79_003936	69.489	16.9	3	6	0
G3H2A9	Actin-related protein 2/3 complex subunit 3 OS=Cricetulus griseus OX=10029 GN=I79_004280 PE=4 SV=1	I79_004280	5.9759	7	3	5	3	1.104	0.984	0.954	1	1.021	0.877	0.968	1.056	0.95	1.028	0.999	0.954	0.96	0.992	0.906	0.95	0.962	0.972	0.872	0.0679012	0.875	0.100513	0.8635	0.0306175	0.8435	0.0206677
G3I9S5	Surfeit locus protein 6 OS=Cricetulus griseus OX=10029 GN=I79_020334 PE=4 SV=1	I79_020334	41.046	22.3	3	5	1	1.134		1.148	0.969		1.027	1.165		1.005	0.868		1.148	0.872		0.854	1.005		0.854	0.854		1.027		1.005		1.158
G3H0E9	Tyrosine-protein phosphatase non-receptor type 9 OS=Cricetulus griseus OX=10029 GN=I79_003604 PE=4 SV=1	I79_003604	67.466	6.6	2	3	2	1.012	0.953	1.023	1.12	1.183	0.918	0.929	0.855	1.017	1.029	1.038	1.023	0.905	0.93	1.107	1.017	1.043	1.174	1.174	0.0570698	0.8075	0.0115702	0.8875	0.00957747	0.8965	0.00852985
G3H4M7	Protein LAP2 OS=Cricetulus griseus OX=10029 GN=I79_005232 PE=4 SV=1	I79_005232	125.17	2	2	2	2	0.946	0.96	1.091	1.125	1.007	1.054	0.997	1.054	1.043	0.976	0.986	1.091	0.924	0.924	1.189	1.043	0.998	1.119	1.119	0.0625559	1.076	0.0204461	0.842	0.00530786	1.0405	0.0273907
G3IG71	"Inositol 1,4,5-triphosphate receptor-interacting protein OS=Cricetulus griseus OX=10029 GN=I79_022752 PE=4 SV=1"	I79_022752	63.164	3.6	2	2	2		1.047			1.129			1.05			1.165			0.673			0.951	1.078	1.078		1.003		0.578		0.816
G3ICT8	Histone deacetylase 8 OS=Cricetulus griseus OX=10029 GN=I79_021487 PE=4 SV=1	I79_021487	28.218	18.2	2	3	2	0.766		0.944	0.923		1.192	0.913		1.01	0.929		0.944	1.463		1.205	1.01		1.205	1.205		1.192		1.575		1.087
G3H9U4	Zinc finger MYM-type protein 4 OS=Cricetulus griseus OX=10029 GN=I79_007175 PE=4 SV=1	I79_007175	80.998	12.6	4	23	4	0.956		0.871	0.918		1.13	1.08		1.007	0.877		0.871	1.169		0.96	1.007		0.96	0.86		1.13		1.333		1.148
G3GT56	Trifunctional purine biosynthetic protein adenosine-3 OS=Cricetulus griseus OX=10029 GN=I79_000830 PE=3 SV=1	I79_000830	107.53	20.5	5	7	5	1.108	1.008	1.045	0.993	1.15	0.98	1.086	0.972	0.928	0.981	1.021	1.045	0.859	0.952	0.896	0.928	1.029	1.0185	1.0185	0.120275	0.872	0.00823045	0.804	0.0309735	0.877	0.0317298
G3HC34	Protein misato-like 1 OS=Cricetulus griseus OX=10029 GN=I79_007983 PE=4 SV=1	I79_007983	11.028	27.5	2	3	1		1.24			0.789			1.083			0.981			0.958			0.982	0.636	0.636		0.873		0.877		1.001
G3IJ66	"Twinkle protein, mitochondrial OS=Cricetulus griseus OX=10029 GN=I79_023898 PE=4 SV=1"	I79_023898	77.193	1.5	1	2	1
G3H020	Bcl-2-like protein 11 OS=Cricetulus griseus OX=10029 GN=I79_003468 PE=4 SV=1	I79_003468	16.31	23.3	7	18	7	0.986			0.927		1.08	1.065		1.087	1.061			0.868		0.94	1.087		0.94	0.84		1.08		0.818		1.025
G3HW02	Uncharacterized protein OS=Cricetulus griseus OX=10029 GN=I79_015149 PE=4 SV=1	I79_015149	5.9716	13.9	6	7	4		1.122			1.014			0.915			1.078			0.835			1.051	0.904	0.804		0.816		0.775		0.875
G3IFU7	Ubiquitin-conjugating enzyme E2 variant 1 OS=Cricetulus griseus OX=10029 GN=I79_022620 PE=4 SV=1	I79_022620	13.428	29.7	2	2	2	0.875	0.843	1.074	1.223	1.464	0.832	0.728	0.678	1.093	1.074	1.006	1.074	1.018	0.901	1.398	1.093	1.1	1.5675	1.5675	0.108134	0.818	0.0171149	0.822	0.0281996	1.0555	0.0355282
G3HIU9	Ras-related protein Rab-12 OS=Cricetulus griseus OX=10029 GN=I79_010577 PE=4 SV=1	I79_010577	19.475	4.5	1	1	1	0.858	0.846	0.954	1.067	0.998	1.061	0.91	0.899	1.032	0.954	1.012	0.954	1.187	1.223	1.244	1.032	1.016	1.212	1.212	0.0264026	1.062	0.00094162	1.226	0.0146819	1.043	0.0373921
G3HXF1	BAG family molecular chaperone regulator 2 OS=Cricetulus griseus OX=10029 GN=I79_015673 PE=4 SV=1	I79_015673	17.017	5.4	5	8	5	0.81	0.714	1.06	1.078	1.12	1.038	0.841	0.796	1.133	1.06	1.052	1.06	1.099	1.172	1.331	1.133	1.149	1.45	1.45	0.082069	1.0765	0.035764	1.0755	0.0357973	1.0805	0.0106432
G3GU62	Sin3 histone deacetylase corepressor complex component SDS3 (Fragment) OS=Cricetulus griseus OX=10029 GN=I79_001213 PE=4 SV=1	I79_001213	30.525	15	16	21	16		1.191			1.007			0.999			0.94			0.956			0.942	0.846	0.846		0.839		1.017		1.002
G3IFL7	Alkylated DNA repair protein alkB-like 8 OS=Cricetulus griseus OX=10029 GN=I79_022540 PE=4 SV=1	I79_022540	45.311	16.2	18	28	12
G3HPX5	Zinc finger protein with KRAB and SCAN domain 3 OS=Cricetulus griseus OX=10029 GN=H671_3g9200 PE=4 SV=1	H671_3g9200	62.591	0.9	1	1	1		1.083			1.007			0.976			0.994			0.907			1.05	0.93	0.83		0.801		0.812		1.056
G3GUQ4	GRCC10 OS=Cricetulus griseus OX=10029 GN=CgPICR_018403 PE=4 SV=1	CgPICR_018403	13.194	3	4	7	4	1.018	0.948	0.915	1.078	1.009	0.899	0.915	0.942	1.163	1.133	1.135	0.915	0.805	0.835	1.059	1.163	1.09	1.0615	1.0615	0.00235516	0.8465	0.0501849	0.7235	0.0172771	0.893	0.0332326
G3HUU7	Protein S100-A10 OS=Cricetulus griseus OX=10029 GN=I79_014715 PE=3 SV=1	I79_014715	11.247	1.9	4	4	4	0.993	1.035	0.924	1.159	1.065	0.931	0.924	0.901	0.964	1.025	1.01	0.924	0.952	0.957	1.167	0.964	1.046	1.098	1.098	0.0628415	0.801	0.0332963	0.8385	0.0101225	0.888	0.048583
G3HXH9	Protein SFRS12IP1 OS=Cricetulus griseus OX=10029 GN=H671_2g6342 PE=4 SV=1	H671_2g6342	18.111	3.1	1	1	1
G3GU43	T-box transcription factor TBX3 OS=Cricetulus griseus OX=10029 GN=I79_001192 PE=4 SV=1	I79_001192	75.512	24.1	3	3	3	0.967	0.9	1.135	1.028	1.031	0.904	0.874	0.779	0.961	1.42	1.399	1.135	0.743	0.846	1.063	0.961	1.025	1.1045	1.1045	0.0375736	0.885	0.0214689	0.564	0.0269504	0.705	0.0397163
G3HA77	Stonin-2 OS=Cricetulus griseus OX=10029 GN=I79_007323 PE=4 SV=1	I79_007323	134.72	6.4	7	9	7	0.96	0.921	1.01	1.065	0.996	1.121	1.076	1.013	0.986	0.918	1.004	1.01	1.007	1.103	1.109	0.986	0.97	1.095	1.095	0.0127854	1.1105	0.0094552	1.098	0.000910747	1.02	0.0529412
G3HWP4	Chromodomain-helicase-DNA-binding protein 6 OS=Cricetulus griseus OX=10029 GN=I79_015405 PE=4 SV=1	I79_015405	74.844	43.2	5	26	3		0.761			0.819			1.265			1.076			0.996			1.071	1.076	1.076		1.662		0.826		0.895
G3I167	TBC1 domain family member 8B OS=Cricetulus griseus OX=10029 GN=I79_017113 PE=4 SV=1	I79_017113	117.13	14.8	3	3	3	0.988	1.148	0.918	0.984	0.89	1.022	1.01	1.008	1.044	1.016	0.979	0.918	0.932	0.964	0.996	1.044	0.964	0.8855	0.8855	0.124788	0.85	0.0757895	0.851	0.0357518	1.0065	0.0213612
G3HED6	DR1 OS=Cricetulus griseus OX=10029 GN=CgPICR_015142 PE=4 SV=1	CgPICR_015142	19.443	8.5	5	8	5	1.121	1.07	1.126	0.909	0.94	0.996	1.117	1.121	0.929	0.985	1.011	1.126	0.934	0.943	0.811	0.929	1.015	0.845	0.845	0.0402367	1.022	0.0254403	0.8405	0.00797448	0.8735	0.0313303
G3IK46	Protein unc-119-like A OS=Cricetulus griseus OX=10029 GN=I79_024239 PE=4 SV=1	I79_024239	9.6207	5.2	2	3	2
G3HG54	Kin of IRRE-like protein 1 OS=Cricetulus griseus OX=10029 GN=I79_009573 PE=4 SV=1	I79_009573	87.031	4.3	2	2	2	0.996	0.816	0.846	1.069	1.092	1.018	1.014	0.855	0.996	1.008	0.993	0.846	0.927	1.031	1.073	0.996	1.199	1.2055	1.2055	0.109913	1.033	0.0145208	0.879	0.0602656	1.0975	0.0997722
G3GVT2	Far upstream element-binding protein 1 OS=Cricetulus griseus OX=10029 GN=I79_001831 PE=4 SV=1	I79_001831	47.731	3.5	2	2	2	1.005	1.023	1.103	1.001	1.004	0.94	0.945	0.991	1.028	0.993	1.012	1.103	1.038	1.005	0.996	1.028	1.009	0.9885	0.8885	0.00758725	0.8545	0.0151912	1.019	0.0255152	1.016	0.0187008
G3HSK7	Amyloid beta A4 protein-binding family A member 3 OS=Cricetulus griseus OX=10029 GN=I79_013840 PE=4 SV=1	I79_013840	60.977	19.2	18	28	18	0.962	1.097	0.996	1.037	1.003	1.063	1.023	1.112	1.061	0.947	0.958	0.996	1.056	1.033	1.078	1.061	0.941	0.996	0.896	0.0823293	1.0385	0.0235917	1.0965	0.0168719	1.051	0.0656518
G3HP39	Solute carrier family 15 member 4 OS=Cricetulus griseus OX=10029 GN=I79_012543 PE=3 SV=1	I79_012543	50.215	51.2	4	12	4	1.124		0.964	1.021		1.073	1.206		0.85	0.95		0.964	0.867		0.908	0.85		0.908	0.808		1.073		0.813		0.895
G3HDQ2	Malate dehydrogenase OS=Cricetulus griseus OX=10029 GN=I79_008638 PE=3 SV=1	I79_008638	36.466	3	1	4	1	1.074	1.034	0.943	0.943	0.952	0.902	0.969	1.004	1.028	0.999	1.013	0.943	0.964	0.953	0.878	1.028	1.022	0.8995	0.8995	0.0239022	0.8365	0.0368393	0.853	0.0125918	1.019	0.00981354
G3HGB3	Dolichyl-phosphate beta-glucosyltransferase OS=Cricetulus griseus OX=10029 GN=I79_009637 PE=4 SV=1	I79_009637	35.789	13.4	7	9	7	0.851	0.821		0.905	0.947	1.213	1.032	0.998	1.053	1.076	1.025		1.076	1.135	1.063	1.053	1.066	1.108	1.108	0.0406137	1.2145	0.00123508	1.0535	0.0507831	1.0095	0.030213
G3HWD4	Methionine synthase OS=Cricetulus griseus OX=10029 GN=I79_015290 PE=4 SV=1	I79_015290	139.23	26.4	5	16	5	0.951	0.954	1.031	1.006	0.908	1.041	0.99	1.129	1.057	0.994	0.928	1.031	0.992	1.024	1.058	1.057	1.05	1.005	1.005	0.0527363	1.112	0.0638489	1.0505	0.0499762	1.097	0.0309936
G3HG01	Leucine-zipper-like transcriptional regulator 1 OS=Cricetulus griseus OX=10029 GN=I79_009520 PE=4 SV=1	I79_009520	94.702	5.5	1	1	1
G3I8B3	TATA-binding protein-associated factor 2N OS=Cricetulus griseus OX=10029 GN=I79_019776 PE=4 SV=1	I79_019776	39.515	15.6	4	9	3	0.986	1.117	1.033	0.929	1.093	1.009	0.995	1.05	0.938	1.004	0.991	1.033	0.918	0.855	0.942	0.938	0.952	0.9605	0.8605	0.0192608	0.8745	0.0354028	0.8885	0.0287001	0.8475	0.014248
G3H3R3	Uveal autoantigen with coiled-coil domains and ankyrin repeats OS=Cricetulus griseus OX=10029 GN=I79_004892 PE=4 SV=1	I79_004892	159.63	49.8	13	75	9		1.056			1.093			1.017			0.974			0.931			0.951	1.035	1.035		0.863		0.856		0.876
G3I4F1	"Fatty acid-binding protein, epidermal OS=Cricetulus griseus OX=10029 GN=I79_018329 PE=3 SV=1"	I79_018329	11.187	39.5	3	5	3	1.056	1.045	1.062	0.969	0.999	0.986	1.041	0.958	0.993	0.993	0.977	1.062	1.062	1.07	0.918	0.993	0.97	0.937	0.837	0.0202775	0.8515	0.0362585	1.082	0.0120148	0.8965	0.00351229
G3HKR3	Tyrosine-protein phosphatase non-receptor type 23 OS=Cricetulus griseus OX=10029 GN=I79_011292 PE=4 SV=1	I79_011292	179.29	4.5	2	3	2	0.947	0.911	0.972	0.978	1.004	0.952	0.902	0.955	1.056	1.142	1.111	0.972	0.972	1.018	1.033	1.056	1.078	1.0675	1.0675	0.0323185	1	0.048	0.8835	0.0367855	0.8475	0.0237467
G3H8F4	DAG1 OS=Cricetulus griseus OX=10029 GN=CgPICR_013289 PE=4 SV=1	CgPICR_013289	96.908	15.6	4	4	4	1.079	0.993	0.956	0.991	1.022	1.049	1.132	1.029	0.986	0.916	0.951	0.956	0.956	1.009	0.918	0.986	1.052	0.9735	0.8735	0.0570108	1.0425	0.00623501	1.0525	0.00807601	1.091	0.0137489
G3IG38	Sjoegren syndrome nuclear autoantigen 1-like OS=Cricetulus griseus OX=10029 GN=I79_022715 PE=4 SV=1	I79_022715	14.19	10.7	2	2	2	0.962	0.94	0.976	1.018	1.047	1.027	0.988	0.903	1.031	1.03	0.942	0.976	0.976	1.13	1.058	1.031	1.054	1.086	1.086	0.0257827	0.894	0.0331992	1.074	0.117318	1.06	0.0556604
G3IBZ1	Kinesin-like protein KIF7 OS=Cricetulus griseus OX=10029 GN=I79_021177 PE=3 SV=1	I79_021177	135.02	24.4	4	6	4	1.041	1.029	0.995	0.911	1.023	0.986	1.026	0.97	1.031	0.968	0.966	0.995	0.995	0.93	0.875	1.031	1.094	0.9345	0.8345	0.0636704	0.8645	0.0222913	0.8955	0.0326469	1.099	0.0309372
G3HXG0	Mitogen-activated protein kinase kinase kinase 7-interacting protein 3 OS=Cricetulus griseus OX=10029 GN=CgPICR_007964 PE=4 SV=1	CgPICR_007964	78.979	57	25	100	25	1.09		0.935	1.056		0.993	1.082		0.996	0.858		0.935	0.935		0.969	0.996		0.969	0.869		0.893		1.09		1.161
G3GZP6	ATPase family AAA domain-containing protein 2B OS=Cricetulus griseus OX=10029 GN=I79_003338 PE=4 SV=1	I79_003338	101.61	41.5	40	74	40	1.16		0.857	1.14		1.028	1.192		0.913	0.768		0.857	0.857		0.983	0.913		0.983	0.883		1.028		1.116		1.189
G3HAN1	Charged multivesicular body protein 4b OS=Cricetulus griseus OX=10029 GN=I79_007487 PE=3 SV=1	I79_007487	21.459	6.4	2	2	2	1.004	1.015	0.981	0.98	1.015	0.974	0.978	0.991	0.999	1.046	1.041	0.981	0.981	0.987	0.976	0.999	1.065	0.988	0.888	0.0121457	0.875	0.00102564	0.843	0.00530223	0.889	0.0343782
G3H360	WD repeat-containing protein 20 OS=Cricetulus griseus OX=10029 GN=H671_5g13890 PE=4 SV=1	H671_5g13890	63.07	4.6	2	2	2	1.201	1.087	0.903	0.823	0.939	1.126	1.352	1.215	0.824	0.907	0.936	0.903	0.903	0.977	0.685	0.824	0.97	0.7745	0.7745	0.115558	1.122	0.00356506	1.02	0.0235294	0.872	0.0658436
G3H1K9	Alpha-actinin-1 OS=Cricetulus griseus OX=10029 GN=I79_004057 PE=4 SV=1	I79_004057	104.54	2.3	2	2	2	1.009	1.004	1.021	1.005	1.02	0.975	0.984	0.996	0.973	0.996	0.977	1.021	1.021	0.991	0.996	0.973	0.977	1.006	1.006	0.00994036	0.8835	0.0086426	1.0195	0.0053948	0.8885	0.0116338
G3I827	TBC1 domain family member 22A OS=Cricetulus griseus OX=10029 GN=I79_019684 PE=4 SV=1	I79_019684	30.84	6.1	2	2	2	1.026		0.972	0.939		0.891	0.914		1.028	1.119		0.972	0.972		0.915	1.028		0.915	0.815		0.891		0.869		0.819
G3GZ26	LYR motif-containing protein 4 OS=Cricetulus griseus OX=10029 GN=I79_003077 PE=3 SV=1	I79_003077	9.1484	6	2	3	2
G3IPB5	Pre-mRNA-processing-splicing factor 8 OS=Cricetulus griseus OX=10029 GN=I79_025821 PE=4 SV=1	I79_025821	30.142	12.1	5	11	5	1.038	1.039	0.984	1.033	0.984	0.996	1.034	1.042	0.993	0.958	0.955	0.984	0.984	0.993	0.995	0.993	1.003	0.971	0.871	0.0247168	0.8995	0.00350175	1.0335	0.00628931	1.0435	0.00622904
G3IC14	Exocyst complex component 5 OS=Cricetulus griseus OX=10029 GN=I79_021201 PE=4 SV=1	I79_021201	75.285	27.3	5	7	5	1.011	0.992	0.904	1.025	1.027	0.915	0.925	0.977	1.065	1.021	1.056	0.904	0.904	1.045	1.014	1.065	0.99	1.0245	1.0245	0.0102489	0.85	0.0368421	0.8375	0.056	0.8905	0.0530035
G3GSW2	"28S ribosomal protein S22, mitochondrial OS=Cricetulus griseus OX=10029 GN=CgPICR_005053 PE=4 SV=1"	CgPICR_005053	41.22	7.9	2	3	2	0.985	1.05	0.969	1.004	0.989	1.069	1.053	1.021	1.014	1.006	0.994	0.969	0.969	0.961	1.019	1.014	1.032	0.9805	0.8805	0.0392657	1.0205	0.0475257	0.865	0.00207254	1.023	0.0146628
G3HZE2	"Histone-lysine N-methyltransferase, H3 lysine-9 specific 3 OS=Cricetulus griseus OX=10029 GN=I79_016441 PE=4 SV=1"	I79_016441	72.781	2.6	3	3	3	1.216	1.102	0.892	1.026	1.026	0.936	1.138	1.073	0.9	0.85	0.968	0.892	0.892	0.924	0.844	0.9	0.934	0.8875	0.8875	0.0490141	0.855	0.0198953	1.002	0.0469062	1.012	0.0464427
G3HH15	Glycogen [starch] synthase OS=Cricetulus griseus OX=10029 GN=I79_009910 PE=3 SV=1	I79_009910	75.074	14.3	6	9	6	1.011	0.983	0.852	0.935	0.908	0.925	0.935	0.9	1.073	1.186	1.205	0.852	0.852	0.923	0.925	1.073	1.075	0.9245	0.8245	0.000540833	0.8205	0.00488865	0.742	0.032345	0.8985	0.00723428
G3HLC2	Round spermatid basic protein 1-like protein OS=Cricetulus griseus OX=10029 GN=I79_011509 PE=4 SV=1	I79_011509	65.627	28.6	3	6	3
G3H4C1	60S ribosomal protein L18a OS=Cricetulus griseus OX=10029 GN=I79_005122 PE=3 SV=1	I79_005122	10.02	7.9	2	4	2	0.86	0.926	0.96	0.906	0.921	1.023	0.88	0.789	1.105	0.895	0.878	0.96	1.468	1.379	1.053	1.105	1.107	1.024	1.024	0.0283203	0.8375	0.0912	1.6055	0.0214886	1.248	0.0104167
G3I009	Peptide deformylase OS=Cricetulus griseus OX=10029 GN=I79_016680 PE=3 SV=1	I79_016680	11.095	3.2	2	3	2		0.973			1.15			0.925			0.962			0.991			1.011	1.182	1.182		0.851		1.03		1.051
G3HHI5	DNA replication complex GINS protein SLD5 OS=Cricetulus griseus OX=10029 GN=I79_010104 PE=4 SV=1	I79_010104	42.565	7.3	2	4	2		0.899			0.86			1.161			1.13			1.128			0.828	0.957	0.857		1.291		0.898		0.733
G3I070	Speckle targeted PIP5K1A-regulated poly(A) polymerase-like protein OS=Cricetulus griseus OX=10029 GN=H671_3g9662 PE=4 SV=1	H671_3g9662	94.144	5.3	3	3	2	1.045	1.104	0.843	1.087	1.031	0.968	1.012	1.151	0.847	0.894	0.843	0.843	1.14	0.965	1.04	0.847	0.941	0.987	0.887	0.0536981	1.0055	0.0372949	1.21	0.053719	1.0315	0.0819195
G3HJP9	SPOP OS=Cricetulus griseus OX=10029 GN=CgPICR_018790 PE=4 SV=1	CgPICR_018790	42.132	11.4	9	12	7		1.064			1.07			1.015			0.976			0.859			1.035	1.006	1.006		0.854		0.88		1.06
G3H5X6	StAR-related lipid transfer protein 3 OS=Cricetulus griseus OX=10029 GN=I79_005721 PE=4 SV=1	I79_005721	50.175	10.7	7	10	5	1.074	1.047	0.952	0.98	0.994	1.002	1.076	1.014	0.958	0.872	0.952	0.952	1.031	1.046	0.912	0.958	0.999	0.9305	0.8305	0.0198818	0.885	0.0172589	1.1405	0.0363875	1.074	0.0232775
G3GZX7	Phosphatidylinositol 4-kinase type 2-alpha (Fragment) OS=Cricetulus griseus OX=10029 GN=I79_003425 PE=4 SV=1	I79_003425	38.904	5.6	3	3	3	0.955	0.969	1.001	1.009	1.045	0.975	0.931	1.041	0.978	1.023	1.001	1.001	0.958	0.961	1.057	0.978	0.994	1.0675	1.0675	0.00983607	1.0245	0.0483163	0.848	0.0126582	0.8745	0.0189841
G3H3H0	SEC14-like protein 1 OS=Cricetulus griseus OX=10029 GN=I79_004786 PE=4 SV=1	I79_004786	81.178	7	1	2	1		1.063	0.733		1.292			1.196			0.733	0.733		0.854			0.906	1.215	1.215		1.125		1.165		1.236
G3I2C7	Zinc finger MYND domain-containing protein 11 OS=Cricetulus griseus OX=10029 GN=I79_017556 PE=4 SV=1	I79_017556	76.954	2.6	1	1	1
G3I320	Segment polarity protein dishevelled-like DVL-3 OS=Cricetulus griseus OX=10029 GN=I79_017820 PE=4 SV=1	I79_017820	54.646	20.9	13	20	13	1.113	1.227	1.02	0.857	0.937	0.953	1.061	0.943	1.065	1.069	0.978	1.02	0.83	0.988	0.77	1.065	0.959	0.767	0.767	0.00391134	0.861	0.106852	0.893	0.131019	0.8885	0.00758725
G3GXT2	CAD protein OS=Cricetulus griseus OX=10029 GN=I79_002575 PE=3 SV=1	I79_002575	243.03	4.4	6	10	6	1.038	1.051	0.953	0.995	0.988	0.974	1.011	1.03	0.986	0.947	0.948	0.953	1.009	1.009	0.959	0.986	0.97	0.9495	0.8495	0.0100053	0.877	0.00307062	1.0645	0.000469704	1.032	0.00872093
G3HJB0	Alpha-actinin-4 (Fragment) OS=Cricetulus griseus OX=10029 GN=I79_010752 PE=4 SV=1	I79_010752	37.673	5.2	2	2	2	1.077	1.104	0.965	0.998	1.033	0.95	1.023	1.025	0.944	0.959	0.956	0.965	0.924	1	0.927	0.944	0.945	0.9315	0.8315	0.00483092	0.839	0.0117146	1.005	0.040796	0.886	0.0020284
G3GTL0	"Putative prolyl-tRNA synthetase, mitochondrial OS=Cricetulus griseus OX=10029 GN=I79_000995 PE=4 SV=1"	I79_000995	53.264	40.3	31	55	30	1.114	1.125	0.981	0.995	0.902	0.999	1.113	1.165	0.857	1.05	1.045	0.981	0.885	0.818	0.893	0.857	0.969	0.8475	0.8475	0.0536873	1.0175	0.0181818	0.813	0.0369004	0.8715	0.0636833
G3I6Y2	"Arf-GAP with GTPase, ANK repeat and PH domain-containing protein 1 OS=Cricetulus griseus OX=10029 GN=I79_019262 PE=4 SV=1"	I79_019262	56.919	2.7	2	2	2	0.951	0.953	0.964	0.979	0.875	1.023	0.973	0.92	0.907	1.012	1.05	0.964	1.083	1.121	1.029	0.907	1.079	0.9735	0.8735	0.0570108	0.894	0.0291751	1.069	0.000935454	0.862	0.0686071
G3ILM4	Filamin-binding LIM protein 1 (Fragment) OS=Cricetulus griseus OX=10029 GN=I79_024794 PE=4 SV=1	I79_024794	18.772	5.6	2	4	2	0.921		0.98	1.052		0.903	0.832		1.066	1.262		0.98	0.861		1.142	1.066		1.142	1.142		0.803		0.682		0.845
G3HTG4	Vacuolar protein sorting-associated protein 53-like OS=Cricetulus griseus OX=10029 GN=I79_014189 PE=4 SV=1	I79_014189	94.626	35	5	12	4	0.956	1.209	0.875	0.999	0.88	1.044	0.998	1.146	0.962	1.056	0.888	0.875	0.966	0.811	1.045	0.962	0.972	0.8865	0.8865	0.178793	0.896	0.0481928	0.814	0.00109409	1.003	0.0917248
G3GSC8	DNA replication licensing factor MCM8 OS=Cricetulus griseus OX=10029 GN=I79_000451 PE=3 SV=1	I79_000451	92.557	14.9	4	9	3		1.196			0.989			1.159			0.842			0.967			0.892	0.827	0.827		0.869		1.148		1.059
G3H1T5	Tetratricopeptide repeat protein 30A2 OS=Cricetulus griseus OX=10029 GN=I79_004118 PE=4 SV=1	I79_004118	76.138	11	2	3	2		1.022			1.005			1.18			0.957			1.05			0.814	0.983	0.883		1.155		1.097		0.851
G3HXS7	E3 ubiquitin-protein ligase SHPRH OS=Cricetulus griseus OX=10029 GN=I79_015841 PE=4 SV=1	I79_015841	192.35	0.8	1	1	1
G3H3W4	Insulin-degrading enzyme OS=Cricetulus griseus OX=10029 GN=I79_004954 PE=3 SV=1	I79_004954	113.1	18.8	12	21	12	0.972	0.951	0.952	0.994	0.991	0.983	0.955	0.946	1.05	1.014	1.044	0.952	1.01	1.06	1.023	1.05	1.036	1.0325	1.0325	0.00920097	0.889	0.00606673	1.0055	0.00944804	1.014	0.0216963
G3I7K9	Collagen alpha-1(IV) chain OS=Cricetulus griseus OX=10029 GN=I79_019500 PE=4 SV=1	I79_019500	160.94	14.2	10	14	6
G3IHS1	Ubiquitin-protein ligase E3C OS=Cricetulus griseus OX=10029 GN=I79_023377 PE=4 SV=1	I79_023377	115.42	24.2	7	11	7	0.949	0.997	1.065	0.968	1.008	1.087	1.032	1	0.944	1.083	1.039	1.065	0.958	1.02	1.02	0.944	0.993	1.0155	1.0155	0.00443131	1.045	0.0401914	0.8335	0.051955	0.814	0.0459519
G3HTF8	Proto-oncogene C-crk OS=Cricetulus griseus OX=10029 GN=I79_014183 PE=4 SV=1	I79_014183	35.718	24.8	4	11	4	0.963	1.015	0.986	1.079	0.994	0.921		0.952	1.056	1.069	1.032	0.986	0.976	0.953	1.12	1.056	1.019	1.0495	1.0495	0.0671748	0.8295	0.0091447	0.818	0.00544662	0.8875	0.000506329
G3IB40	SH3 and PX domain-containing protein 2A OS=Cricetulus griseus OX=10029 GN=H671_3g8530 PE=4 SV=1	H671_3g8530	110.69	3.2	1	1	1	0.882	0.886	0.944	1.004	1.135	0.999		0.794	1.029	1.066	1.021	0.944	1.14	0.965	1.138	1.029	1.188	1.2095	1.2095	0.0591153	0.8475	0.0543536	1.007	0.061569	1.0645	0.0934711
G3IQ27	Vesicle-fusing ATPase OS=Cricetulus griseus OX=10029 GN=I79_026115 PE=4 SV=1	I79_026115	5.4913	2.6	1	1	1	0.971	1.012	0.857	1.02	0.963	1.142	1.109	1.102	0.972	0.941	0.98	0.857	0.996	0.981	1.05	0.972	0.979	1.001	1.001	0.048951	1.1155	0.0237562	1.0295	0.0276833	1.016	0.0167323
G3GZB3	Pericentriolar material 1 protein OS=Cricetulus griseus OX=10029 GN=I79_003174 PE=4 SV=1	I79_003174	221	21.3	1	2	1	1.045	1.001	0.907	0.954	1.047	1.046	1.093	1.016	1.043	0.923	1.032	0.907	0.946	0.964	0.913	1.043	1.073	0.9795	0.8795	0.0678918	1.0305	0.0150412	0.8795	0.0464523	1.085	0.0414747
G3HCX7	Phenylalanyl-tRNA synthetase alpha chain OS=Cricetulus griseus OX=10029 GN=H671_3g9526 PE=4 SV=1	H671_3g9526	57.722	13.2	6	7	6	0.953	0.917	1.066	0.996	0.995	1.079	1.028	0.988	1.016	0.985	1.014	1.066	0.952	0.98	1.045	1.016	1.044	1.065	1.065	0.0187793	1.078	0.000927644	0.866	0	1.0305	0.000485201
G3H3T2	Mitogen-activated protein kinase kinase kinase 7-interacting protein 2 OS=Cricetulus griseus OX=10029 GN=I79_004917 PE=4 SV=1	I79_004917	76.483	41	9	67	5	1.361	1.347	0.962	0.961	0.989	0.86	1.171	1.063	0.915	0.811	0.818	0.962	0.803	0.875	0.706	0.915	0.96	0.72	0.72	0.0194444	0.8245	0.0430564	1.03	0.038835	1.151	0.0199826
G3GWN4	Poly(A)-specific ribonuclease PARN OS=Cricetulus griseus OX=10029 GN=I79_002163 PE=4 SV=1	I79_002163	42.283	33.7	6	9	6	0.924	1.049	0.887	0.974	0.937	1.049	0.969	0.978	1.098	1.127	1.086	0.887	0.95	0.899	1.054	1.098	1.072	0.9735	0.8735	0.0826913	0.8905	0.0590611	0.8355	0.00897666	0.8805	0.00662927
G3HV17	E3 ubiquitin-protein ligase LRSAM1 OS=Cricetulus griseus OX=10029 GN=I79_014790 PE=4 SV=1	I79_014790	84.249	24	10	19	8	1	0.986	0.881	1.04	1.092	0.982	0.982	0.947	1.041	0.992	1.003	0.881	0.952	0.926	1.04	1.041	1.016	1.074	1.074	0.0316574	0.871	0.0113285	0.8415	0.0196495	1.031	0.0174588
G3GUM6	Glyceraldehyde-3-phosphate dehydrogenase OS=Cricetulus griseus OX=10029 GN=I79_001391 PE=3 SV=1	I79_001391	27.567	8	5	9	5
G3HGP1	RNA-binding protein 26 OS=Cricetulus griseus OX=10029 GN=I79_009779 PE=4 SV=1	I79_009779	72.446	8.7	2	2	2	0.961	0.955	1.12	1.048	1.033	1	0.961	0.959	0.977	0.982	1.03	1.12	1.12	1.022	1.091	0.977	0.997	1.0865	1.0865	0.00414174	1.002	0.00199601	1.0665	0.0698547	0.8815	0.0137545
G3HQ45	Eukaryotic translation initiation factor 2 subunit 3 OS=Cricetulus griseus OX=10029 GN=I79_012939 PE=4 SV=1	I79_012939	51.107	19.9	4	6	4	0.991	0.932	1.035	1.087	1.024	0.888	0.88	0.958	1.046	1.032	1.017	1.035	1.035	1.006	1.097	1.046	1.018	1.098	1.098	0.000910747	0.858	0.0730689	0.896	0.00702811	1.0075	0.00645161
G3I073	Elongation factor 1-gamma OS=Cricetulus griseus OX=10029 GN=I79_016750 PE=4 SV=1	I79_016750	27.155	65.5	7	17	7	1.183	1.168	0.896	0.946	0.893	0.945	1.118	1.097	0.926	0.94	0.949	0.896	0.896	0.919	0.8	0.926	0.992	0.7825	0.7825	0.0223642	0.842	0.00318471	0.8605	0.00780843	1.015	0.0295567
G3HKR9	Tumor necrosis factor receptor superfamily member 16 OS=Cricetulus griseus OX=10029 GN=I79_011299 PE=4 SV=1	I79_011299	24.906	4.9	5	5	2	1.007		1.499	0.724		0.956	0.963		1.05	0.76		1.499	1.499		0.719	1.05		0.719	0.719		0.856		1.972		1.382
G3HLE5	"NADH dehydrogenase [ubiquinone] flavoprotein 3, mitochondrial OS=Cricetulus griseus OX=10029 GN=I79_011533 PE=4 SV=1"	I79_011533	50.62	10.8	6	8	6	1.015	0.866	1.015	0.916	1.033	0.944	0.958	0.887	1.054	1.041	1.08	1.015	1.015	1.038	0.902	1.054	1.085	1.0475	1.0475	0.138902	0.884	0.0406504	0.868	0.0072314	1.0085	0.0034705
G3HKY3	Plasma membrane calcium-transporting ATPase 1 OS=Cricetulus griseus OX=10029 GN=I79_011366 PE=3 SV=1	I79_011366	41.693	20	6	12	6	1.135	1.103	0.906	1.01	0.979	0.962	1.092	1.197	0.971	0.991	0.987	0.906	0.906	0.817	0.89	0.971	0.946	0.889	0.889	0.00112486	1.0235	0.0600879	0.871	0.0493685	0.869	0.0113519
G3HAD0	Mothers against decapentaplegic homolog OS=Cricetulus griseus OX=10029 GN=I79_007378 PE=3 SV=1	I79_007378	52.342	35.6	25	67	25	1.16	1.25	0.824	0.99	0.964	0.952	1.104	1.161	1	0.909	0.915	0.824	0.824	0.846	0.853	1	0.972	0.812	0.812	0.0504926	0.8405	0.0122275	0.8155	0.0103768	1.081	0.0175763
G3IK39	RNA 3'-terminal phosphate cyclase OS=Cricetulus griseus OX=10029 GN=I79_024232 PE=4 SV=1	I79_024232	26.265	41.7	23	42	23	1.29		0.784	1.089		0.753	0.971		0.94	0.949		0.784	0.784		0.844	0.94		0.844	0.844		0.753		0.826		0.891
G3H282	TRAF-type zinc finger domain-containing protein 1 OS=Cricetulus griseus OX=10029 GN=I79_004252 PE=4 SV=1	I79_004252	63.032	48.6	8	27	5		0.609			0.976			0.769			1.084			1.43			1.095	1.603	1.603		1.263		1.319		1.01
G3H0X2	Leucine-rich repeat-containing protein 57 OS=Cricetulus griseus OX=10029 GN=I79_003792 PE=4 SV=1	I79_003792	26.744	5.5	4	4	4	0.948	1.019	0.993	1.036	0.914	1.119	1.061	1.106	1.018	0.953	1.048	0.993	0.993	0.854	1.093	1.018	1.07	0.995	0.895	0.0984925	1.102	0.0154265	0.8285	0.12224	1.0445	0.0224988
G3H0J8	Integrator complex subunit 9 OS=Cricetulus griseus OX=10029 GN=I79_003658 PE=4 SV=1	I79_003658	62.088	30	19	24	19	1.08	0.989	0.992	1.045	1.026	0.901	0.973	0.967	0.98	0.945	1.01	0.992	0.992	0.997	0.968	0.98	1.021	1.0025	1.0025	0.034414	0.8395	0.0409792	1.0185	0.0309278	1.024	0.0126953
G3IB00	SEL1-like repeat-containing protein KIAA0746 OS=Cricetulus griseus OX=10029 GN=I79_020789 PE=4 SV=1	I79_020789	67.483	29.7	11	23	11	0.828	0.956	0.912	1.186	1.076	0.897	0.743	0.798	1.127	1.204	1.229	0.912	0.912	0.776	1.432	1.127	1.152	1.279	1.279	0.119625	0.866	0.0357968	0.694	0.0907781	0.8365	0.000533903
G3HJ77	Transcription elongation factor SPT4 OS=Cricetulus griseus OX=10029 GN=I79_010711 PE=3 SV=1	I79_010711	13.207	23.1	4	6	4	0.995	1.069	0.993	1.02	0.945	1.054	1.049	1.074	1.005	0.885	0.915	0.993	0.993	0.992	1.025	1.005	0.927	0.9545	0.8545	0.0738607	1.0295	0.023798	1.103	0.0172257	1.0745	0.0572359
G3GRB9	Melanoma inhibitory activity protein 3 OS=Cricetulus griseus OX=10029 GN=I79_000063 PE=4 SV=1	I79_000063	212.51	3.4	2	3	2	0.841	0.808	1.07	0.97	0.997	1.08	0.908	0.903	1.101	1.019	1.089	1.07	1.07	1.145	1.153	1.101	1.037	1.1935	1.1935	0.0339338	1.099	0.0172884	1.0505	0.000475964	1.016	0.0629921
G3I4A5	BolA-like protein 3 OS=Cricetulus griseus OX=10029 GN=H671_8g19565 PE=3 SV=1	H671_8g19565	12.194	7.8	3	4	3	0.902	1.04	1.05	0.975	0.931	1.115	1.006	0.976	1.014	1.07	1.137	1.05	1.05	1.003	1.081	1.014	0.924	0.988	0.888	0.0941296	1.0265	0.0862153	0.8315	0.0531401	0.8805	0.076661
G3HRS6	SECIS-binding protein 2-like OS=Cricetulus griseus OX=10029 GN=I79_013548 PE=4 SV=1	I79_013548	144.14	9.2	1	2	1	0.986	0.895	1.075	1.039	1.086	0.826	0.814	0.818	1.041	1.035	1.088	1.075	1.075	1.167	1.054	1.041	1.063	1.1335	1.1335	0.0701367	0.87	0.0505747	1.056	0.0160985	0.8915	0.0146243
G3HVC4	Telomerase-binding protein EST1A OS=Cricetulus griseus OX=10029 GN=I79_014908 PE=4 SV=1	I79_014908	143.05	25.1	8	12	8		0.988			1.098			0.978			1.034			0.923			0.99	1.111	1.111		0.89		0.893		0.857
G3IDU3	MICOS complex subunit OS=Cricetulus griseus OX=10029 GN=I79_021880 PE=4 SV=1	I79_021880	29.369	1.3	1	1	1	1.004	0.917	0.997	0.981	0.927	0.96	0.964	0.979	1.033	1.093	1.132	0.997	0.926	0.997	0.977	1.033	1.046	0.994	0.894	0.0171026	1.014	0.0532544	0.864	0.0196759	0.8345	0.011236
G3H710	Protein diaphanous-like 3 OS=Cricetulus griseus OX=10029 GN=I79_006134 PE=4 SV=1	I79_006134	65.817	2.7	1	1	1	1.117	1.275	0.938	1.045	0.949	0.988	1.104	1.117	0.944	0.807	0.829	0.938	1.004	0.938	0.936	0.944	0.94	0.84	0.84	0.114286	0.832	0.0600858	1.1875	0.0475789	1.152	0.015625
G3H6K1	Heterogeneous nuclear ribonucleoprotein G OS=Cricetulus griseus OX=10029 GN=I79_005965 PE=4 SV=1	I79_005965	41.705	18.2	3	7	3	1.035	1.12	1.033	0.919	0.874	0.938	0.971	1.073	1.028	1.051	1.048	1.033	0.988	1.033	0.888	1.028	0.882	0.834	0.834	0.0647482	0.848	0.0105485	0.863	0.0238837	0.81	0.0747253
G3I2Q4	NEDD8-conjugating enzyme Ubc12 OS=Cricetulus griseus OX=10029 GN=I79_017697 PE=3 SV=1	I79_017697	22.921	25.9	3	5	3	0.983	1.056	0.985	1.034	1.056	1.069	1.051	0.929	0.999	1.078	1.01	0.985	0.972	0.985	1.052	0.999	0.989	1.026	1.026	0.0253411	0.8745	0.0969728	0.8385	0.0388918	0.853	0.0272823
G3IAE2	Guanine nucleotide-binding protein subunit gamma OS=Cricetulus griseus OX=10029 GN=CgPICR_018350 PE=3 SV=1	CgPICR_018350	7.8501	11.2	4	4	4	0.85	0.771	1.234	0.776	0.778	0.969	0.824	0.853	1.208	1.179	1.2	1.234	1.251	1.234	0.913	1.208	1.097	0.961	0.861	0.049948	1.0375	0.0660241	1.0445	0.015797	0.8695	0.057246
G3H6L7	Synaptonemal complex protein 3 OS=Cricetulus griseus OX=10029 GN=I79_005982 PE=4 SV=1	I79_005982	22.224	36.6	9	28	9		0.915	1.172		0.761			1.133			1.122	1.172		1.172			0.9	0.832	0.832		1.238		1.045		0.802
G3HJC2	"Seryl-tRNA synthetase, mitochondrial OS=Cricetulus griseus OX=10029 GN=I79_010764 PE=4 SV=1"	I79_010764	14.293	14.8	4	5	4	1.348	1.379	1.016	0.593	0.795	0.977	1.317	1.439	0.999	0.814	0.708	1.016	0.927	1.016	0.44	0.999	0.739	0.5085	0.5085	0.13471	1.0105	0.0331519	1.287	0.114996	1.1355	0.0805812
G3I4Z7	Galectin OS=Cricetulus griseus OX=10029 GN=I79_018538 PE=4 SV=1	I79_018538	14.803	1.7	1	1	1	0.957	0.961	0.897	1.004	0.973	0.913	0.874	0.931	1.086	1.107	1.114	0.897	0.883	0.897	1.049	1.086	1.103	1.0305	1.0305	0.0179524	0.841	0.0297556	0.8015	0.00436681	0.8855	0.00456621
G3HLK6	G patch domain-containing protein 8 OS=Cricetulus griseus OX=10029 GN=I79_011597 PE=4 SV=1	I79_011597	163.28	47.6	3	15	1	1.04	1.08	0.966	1.018	1.008	0.98	1.019	1.093	0.971	0.92	0.953	0.966	1.04	0.966	0.979	0.971	0.989	0.956	0.856	0.0240586	0.896	0.0160643	1.072	0.0541045	1.0465	0.00812231
G3GZL3	Roquin OS=Cricetulus griseus OX=10029 GN=I79_003298 PE=3 SV=1	I79_003298	158.64	32.4	6	19	6	1.162	1.187	0.863	0.906	0.932	1.084	1.26	1.182	0.91	0.905	0.894	0.863	0.868	0.863	0.78	0.91	0.979	0.7825	0.7825	0.00319489	1.04	0.0423077	0.862	0.0031185	1.0505	0.0423608
G3ICH6	Calcium-binding mitochondrial carrier protein SCaMC-1 OS=Cricetulus griseus OX=10029 GN=I79_021374 PE=3 SV=1	I79_021374	52.76	1.7	1	1	1	0.901	0.751	0.964	1.048	1.217	1.088	0.98	0.853	1.002	1.084	1.162	0.964	1.006	0.964	1.163	1.002	1.035	1.392	1.392	0.164511	1.112	0.0215827	0.879	0.0557452	0.8075	0.0181818
G3GWC4	GrpE protein homolog OS=Cricetulus griseus OX=10029 GN=I79_002045 PE=3 SV=1	I79_002045	30.213	0.6	1	1	1	0.999	1.069	0.968	0.965	0.958	1.037	1.036	1.034	0.992	1.054	1.01	0.968	0.977	0.968	0.966	0.992	0.979	0.931	0.831	0.037594	1.002	0.0349301	0.8425	0.0164456	0.855	0.0146597
G3I421	CPTP OS=Cricetulus griseus OX=10029 GN=CgPICR_019161 PE=4 SV=1	CgPICR_019161	24.708	1	1	1	1		1.252	0.885		0.884			1.293			0.844	0.885		0.885			0.894	0.706	0.706		1.033		1.049		1.059
G3IBK2	Filamin-A OS=Cricetulus griseus OX=10029 GN=I79_021027 PE=4 SV=1	I79_021027	263.65	29.2	2	4	2	0.996	1.013	0.997	0.981	0.969	0.982	0.978	0.991	1.025	1.021	1.015	0.997	1.001	0.997	0.985	1.025	1.033	0.971	0.871	0.0144181	0.88	0.00204082	0.881	0.00101937	1.011	0.00692384
G3IDE2	"39S ribosomal protein L17, mitochondrial OS=Cricetulus griseus OX=10029 GN=CgPICR_020312 PE=3 SV=1"	CgPICR_020312	20.176	22.8	5	9	5		0.959	0.977		0.915			1.017			1.054	0.977		0.977			1.079	0.954	0.854		1.06		0.827		1.024
G3HJ24	Prolyl 4-hydroxylase subunit alpha-1 OS=Cricetulus griseus OX=10029 GN=I79_010658 PE=4 SV=1	I79_010658	58.084	3.2	5	5	5	0.94	0.911	0.945	0.964	0.95	1.019	0.958	0.947	1.029	1.137	1.155	0.945	0.976	0.945	1.026	1.029	1.04	1.0345	1.0345	0.00821653	1.0295	0.0101991	0.838	0.0238663	0.8025	0.00277008
G3GTP1	Abhydrolase domain-containing protein 13 OS=Cricetulus griseus OX=10029 GN=I79_001028 PE=4 SV=1	I79_001028	38.495	5.9	3	4	3	0.637		0.617	0.937		0.793	0.505		1.271	1.097		0.617	1.538		1.471	1.271		1.471	1.471		0.793		1.402		1.159
G3GSY1	Sodium/potassium-transporting ATPase subunit beta OS=Cricetulus griseus OX=10029 GN=I79_000753 PE=3 SV=1	I79_000753	31.963	18.4	4	5	4	0.945	0.875	0.945	1.004	0.919	1.014	0.958	1.065	0.972	1.011	1.092	0.945	1.014	1.084	1.062	0.972	0.985	1.056	1.056	0.00568182	1.1155	0.0909906	0.898	0.00501002	0.8315	0.0316694
G3H036	Putative cytosolic iron-sulfur protein assembly protein CIAO1 OS=Cricetulus griseus OX=10029 GN=I79_003484 PE=4 SV=1	I79_003484	18.938	3.7	1	1	1	0.926	0.969	0.926	1.082	1.113	0.991	0.918	0.795	1.085	1.063	1.092	0.926	0.93	0.923	1.168	1.085	1.105	1.1585	1.1585	0.00820026	0.8055	0.094423	0.86	0.0174419	1.0165	0.00442695
G3IFT4	RNA (Guanine-9-)-methyltransferase domain-containing protein 2 OS=Cricetulus griseus OX=10029 GN=I79_022607 PE=4 SV=1	I79_022607	38.713	6.3	9	9	9
G3I7N4	Uncharacterized protein OS=Cricetulus griseus OX=10029 GN=I79_019528 PE=4 SV=1	I79_019528	271.14	15.7	2	2	2	0.761	0.773	0.761	0.976	1.03	1.05	0.799	0.772	0.969	1.203	1.165	0.761	1.105	1.08	1.283	0.969	1.104	1.3075	1.3075	0.018738	1.0245	0.0248902	0.823	0.00433369	0.8765	0.0815744
G3HLH5	Spermatid perinuclear RNA-binding protein OS=Cricetulus griseus OX=10029 GN=I79_011564 PE=4 SV=1	I79_011564	73.685	6.8	4	4	4	0.967	1.027	0.967	1.073	0.976	1.077	1.041	0.986	0.975	0.969	0.97	0.967	1.058	1.009	1.11	0.975	0.985	1.03	1.03	0.0776699	1.0185	0.0574374	1.066	0.0243902	1.0105	0.00445324
G3HHJ1	ALG11 OS=Cricetulus griseus OX=10029 GN=CgPICR_017106 PE=4 SV=1	CgPICR_017106	55.212	11.7	1	1	1	0.789	0.575	0.789	1.018	1.023	1.122	0.885	0.62	1.035	1.014	1.094	0.789	1.263	1.613	1.29	1.035	1.035	1.5345	1.5345	0.159335	1.1	0.02	1.36	0.0838235	0.8835	0.0381291
G3IBF1	Nucleophosmin OS=Cricetulus griseus OX=10029 GN=I79_020971 PE=4 SV=1	I79_020971	31.052	6.1	4	8	2	0.851	0.841	0.851	1.05	1.076	0.954	0.812	0.854	1.083	1.094	1.067	0.851	1.111	1.126	1.234	1.083	1.073	1.2565	1.2565	0.0179069	0.8845	0.0309802	1.0355	0.0188315	0.898	0.00801603
G3I9X6	"Spectrin alpha chain, brain OS=Cricetulus griseus OX=10029 GN=I79_020387 PE=4 SV=1"	I79_020387	24.879	10.6	6	12	6	1.066	0.991	1.066	1.032	1.022	0.917	0.977	0.964	0.993	1.035	1.035	1.066	0.953	0.981	0.968	0.993	1.035	0.9995	0.8995	0.0315158	0.845	0.0296296	0.8345	0.0144462	0.8795	0.020929
G3I2E7	Protein YIF1A OS=Cricetulus griseus OX=10029 GN=I79_017589 PE=4 SV=1	I79_017589	31.981	1.1	2	3	2	1.095	1.023	1.095	0.899	0.939	1.122	1.229	1.207	0.933	0.962	1.035	1.095	0.889	0.927	0.821	0.933	0.891	0.8695	0.8695	0.0557792	1.151	0.0251955	0.81	0.0153846	0.8155	0.0595303
G3H907	Tripartite motif-containing protein 45 OS=Cricetulus griseus OX=10029 GN=I79_006868 PE=4 SV=1	I79_006868	64.137	6.4	3	3	2		1.129			0.892			1.284			0.911			1.014			0.811	0.79	0.79		1.137		1.113		0.89
G3HMF2	Mitochondrial import receptor subunit TOM5-like OS=Cricetulus griseus OX=10029 GN=I79_011912 PE=4 SV=1	I79_011912	6.0512	3.7	1	1	1	0.929	0.963	0.929	0.984	0.801	0.994	0.923	0.892	1.093	0.954	1.088	0.929	1.12	1.176	1.059	1.093	1.076	0.9455	0.8455	0.120042	0.86	0.0354167	1.1275	0.0412417	1.0675	0.0735363
G3GYC7	Beta-enolase OS=Cricetulus griseus OX=10029 GN=I79_002802 PE=4 SV=1	I79_002802	29.654	34	2	2	1	0.935	0.911	0.935	0.932	0.936	0.918	0.858	0.885	1.125	1.097	1.095	0.935	1.014	1.082	0.997	1.125	1.097	1.012	1.012	0.0148221	0.8445	0.0280572	0.856	0.0334728	1.014	0.0118343
G3H4X6	Alcohol dehydrogenase class-3 OS=Cricetulus griseus OX=10029 GN=I79_005339 PE=4 SV=1	I79_005339	17.177	16.4	22	29	21	0.928	1.032	0.928	1.019	0.964	1.133	1.051	1.079	0.943	1.001	1.02	0.928	1.066	0.93	1.098	0.943	0.991	1.016	1.016	0.0807087	1.0895	0.0399266	0.8885	0.07739	0.857	0.015674
G3HQP9	Mediator of DNA damage checkpoint protein 1 OS=Cricetulus griseus OX=10029 GN=I79_013154 PE=4 SV=1	I79_013154	158.44	4	3	3	3	0.991		0.991	1.041		1.038	1.029		0.999	0.956		0.991	0.993		1.05	0.999		1.05	1.05		1.038		1.039		1.045
G3HNI4	"Methylmalonate-semialdehyde dehydrogenase [acylating], mitochondrial OS=Cricetulus griseus OX=10029 GN=I79_012322 PE=4 SV=1"	I79_012322	26.127	31.2	10	23	10	0.901		0.901	0.877		1.022	0.921		1.092	1.226		0.901	0.968		0.973	1.092		0.973	0.873		1.022		0.79		0.891
G3HXL6	Annexin OS=Cricetulus griseus OX=10029 GN=I79_015744 PE=3 SV=1	I79_015744	89.187	11.3	4	5	4	0.963	0.955	0.963	0.974	0.908	1.051	1.012	0.938	0.967	1.034	1.111	0.963	1.017	0.985	1.011	0.967	1.033	0.981	0.881	0.030581	1.0165	0.03394	0.8355	0.0518439	0.8325	0.00268096
G3HW17	Cell division cycle 5-like protein OS=Cricetulus griseus OX=10029 GN=H671_5g13839 PE=4 SV=1	H671_5g13839	28.316	33.5	7	9	7	0.818	0.857	0.818	1.017	1.064	1.302	1.065	1.009	0.921	1.201	1.121	0.818	0.976	0.95	1.243	0.921	0.944	1.2425	1.2425	0.000402414	1.2395	0.0404236	0.83	0.0204819	0.8045	0.0466128
G3HC88	Transmembrane protein 63B OS=Cricetulus griseus OX=10029 GN=I79_008092 PE=4 SV=1	I79_008092	64.378	18.5	6	7	6		1.018			0.97			1.004			1.022			0.877			1.116	0.953	0.853		0.886		0.858		1.092
G3IA80	Ubiquitin conjugation factor E4 B OS=Cricetulus griseus OX=10029 GN=I79_020497 PE=4 SV=1	I79_020497	23.515	13.6	7	12	7	0.515	0.908	0.515	0.962	1.127	2.388	1.23	1.027	0.982	1.101	1.019	0.515	1.128	1.061	1.868	0.982	0.997	1.5545	1.5545	0.201673	1.7595	0.357204	1.033	0.00774443	0.835	0.0459893
G3INJ6	Dual specificity mitogen-activated protein kinase kinase 1 OS=Cricetulus griseus OX=10029 GN=I79_025521 PE=4 SV=1	I79_025521	10.78	23.8	5	10	4	1.02	0.927	1.02	0.965	0.964	0.821	0.837	0.946	1.075	1.055	1.058	1.02	1.049	1.061	0.946	1.075	1.043	0.993	0.893	0.0473313	0.8205	0.108093	0.8985	0.00450676	1.0025	0.0164589
G3II01	"39S ribosomal protein L46, mitochondrial OS=Cricetulus griseus OX=10029 GN=I79_023459 PE=4 SV=1"	I79_023459	27.278	30.3	23	35	23	0.956	0.993	0.956	1.05	1.03	1.061	1.014	1.052	1.006	1.072	1.076	0.956	0.871	0.862	1.098	1.006	1.005	1.0675	1.0675	0.0285714	1.06	0.000943396	0.8065	0.00681959	0.836	0.00213675
G3GSS8	Mitogen-activated protein kinase kinase kinase 7 OS=Cricetulus griseus OX=10029 GN=I79_000697 PE=4 SV=1	I79_000697	32.068	31.2	4	17	2		1.027			1.131			1.029			1.003			0.787			1.038	1.101	1.101		1.002		0.785		1.035
G3ILK7	Calsyntenin-1 OS=Cricetulus griseus OX=10029 GN=I79_024775 PE=4 SV=1	I79_024775	92.285	19.8	2	3	2
G3I1N1	Sedoheptulokinase OS=Cricetulus griseus OX=10029 GN=I79_017294 PE=4 SV=1	I79_017294	13.657	6.7	5	5	5		0.843			1.062			0.895			0.994			1.08			1.118	1.26	1.26		1.062		1.087		1.125
G3I0B8	Dual specificity mitogen-activated protein kinase kinase 1 OS=Cricetulus griseus OX=10029 GN=I79_016797 PE=4 SV=1	I79_016797	14.156	34.5	10	45	0	1.027	1.016	1.027	0.993	0.96	0.843	0.866	0.958	1.115	1.067	1.062	1.027	0.932	0.935	0.967	1.115	1.074	0.956	0.856	0.0115063	0.893	0.055991	0.8765	0.00399315	1.028	0.016537
G3HIA9	SECIS-binding protein 2 OS=Cricetulus griseus OX=10029 GN=H671_3g8620 PE=4 SV=1	H671_3g8620	94.061	20.7	11	18	11		1.018			1.01			0.998			1.038			0.915			1.03	0.992	0.892		0.88		0.882		0.892
G3I871	N-acetyltransferase 11 OS=Cricetulus griseus OX=10029 GN=I79_019734 PE=4 SV=1	I79_019734	27.229	1.6	1	1	1	1.356	1.605	1.356	1.245	1.212	0.858	1.163	1.086	0.832	0.759	0.728	1.356	0.688	0.564	0.918	0.832	0.891	0.8365	0.8365	0.0974298	0.7675	0.117915	0.8405	0.0779298	1.16	0.0551724
G3HYD1	RBR-type E3 ubiquitin transferase OS=Cricetulus griseus OX=10029 GN=I79_016056 PE=3 SV=1	I79_016056	47.305	10.8	4	4	4	0.945	0.795	0.945	1.008	1.221	1.147	1.084	0.657	0.933	0.983	0.996	0.945	0.979	1.375	1.067	0.933	1.074	1.3015	1.3015	0.180177	0.8865	0.162696	1.1885	0.161969	1.0135	0.0636408
G3IEY9	14-3-3 protein theta OS=Cricetulus griseus OX=10029 GN=I79_022299 PE=3 SV=1	I79_022299	27.749	35.3	3	4	3	0.955	0.928	0.955	1.071	1.075	0.957	0.914	0.934	1.024	0.996	1.012	0.955	1.038	1.022	1.121	1.024	1.026	1.1395	1.1395	0.0162352	0.8815	0.0249618	1.026	0.0155945	1.021	0.00685602
G3GRP0	C-Maf-inducing protein OS=Cricetulus griseus OX=10029 GN=I79_000295 PE=4 SV=1	I79_000295	67.684	28.4	2	2	2
G3H049	USP8 OS=Cricetulus griseus OX=10029 GN=CgPICR_001482 PE=3 SV=1	CgPICR_001482	122	50	7	18	7	0.962	0.904	0.962	0.858	0.974	1.082	1.041	0.953	1.065	1.013	1.075	0.962	1.056	1.092	0.892	1.065	0.999	0.9845	0.8845	0.0939563	1.068	0.0131086	1.029	0.0126336	0.89	0.0616162
G3GRS1	Cadherin-15 OS=Cricetulus griseus OX=10029 GN=I79_000215 PE=4 SV=1	I79_000215	85.835	6.4	3	5	3
G3HQA3	Arfaptin-1 OS=Cricetulus griseus OX=10029 GN=I79_012999 PE=4 SV=1	I79_012999	41.486	22.4	7	12	7	0.987	1.022	0.987	1.084	0.959	1.022	1.009	1.045	0.957	1.03	0.976	0.987	0.907	1.053	1.098	0.957	0.955	1.018	1.018	0.0785855	1.0225	0.000488998	0.88	0.10102	0.8535	0.0256948
G3H9Z4	Serine-threonine kinase receptor-associated protein OS=Cricetulus griseus OX=10029 GN=H671_8g19416 PE=4 SV=1	H671_8g19416	34.121	17.4	10	14	10	1.024	1.096	1.024	1.025	1.016	1.006	1.03	1.052	1.002	0.944	0.95	1.024	0.958	0.936	1.001	1.002	0.998	0.964	0.864	0.0383817	0.883	0.0233978	1	0.015	1.056	0.00473485
G3H5U7	"39S ribosomal protein L10, mitochondrial OS=Cricetulus griseus OX=10029 GN=CgPICR_018749 PE=4 SV=1"	CgPICR_018749	29.135	14	6	8	6	0.963		0.963	1.072		1.148	1.106		1.033	1.051		0.963	0.824		1.113	1.033		1.113	1.113		1.148		0.784		0.883
G3HRV6	General transcription factor IIH subunit OS=Cricetulus griseus OX=10029 GN=I79_013580 PE=3 SV=1	I79_013580	44.548	2.9	1	1	1	1.116	1.186	1.116	0.999	0.948	1.018	1.136	1.021	0.948	0.948	1.026	1.116	0.916	0.954	0.895	0.948	0.896	0.847	0.847	0.0566706	0.8395	0.0835551	0.848	0.0189873	0.8365	0.0678057
G3GT09	Transcription regulator protein BACH1 OS=Cricetulus griseus OX=10029 GN=I79_000782 PE=3 SV=1	I79_000782	81.464	19.1	6	12	2		1.067			1.047			0.918			1.023			1.036			0.954	0.981	0.881		0.86		1.013		0.833
G3IMP1	"Translation factor GUF1, mitochondrial OS=Cricetulus griseus OX=10029 GN=GUF1 PE=3 SV=1"	GUF1	46.711	7.3	1	1	1	0.899	0.932	0.899	1.006	0.815	1.155	1.038	1.247	0.979	1.073	1.044	0.899	1.007	1.113	1.119	0.979	0.863	0.9965	0.8965	0.12293	1.2465	0.0734055	1.002	0.0638723	0.8695	0.0488787
[truncated: 4,400 more rows]

## Sheet: Peptide quant
Supplementary Table S1. List of identificated peptides detailed annotation in this present work.
[truncated: 53,522 more rows]
