# Supplementary material for: TMT-based quantitative proteomics analysis reveals the attenuated replication mechanism of Newcastle disease virus caused by nuclear localization signal mutation in viral matrix protein
Source: Virulence. 2020 Jun 27;11(1):607–35. doi: 10.1080/21505594.2020.1770482 (PMC7549962; doi:10.1080/21505594.2020.1770482)
Supplement: Supplemental Material [file KVIR_A_1770482_SM7698.zip › Supplemental material Table S2.xlsx]

## Sheet: Diff distribution
Compared sample name	Up-regulated	Down-regulated
S_12h/C_12h	306	178
S_24h/C_24h	190	276
Sm_12h/C_12h	58	51
Sm_24h/C_24h	68	36

## Sheet: S_12hvsC_12h
Supplementary Table S2 Significantly DEPs caused by rSS1GFP infection at 12 hpi.
Protein accession	Protein description	Regulated Type	S_12h/C_12h Ratio	S_12h/C_12h P value	Gene name	MW [kDa]	C_12h_1	C_12h_2	C_12h_3	S_12h_1	S_12h_2	S_12h_3	Subcellular localization	Biological Process	Cellular Component	Molecular Function	KEGG KO No.	KEGG Gene	KEGG pathway	IPR ID	Domain description
G3HTI9	Homocysteine-responsive endoplasmic reticulum-resident ubiquitin-like domain member 2 protein OS=Cricetulus griseus OX=10029 GN=I79_014215 PE=4 SV=1	Up	1.2005	0.0345481	I79_014215	44.59	0.881	0.802	0.842	0.968	1.044	1.099	nucleus		GO:0031224 intrinsic component of membrane; GO:0016020 membrane; GO:0016021 integral component of membrane; GO:0044425 membrane part;	GO:0005515 protein binding; GO:0005488 binding;				IPR029071; IPR000626;	Ubiquitin-related domain; Ubiquitin domain;
G3GY73	Macrosialin OS=Cricetulus griseus OX=10029 GN=I79_002745 PE=3 SV=1	Down	0.8025	0.023053	I79_002745	31.378	1.121	1.152	1.116	0.92	0.903	0.821	mitochondria		GO:0043229 intracellular organelle; GO:0016020 membrane; GO:0098588 bounding membrane of organelle; GO:0031090 organelle membrane; GO:0005737 cytoplasm; GO:0044446 intracellular organelle part; GO:0031224 intrinsic component of membrane; GO:0044424 intracellular part; GO:0005623 cell; GO:0016021 integral component of membrane; GO:0044422 organelle part; GO:0098852 lytic vacuole membrane; GO:00432…		K06501	CD68; CD68 antigen	cge04142 Lysosome - Cricetulus griseus (Chinese hamster);
G3HUX3	Rho-associated protein kinase 1 OS=Cricetulus griseus OX=10029 GN=I79_014743 PE=3 SV=1	Up	1.3	0.0130769	I79_014743	125.39	0.892	0.82	0.938	1.052	1.165	1.179	nucleus	GO:0050794 regulation of cellular process; GO:0044700 single organism signaling; GO:0016310 phosphorylation; GO:0032956 regulation of actin cytoskeleton organization; GO:0044267 cellular protein metabolic process; GO:0044699 single-organism process; GO:0044087 regulation of cellular component biogenesis; GO:0050896 response to stimulus; GO:0044237 cellular metabolic process; GO:0006796 phosphate-…	GO:0005623 cell; GO:0005622 intracellular; GO:0044464 cell part;	GO:1901265 nucleoside phosphate binding; GO:0016773 phosphotransferase activity, alcohol group as acceptor; GO:0005515 protein binding; GO:0004672 protein kinase activity; GO:0097159 organic cyclic compound binding; GO:1901363 heterocyclic compound binding; GO:0016301 kinase activity; GO:0003824 catalytic activity; GO:0032553 ribonucleotide binding; GO:0017016 Ras GTPase binding; GO:0005488 bindi…	K04514	ROCK1; Rho-associated protein kinase 1 [EC:2.7.11.1]	cge04022 cGMP-PKG signaling pathway - Cricetulus griseus (Chinese hamster); cge04024 cAMP signaling pathway - Cricetulus griseus (Chinese hamster); cge04062 Chemokine signaling pathway - Cricetulus griseus (Chinese hamster); cge04071 Sphingolipid signaling pathway - Cricetulus griseus (Chinese hamster); cge04270 Vascular smooth muscle contraction - Cricetulus griseus (Chinese hamster); cge04350 T…	IPR002219; IPR015008; IPR000719; IPR011009; IPR000961;	Protein kinase C-like, phorbol ester/diacylglycerol-binding domain; Rho binding domain; Protein kinase domain; Protein kinase-like domain; AGC-kinase, C-terminal;
G3HFY4	Peptidyl-prolyl cis-trans isomerase-like 2 OS=Cricetulus griseus OX=10029 GN=I79_009502 PE=4 SV=1	Up	1.358	0.0324742	I79_009502	58.921	0.866	0.969	0.889	1.273	1.207	1.47	nucleus	GO:0016567 protein ubiquitination; GO:0044267 cellular protein metabolic process; GO:0070647 protein modification by small protein conjugation or removal; GO:0000413 protein peptidyl-prolyl isomerization; GO:0018208 peptidyl-proline modification; GO:0044238 primary metabolic process; GO:0044237 cellular metabolic process; GO:0071704 organic substance metabolic process; GO:0018193 peptidyl-amino a…		GO:0003755 peptidyl-prolyl cis-trans isomerase activity; GO:0016853 isomerase activity; GO:0019787 ubiquitin-like protein transferase activity; GO:0016740 transferase activity; GO:0003824 catalytic activity; GO:0016859 cis-trans isomerase activity; GO:0004842 ubiquitin-protein transferase activity;	K10598	PPIL2, CYC4, CHP60; peptidyl-prolyl cis-trans isomerase-like 2 [EC:5.2.1.8]	cge04120 Ubiquitin mediated proteolysis - Cricetulus griseus (Chinese hamster);	IPR002130; IPR003613; IPR013083; IPR029000;	Cyclophilin-type peptidyl-prolyl cis-trans isomerase domain; U box domain; Zinc finger, RING/FYVE/PHD-type; Cyclophilin-like domain;
G3HX54	ESF1-like OS=Cricetulus griseus OX=10029 GN=I79_015571 PE=4 SV=1	Up	1.261	0.0325139	I79_015571	68.011	0.968	0.905	0.906	1.181	1.178	1.22	nucleus
G3HRB4	"ATP synthase subunit gamma, mitochondrial OS=Cricetulus griseus OX=10029 GN=CgPICR_020172 PE=4 SV=1"	Up	1.726	0.0453187	CgPICR_020172	14.142	0.74	0.638	0.773	1.181	1.184	1.596	cytoskeleton	GO:0009116 nucleoside metabolic process; GO:0042278 purine nucleoside metabolic process; GO:0009167 purine ribonucleoside monophosphate metabolic process; GO:0090662 ATP hydrolysis coupled transmembrane transport; GO:0009117 nucleotide metabolic process; GO:0044699 single-organism process; GO:0046129 purine ribonucleoside biosynthetic process; GO:0009163 nucleoside biosynthetic process; GO:000905…	GO:0045261 proton-transporting ATP synthase complex, catalytic core F(1); GO:0016020 membrane; GO:0098796 membrane protein complex; GO:0044425 membrane part; GO:0044464 cell part; GO:0005622 intracellular; GO:0016469 proton-transporting two-sector ATPase complex; GO:0032991 macromolecular complex; GO:0033178 proton-transporting two-sector ATPase complex, catalytic domain; GO:0044424 intracellular…	GO:0022804 active transmembrane transporter activity; GO:0042625 ATPase coupled ion transmembrane transporter activity; GO:0015075 ion transmembrane transporter activity; GO:0022853 active ion transmembrane transporter activity; GO:0015399 primary active transmembrane transporter activity; GO:0022892 substrate-specific transporter activity; GO:0044769 ATPase activity, coupled to transmembrane mov…	K02136	ATPeF1G, ATP5C1, ATP3; F-type H+-transporting ATPase subunit gamma	cge00190 Oxidative phosphorylation - Cricetulus griseus (Chinese hamster); cge01100 Metabolic pathways - Cricetulus griseus (Chinese hamster); cge04714 Thermogenesis - Cricetulus griseus (Chinese hamster); cge05010 Alzheimer disease - Cricetulus griseus (Chinese hamster); cge05012 Parkinson disease - Cricetulus griseus (Chinese hamster); cge05016 Huntington disease - Cricetulus griseus (Chinese h…
G3HPP8	Cyclin-H OS=Cricetulus griseus OX=10029 GN=H671_2g5542 PE=3 SV=1	Up	1.35	0.0425926	H671_2g5542	37.528	0.92	0.823	0.939	1.152	1.192	1.252	nucleus	GO:0045859 regulation of protein kinase activity; GO:0050794 regulation of cellular process; GO:0006725 cellular aromatic compound metabolic process; GO:0097659 nucleic acid-templated transcription; GO:0060255 regulation of macromolecule metabolic process; GO:0031399 regulation of protein modification process; GO:0009058 biosynthetic process; GO:0044237 cellular metabolic process; GO:0071704 orga…	GO:0070985 TFIIK complex; GO:0061695 transferase complex, transferring phosphorus-containing groups; GO:0032991 macromolecular complex; GO:0044424 intracellular part; GO:1902554 serine/threonine protein kinase complex; GO:0005623 cell; GO:1902911 protein kinase complex; GO:0044422 organelle part; GO:0031974 membrane-enclosed lumen; GO:1902494 catalytic complex; GO:0005654 nucleoplasm; GO:0070013 …	GO:0019207 kinase regulator activity; GO:0019887 protein kinase regulator activity; GO:0016538 cyclin-dependent protein serine/threonine kinase regulator activity; GO:0098772 molecular function regulator; GO:0030234 enzyme regulator activity;	K06634	CCNH; cyclin H	cge03022 Basal transcription factors - Cricetulus griseus (Chinese hamster); cge03420 Nucleotide excision repair - Cricetulus griseus (Chinese hamster); cge04110 Cell cycle - Cricetulus griseus (Chinese hamster);	IPR013763; IPR006671; IPR031658;	Cyclin-like; Cyclin, N-terminal; Cyclin, C-terminal domain 2;
G3IN18	60S ribosomal protein L8 OS=Cricetulus griseus OX=10029 GN=CgPICR_014961 PE=3 SV=1	Down	0.746	0.038874	CgPICR_014961	28.024	0.942	0.948	0.764	0.675	0.735	0.717	cytoplasm	GO:0006518 peptide metabolic process; GO:0043043 peptide biosynthetic process; GO:0044267 cellular protein metabolic process; GO:0006807 nitrogen compound metabolic process; GO:0009058 biosynthetic process; GO:0043603 cellular amide metabolic process; GO:0044238 primary metabolic process; GO:1901566 organonitrogen compound biosynthetic process; GO:1901576 organic substance biosynthetic process; G…	GO:0005840 ribosome; GO:0043229 intracellular organelle; GO:0043232 intracellular non-membrane-bounded organelle; GO:0044446 intracellular organelle part; GO:0005737 cytoplasm; GO:0032991 macromolecular complex; GO:0044424 intracellular part; GO:0005623 cell; GO:0044422 organelle part; GO:0043228 non-membrane-bounded organelle; GO:0043226 organelle; GO:0015934 large ribosomal subunit; GO:0044391 …	GO:0097159 organic cyclic compound binding; GO:1901363 heterocyclic compound binding; GO:0003723 RNA binding; GO:0005488 binding; GO:0003676 nucleic acid binding; GO:0005198 structural molecule activity; GO:0003735 structural constituent of ribosome;	K02938	RP-L8e, RPL8; large subunit ribosomal protein L8e	cge03010 Ribosome - Cricetulus griseus (Chinese hamster);	IPR008991; IPR012340; IPR022669; IPR022666; IPR014726; IPR014722;	Translation protein SH3-like domain; Nucleic acid-binding, OB-fold; Ribosomal protein L2, C-terminal; Ribosomal Proteins L2, RNA binding domain; Ribosomal protein L2, domain 3; Ribosomal protein L2 domain 2;
G3HP56	Glucosamine--fructose-6-phosphate aminotransferase [isomerizing] 2 OS=Cricetulus griseus OX=10029 GN=I79_012560 PE=4 SV=1	Down	0.7845	0.0388783	I79_012560	30.308	1.142	1.194	1.047	0.931	0.9	0.815	cytoplasm	GO:1901135 carbohydrate derivative metabolic process; GO:0008152 metabolic process; GO:0005975 carbohydrate metabolic process; GO:0044238 primary metabolic process; GO:0071704 organic substance metabolic process;		GO:0016769 transferase activity, transferring nitrogenous groups; GO:0097367 carbohydrate derivative binding; GO:0003824 catalytic activity; GO:0005488 binding; GO:0030246 carbohydrate binding; GO:0008483 transaminase activity; GO:0016740 transferase activity;	K00820	glmS, GFPT; glucosamine---fructose-6-phosphate aminotransferase (isomerizing) [EC:2.6.1.16]	cge00250 Alanine, aspartate and glutamate metabolism - Cricetulus griseus (Chinese hamster); cge00520 Amino sugar and nucleotide sugar metabolism - Cricetulus griseus (Chinese hamster); cge01100 Metabolic pathways - Cricetulus griseus (Chinese hamster); cge04931 Insulin resistance - Cricetulus griseus (Chinese hamster);	IPR001347; IPR029055;	Sugar isomerase (SIS); Nucleophile aminohydrolases, N-terminal;
G3I3Y6	Glutathione S-transferase P OS=Cricetulus griseus OX=10029 GN=I79_018157 PE=4 SV=1	Up	1.217	0.0328677	I79_018157	24.998	0.94	0.914	0.917	1.106	1.149	1.177	cytoplasm	GO:0008152 metabolic process;		GO:0004364 glutathione transferase activity; GO:0016765 transferase activity, transferring alkyl or aryl (other than methyl) groups; GO:0005515 protein binding; GO:0003824 catalytic activity; GO:0016740 transferase activity; GO:0005488 binding;	K00799	GST, gst; glutathione S-transferase [EC:2.5.1.18]	cge00480 Glutathione metabolism - Cricetulus griseus (Chinese hamster); cge00980 Metabolism of xenobiotics by cytochrome P450 - Cricetulus griseus (Chinese hamster); cge00982 Drug metabolism - cytochrome P450 - Cricetulus griseus (Chinese hamster); cge00983 Drug metabolism - other enzymes - Cricetulus griseus (Chinese hamster); cge01100 Metabolic pathways - Cricetulus griseus (Chinese hamster); c…	IPR004046; IPR010987; IPR004045; IPR012336;	Glutathione S-transferase, C-terminal; Glutathione S-transferase, C-terminal-like; Glutathione S-transferase, N-terminal; Thioredoxin-like fold;
G3IJM1	TRAF-interacting protein with FHA domain-containing protein A OS=Cricetulus griseus OX=10029 GN=I79_024057 PE=4 SV=1	Up	1.8025	0.0307906	I79_024057	21.544	0.6	0.557	0.717	1.048	1.035	1.747	cytoplasm,nucleus	GO:0050794 regulation of cellular process; GO:0044700 single organism signaling; GO:0051716 cellular response to stimulus; GO:0007165 signal transduction; GO:0050789 regulation of biological process; GO:0007154 cell communication; GO:0035556 intracellular signal transduction; GO:0044699 single-organism process; GO:0007249 I-kappaB kinase/NF-kappaB signaling; GO:0023052 signaling; GO:0050896 respo…	GO:0005623 cell; GO:0005622 intracellular; GO:0044464 cell part;	GO:0005515 protein binding; GO:0005488 binding;				IPR008984; IPR000253;	SMAD/FHA domain; Forkhead-associated (FHA) domain;
G3H632	Uncharacterized aarF domain-containing protein kinase 1 OS=Cricetulus griseus OX=10029 GN=I79_005782 PE=4 SV=1	Up	1.843	0.0325556	I79_005782	59.479	0.626	0.558	0.671	1.116	1.062	1.783	mitochondria	GO:0016310 phosphorylation; GO:0044267 cellular protein metabolic process; GO:0044238 primary metabolic process; GO:0044237 cellular metabolic process; GO:0006796 phosphate-containing compound metabolic process; GO:0071704 organic substance metabolic process; GO:0008152 metabolic process; GO:0006468 protein phosphorylation; GO:0006793 phosphorus metabolic process; GO:0044260 cellular macromolecul…		GO:0005524 ATP binding; GO:1901265 nucleoside phosphate binding; GO:0016773 phosphotransferase activity, alcohol group as acceptor; GO:0001882 nucleoside binding; GO:0043167 ion binding; GO:0004672 protein kinase activity; GO:0000166 nucleotide binding; GO:0097159 organic cyclic compound binding; GO:1901363 heterocyclic compound binding; GO:0032549 ribonucleoside binding; GO:0097367 carbohydrate …	K08869	ADCK, ABC1; aarF domain-containing kinase		IPR004147; IPR000719; IPR011009;	UbiB domain; Protein kinase domain; Protein kinase-like domain;
G3IHA7	Putative GTP-binding protein Parf OS=Cricetulus griseus OX=10029 GN=I79_023195 PE=4 SV=1	Down	0.832	0.0396635	I79_023195	77.607	1.195	1.077	1.094	1.034	0.86	0.865	nucleus	GO:0050794 regulation of cellular process; GO:0044700 single organism signaling; GO:0051716 cellular response to stimulus; GO:0007165 signal transduction; GO:0050789 regulation of biological process; GO:0007154 cell communication; GO:0035556 intracellular signal transduction; GO:0044699 single-organism process; GO:0007264 small GTPase mediated signal transduction; GO:0023052 signaling; GO:0050896…	GO:0005623 cell; GO:0005622 intracellular; GO:0044464 cell part;	GO:1901265 nucleoside phosphate binding; GO:0001882 nucleoside binding; GO:0043167 ion binding; GO:0000166 nucleotide binding; GO:0097159 organic cyclic compound binding; GO:1901363 heterocyclic compound binding; GO:0032549 ribonucleoside binding; GO:0097367 carbohydrate derivative binding; GO:0032553 ribonucleotide binding; GO:0005488 binding; GO:0032550 purine ribonucleoside binding; GO:0043168…				IPR027417; IPR013684;	P-loop containing nucleoside triphosphate hydrolase; Mitochondrial Rho-like;
G3IHD3	Proline-rich protein 12 OS=Cricetulus griseus OX=10029 GN=I79_023222 PE=4 SV=1	Down	0.811	0.031381	I79_023222	201.55	1.142	1.266	1.139	1.001	0.943	0.877	nucleus							IPR025451;	Domain of unknown function DUF4211;
G3H3N6	Cyclin-Y OS=Cricetulus griseus OX=10029 GN=I79_004863 PE=3 SV=1	Down	0.7885	0.022194	I79_004863	32.368	1.092	1.153	0.992	0.88	0.889	0.806	cytoplasm	GO:0045859 regulation of protein kinase activity; GO:0050794 regulation of cellular process; GO:0042325 regulation of phosphorylation; GO:0051174 regulation of phosphorus metabolic process; GO:0080090 regulation of primary metabolic process; GO:0060255 regulation of macromolecule metabolic process; GO:0031399 regulation of protein modification process; GO:0001932 regulation of protein phosphoryla…		GO:0005515 protein binding; GO:0019900 kinase binding; GO:0005488 binding; GO:0019899 enzyme binding; GO:0019901 protein kinase binding;				IPR013763; IPR006671;	Cyclin-like; Cyclin, N-terminal;
G3II80	Centrin-2 OS=Cricetulus griseus OX=10029 GN=I79_023548 PE=4 SV=1	Up	1.306	0.0172435	I79_023548	19.796	0.755	0.97	0.877	1.082	1.144	1.433	nucleus			GO:0043169 cation binding; GO:0046872 metal ion binding; GO:0005509 calcium ion binding; GO:0005488 binding; GO:0043167 ion binding;	K10840	CETN2; centrin-2	cge03420 Nucleotide excision repair - Cricetulus griseus (Chinese hamster);	IPR011992; IPR002048;	EF-hand domain pair; EF-hand domain;
G3HUR3	Serum response factor-binding protein 1 OS=Cricetulus griseus OX=10029 GN=I79_014678 PE=4 SV=1	Up	1.2185	0.0414444	I79_014678	36.114	1.018	1.016	0.956	1.189	1.289	1.168	nucleus							IPR015158;	Bud22/Serum response factor-binding protein 1;
G3HLG7	PDCL OS=Cricetulus griseus OX=10029 GN=CgPICR_015374 PE=4 SV=1	Up	1.3155	0.0347586	CgPICR_015374	34.348	0.851	1.007	0.823	1.214	1.212	1.427	cytoplasm							IPR023196; IPR024253; IPR012336;	Phosducin N-terminal domain; Phosducin, thioredoxin-like domain; Thioredoxin-like fold;
G3I2D3	40S ribosomal protein S20 OS=Cricetulus griseus OX=10029 GN=I79_017563 PE=3 SV=1	Down	0.76	0.0184211	I79_017563	15.223	1.228	1.242	1.176	0.951	0.927	0.774	cytoplasm	GO:0006518 peptide metabolic process; GO:0043043 peptide biosynthetic process; GO:0044267 cellular protein metabolic process; GO:0006807 nitrogen compound metabolic process; GO:0009058 biosynthetic process; GO:0043603 cellular amide metabolic process; GO:0044238 primary metabolic process; GO:1901566 organonitrogen compound biosynthetic process; GO:1901576 organic substance biosynthetic process; G…	GO:0005840 ribosome; GO:0043229 intracellular organelle; GO:0043232 intracellular non-membrane-bounded organelle; GO:0015935 small ribosomal subunit; GO:0044446 intracellular organelle part; GO:0005737 cytoplasm; GO:0032991 macromolecular complex; GO:0044424 intracellular part; GO:0005623 cell; GO:0044422 organelle part; GO:0043228 non-membrane-bounded organelle; GO:0043226 organelle; GO:0044391 …	GO:0097159 organic cyclic compound binding; GO:1901363 heterocyclic compound binding; GO:0003723 RNA binding; GO:0005488 binding; GO:0003676 nucleic acid binding; GO:0005198 structural molecule activity; GO:0003735 structural constituent of ribosome;	K02969	RP-S20e, RPS20; small subunit ribosomal protein S20e	cge03010 Ribosome - Cricetulus griseus (Chinese hamster);	IPR027486;	Ribosomal protein S10 domain;
G3GTE0	tRNA-splicing endonuclease subunit Sen54 OS=Cricetulus griseus OX=10029 GN=I79_000920 PE=4 SV=1	Down	0.757	0.0451982	I79_000920	57.211	1.209	1.129	1.251	0.869	0.897	0.719	nucleus	GO:0008152 metabolic process; GO:0006725 cellular aromatic compound metabolic process; GO:0090304 nucleic acid metabolic process; GO:0046483 heterocycle metabolic process; GO:0006139 nucleobase-containing compound metabolic process; GO:1901360 organic cyclic compound metabolic process; GO:0006807 nitrogen compound metabolic process; GO:0034641 cellular nitrogen compound metabolic process; GO:0043…		GO:0016787 hydrolase activity; GO:0003824 catalytic activity; GO:0004519 endonuclease activity; GO:0016788 hydrolase activity, acting on ester bonds; GO:0004518 nuclease activity;	K15326	TSEN54; tRNA-splicing endonuclease subunit Sen54		IPR024336;	tRNA-splicing endonuclease, subunit Sen54, N-terminal;
G3H6D5	"39S ribosomal protein L4, mitochondrial OS=Cricetulus griseus OX=10029 GN=CgPICR_019656 PE=3 SV=1"	Down	0.8265	0.0417423	CgPICR_019656	32.901	1.2	1.103	1.096	0.951	0.95	0.792	mitochondria	GO:0006518 peptide metabolic process; GO:0043043 peptide biosynthetic process; GO:0044267 cellular protein metabolic process; GO:0006807 nitrogen compound metabolic process; GO:0009058 biosynthetic process; GO:0043603 cellular amide metabolic process; GO:0044238 primary metabolic process; GO:1901566 organonitrogen compound biosynthetic process; GO:1901576 organic substance biosynthetic process; G…	GO:0005840 ribosome; GO:0043226 organelle; GO:0043229 intracellular organelle; GO:0043232 intracellular non-membrane-bounded organelle; GO:0044464 cell part; GO:0005622 intracellular; GO:0005737 cytoplasm; GO:0032991 macromolecular complex; GO:0044424 intracellular part; GO:1990904 ribonucleoprotein complex; GO:0005623 cell; GO:0030529 intracellular ribonucleoprotein complex; GO:0044444 cytoplasm…	GO:0003735 structural constituent of ribosome; GO:0005198 structural molecule activity;	K02926	RP-L4, MRPL4, rplD; large subunit ribosomal protein L4	cge03010 Ribosome - Cricetulus griseus (Chinese hamster);	IPR023574;	Ribosomal protein L4 domain;
G3HV30	Calcium-binding and coiled-coil domain-containing protein 1 OS=Cricetulus griseus OX=10029 GN=I79_014807 PE=4 SV=1	Up	1.4065	0.0152862	I79_014807	29.423	0.834	0.801	0.751	1.155	1.144	1.385	extracellular				K21347	TAX1BP1; Tax1-binding protein 1	cge04137 Mitophagy - animal - Cricetulus griseus (Chinese hamster);	IPR012852;	Calcium binding and coiled-coil domain-like;
G3H8V1	Matrix metalloproteinase-9 OS=Cricetulus griseus OX=10029 GN=I79_006812 PE=3 SV=1	Up	1.58	0.05	I79_006812	78.893	0.704	0.687	0.764	1.168	1.031	1.659	extracellular	GO:0044707 single-multicellular organism process; GO:0016477 cell migration; GO:0051674 localization of cell; GO:0044712 single-organism catabolic process; GO:0001503 ossification; GO:0044236 multicellular organism metabolic process; GO:0044763 single-organism cellular process; GO:0044699 single-organism process; GO:0002376 immune system process; GO:0048870 cell motility; GO:0044238 primary metab…	GO:0031012 extracellular matrix; GO:0044421 extracellular region part; GO:0005576 extracellular region;	GO:0004175 endopeptidase activity; GO:0004222 metalloendopeptidase activity; GO:0008233 peptidase activity; GO:0046914 transition metal ion binding; GO:0003824 catalytic activity; GO:0005488 binding; GO:0043167 ion binding; GO:0043169 cation binding; GO:0046872 metal ion binding; GO:0070011 peptidase activity, acting on L-amino acid peptides; GO:0008237 metallopeptidase activity; GO:0016787 hydro…	K01403	MMP9; matrix metalloproteinase-9 (gelatinase B) [EC:3.4.24.35]	cge01522 Endocrine resistance - Cricetulus griseus (Chinese hamster); cge04657 IL-17 signaling pathway - Cricetulus griseus (Chinese hamster); cge04668 TNF signaling pathway - Cricetulus griseus (Chinese hamster); cge04670 Leukocyte transendothelial migration - Cricetulus griseus (Chinese hamster); cge04915 Estrogen signaling pathway - Cricetulus griseus (Chinese hamster); cge04926 Relaxin signal…	IPR001818; IPR002477; IPR024079; IPR033739; IPR013806; IPR000585; IPR000562; IPR006026;	Peptidase M10, metallopeptidase; Peptidoglycan binding-like; Metallopeptidase, catalytic domain; Peptidase M10A, catalytic domain; Kringle-like fold; Hemopexin-like domain; Fibronectin, type II, collagen-binding; Peptidase, metallopeptidase;
G3H584	SPARC OS=Cricetulus griseus OX=10029 GN=I79_005459 PE=4 SV=1	Up	1.474	0.0459837	I79_005459	28.209	0.92	0.846	0.965	1.253	1.342	1.362	extracellular	GO:0050794 regulation of cellular process; GO:0044700 single organism signaling; GO:0051716 cellular response to stimulus; GO:0007165 signal transduction; GO:0050789 regulation of biological process; GO:0007154 cell communication; GO:0044699 single-organism process; GO:0023052 signaling; GO:0050896 response to stimulus; GO:0009987 cellular process; GO:0065007 biological regulation;	GO:0031012 extracellular matrix; GO:0005615 extracellular space; GO:0044421 extracellular region part; GO:0005576 extracellular region; GO:0005578 proteinaceous extracellular matrix;	GO:0043169 cation binding; GO:0046872 metal ion binding; GO:0005515 protein binding; GO:0005509 calcium ion binding; GO:0005488 binding; GO:0043167 ion binding;				IPR002350; IPR019577; IPR011992; IPR015369; IPR003645;	Kazal domain; SPARC/Testican, calcium-binding domain; EF-hand domain pair; Follistatin/Osteonectin EGF domain; Follistatin-like, N-terminal;
G3I3T1	Beta-soluble NSF attachment protein OS=Cricetulus griseus OX=10029 GN=I79_018099 PE=4 SV=1	Down	0.659	0.00758725	I79_018099	31.613	1.34	1.294	1.047	0.877	0.859	0.654	cytoplasm	GO:0045184 establishment of protein localization; GO:0006810 transport; GO:0046907 intracellular transport; GO:0070727 cellular macromolecule localization; GO:0051649 establishment of localization in cell; GO:0006886 intracellular protein transport; GO:0071702 organic substance transport; GO:0008104 protein localization; GO:0033036 macromolecule localization; GO:0034613 cellular protein localizat…	GO:0005623 cell; GO:0005622 intracellular; GO:0044464 cell part;	GO:0005515 protein binding; GO:0005488 binding;				IPR011990;	Tetratricopeptide-like helical domain;
G3HVR2	Autophagy protein 5 OS=Cricetulus griseus OX=10029 GN=I79_015053 PE=3 SV=1	Up	1.2425	0.0229376	I79_015053	17.238	0.823	0.853	0.808	0.999	1.084	1.214	cytoplasm	GO:0044248 cellular catabolic process; GO:0008152 metabolic process; GO:0006914 autophagy; GO:0009056 catabolic process; GO:0044237 cellular metabolic process; GO:0009987 cellular process;	GO:0016020 membrane; GO:0044464 cell part; GO:0005622 intracellular; GO:0098805 whole membrane; GO:0005737 cytoplasm; GO:0044424 intracellular part; GO:0005623 cell; GO:0000407 pre-autophagosomal structure; GO:0044444 cytoplasmic part; GO:0034045 pre-autophagosomal structure membrane;		K08339	ATG5; autophagy-related protein 5	cge04136 Autophagy - other - Cricetulus griseus (Chinese hamster); cge04137 Mitophagy - animal - Cricetulus griseus (Chinese hamster); cge04140 Autophagy - animal - Cricetulus griseus (Chinese hamster); cge04211 Longevity regulating pathway - Cricetulus griseus (Chinese hamster); cge04213 Longevity regulating pathway - multiple species - Cricetulus griseus (Chinese hamster); cge04216 Ferroptosis …
G3HPJ4	Protein SET OS=Cricetulus griseus OX=10029 GN=I79_012708 PE=3 SV=1	Up	1.324	0.0151057	I79_012708	12.449	0.817	0.836	0.812	1.098	1.09	1.344	nucleus	GO:0044085 cellular component biogenesis; GO:0016043 cellular component organization; GO:0034728 nucleosome organization; GO:0034622 cellular macromolecular complex assembly; GO:0006333 chromatin assembly or disassembly; GO:0043933 macromolecular complex subunit organization; GO:0065004 protein-DNA complex assembly; GO:0006323 DNA packaging; GO:0006334 nucleosome assembly; GO:0051276 chromosome o…	GO:0043226 organelle; GO:0043231 intracellular membrane-bounded organelle; GO:0043229 intracellular organelle; GO:0005634 nucleus; GO:0044464 cell part; GO:0005622 intracellular; GO:0044424 intracellular part; GO:0043227 membrane-bounded organelle; GO:0005623 cell;		K11290	SET, TAF1, I2PP2A; template-activating factor I
G3GYX2	Nucleolar protein 58 OS=Cricetulus griseus OX=10029 GN=I79_002999 PE=4 SV=1	Up	1.27	0.0511811	I79_002999	34.633	0.833	0.796	0.891	1.004	1.063	1.205	cytoplasm				K14565	NOP58; nucleolar protein 58	cge03008 Ribosome biogenesis in eukaryotes - Cricetulus griseus (Chinese hamster);	IPR002687;	Nop domain;
G3GUJ2	Tetraspanin OS=Cricetulus griseus OX=10029 GN=I79_001354 PE=3 SV=1	Up	2.144	0.0499067	I79_001354	26.739	0.73	0.68	0.622	1.487	1.531	2.037	plasma membrane		GO:0031224 intrinsic component of membrane; GO:0016020 membrane; GO:0016021 integral component of membrane; GO:0044425 membrane part;		K17350	TSPAN9; tetraspanin-9		IPR008952;	Tetraspanin, EC2 domain;
G3H7I4	Acyl-CoA-binding domain-containing protein 6 OS=Cricetulus griseus OX=10029 GN=I79_006316 PE=4 SV=1	Up	1.6275	0.0175115	I79_006316	31.304	0.884	0.863	0.826	1.464	1.38	1.656	cytoplasm			GO:0000062 fatty-acyl-CoA binding; GO:0005488 binding; GO:0043167 ion binding; GO:0005515 protein binding; GO:0043168 anion binding; GO:0048037 cofactor binding; GO:1901681 sulfur compound binding; GO:0050662 coenzyme binding;				IPR020683; IPR000582; IPR014352;	Ankyrin repeat-containing domain; Acyl-CoA-binding protein, ACBP; FERM/acyl-CoA-binding protein, 3-helical bundle;
G3HF63	Serine/threonine-protein kinase 11 OS=Cricetulus griseus OX=10029 GN=I79_009218 PE=4 SV=1	Up	1.5155	0.0221049	I79_009218	56.56	0.78	0.752	0.802	1.156	1.165	1.482	cytoplasm	GO:0016310 phosphorylation; GO:0044267 cellular protein metabolic process; GO:0044238 primary metabolic process; GO:0044237 cellular metabolic process; GO:0006796 phosphate-containing compound metabolic process; GO:0071704 organic substance metabolic process; GO:0008152 metabolic process; GO:0006468 protein phosphorylation; GO:0006793 phosphorus metabolic process; GO:0044260 cellular macromolecul…		GO:0005524 ATP binding; GO:1901265 nucleoside phosphate binding; GO:0016773 phosphotransferase activity, alcohol group as acceptor; GO:0001882 nucleoside binding; GO:0043167 ion binding; GO:0004672 protein kinase activity; GO:0000166 nucleotide binding; GO:0097159 organic cyclic compound binding; GO:1901363 heterocyclic compound binding; GO:0032549 ribonucleoside binding; GO:0097367 carbohydrate …	K07298	STK11, LKB1; serine/threonine-protein kinase 11 [EC:2.7.11.1]	cge04068 FoxO signaling pathway - Cricetulus griseus (Chinese hamster); cge04140 Autophagy - animal - Cricetulus griseus (Chinese hamster); cge04150 mTOR signaling pathway - Cricetulus griseus (Chinese hamster); cge04151 PI3K-Akt signaling pathway - Cricetulus griseus (Chinese hamster); cge04152 AMPK signaling pathway - Cricetulus griseus (Chinese hamster); cge04211 Longevity regulating pathway -…	IPR000719; IPR011009;	Protein kinase domain; Protein kinase-like domain;
G3H4D3	6-phosphogluconolactonase OS=Cricetulus griseus OX=10029 GN=H671_1g2647 PE=3 SV=1	Down	0.78	0.00641026	H671_1g2647	18.306	1.061	1.133	1.001	0.833	0.878	0.785	cytoplasm	GO:0006739 NADP metabolic process; GO:0019362 pyridine nucleotide metabolic process; GO:0006725 cellular aromatic compound metabolic process; GO:0046496 nicotinamide nucleotide metabolic process; GO:0009117 nucleotide metabolic process; GO:0044699 single-organism process; GO:0072524 pyridine-containing compound metabolic process; GO:0044237 cellular metabolic process; GO:0006796 phosphate-contain…		GO:0017057 6-phosphogluconolactonase activity; GO:0016787 hydrolase activity; GO:0052689 carboxylic ester hydrolase activity; GO:0003824 catalytic activity; GO:0016788 hydrolase activity, acting on ester bonds;	K01057	PGLS, pgl, devB; 6-phosphogluconolactonase [EC:3.1.1.31]	cge00030 Pentose phosphate pathway - Cricetulus griseus (Chinese hamster); cge01100 Metabolic pathways - Cricetulus griseus (Chinese hamster); cge01200 Carbon metabolism - Cricetulus griseus (Chinese hamster);	IPR006148; IPR005900;	Glucosamine/galactosamine-6-phosphate isomerase; 6-phosphogluconolactonase, DevB-type;
G3I7I0	DCN1-like protein OS=Cricetulus griseus OX=10029 GN=I79_019470 PE=4 SV=1	Up	1.333	0.0317704	I79_019470	18.359	0.764	0.849	0.736	1.102	1.039	1.442	cytoplasm				K17822	DCUN1D1_2; DCN1-like protein 1/2		IPR005176;	Potentiating neddylation domain;
G3H3I0	Mitochondrial import inner membrane translocase subunit TIM17 OS=Cricetulus griseus OX=10029 GN=I79_004827 PE=3 SV=1	Down	0.698	0.0243553	I79_004827	18.097	1.245	1.219	1.308	0.848	0.872	0.681	plasma membrane	GO:0046907 intracellular transport; GO:0071806 protein transmembrane transport; GO:0071702 organic substance transport; GO:0015031 protein transport; GO:0051641 cellular localization; GO:0051234 establishment of localization; GO:0006810 transport; GO:0045184 establishment of protein localization; GO:0055085 transmembrane transport; GO:0070727 cellular macromolecule localization; GO:0051649 establ…	GO:0016020 membrane; GO:0098800 inner mitochondrial membrane protein complex; GO:0031090 organelle membrane; GO:0098796 membrane protein complex; GO:0005737 cytoplasm; GO:0031224 intrinsic component of membrane; GO:0032991 macromolecular complex; GO:0044424 intracellular part; GO:0098798 mitochondrial protein complex; GO:0005744 mitochondrial inner membrane presequence translocase complex; GO:004…	GO:0022804 active transmembrane transporter activity; GO:0015405 P-P-bond-hydrolysis-driven transmembrane transporter activity; GO:0008565 protein transporter activity; GO:0022884 macromolecule transmembrane transporter activity; GO:0015399 primary active transmembrane transporter activity; GO:0022892 substrate-specific transporter activity; GO:0008320 protein transmembrane transporter activity; …	K17795	TIM17; mitochondrial import inner membrane translocase subunit TIM17
G3HAC7	SEC14 domain and spectrin repeat-containing protein 1 OS=Cricetulus griseus OX=10029 GN=I79_007375 PE=4 SV=1	Up	1.266	0.0394945	I79_007375	79.317	0.764	0.867	1.02	0.929	1.141	1.216	cytoplasm							IPR001251;	CRAL-TRIO lipid binding domain;
G3IDY8	Myotubularin-related protein 1 OS=Cricetulus griseus OX=10029 GN=I79_021929 PE=3 SV=1	Up	1.3695	0.0368748	I79_021929	42.391	0.828	0.733	0.828	1.092	1.041	1.319	cytoplasm	GO:0046486 glycerolipid metabolic process; GO:0035335 peptidyl-tyrosine dephosphorylation; GO:0044763 single-organism cellular process; GO:0044267 cellular protein metabolic process; GO:0044699 single-organism process; GO:0044255 cellular lipid metabolic process; GO:0046839 phospholipid dephosphorylation; GO:0044238 primary metabolic process; GO:0006470 protein dephosphorylation; GO:0016311 depho…		GO:0004725 protein tyrosine phosphatase activity; GO:0003824 catalytic activity; GO:0042578 phosphoric ester hydrolase activity; GO:0004438 phosphatidylinositol-3-phosphatase activity; GO:0052629 phosphatidylinositol-3,5-bisphosphate 3-phosphatase activity; GO:0016791 phosphatase activity; GO:0016788 hydrolase activity, acting on ester bonds; GO:0052866 phosphatidylinositol phosphate phosphatase …	K18081	MTMR1_2; myotubularin-related protein 1/2 [EC:3.1.3.64 3.1.3.95]	cge00562 Inositol phosphate metabolism - Cricetulus griseus (Chinese hamster); cge01100 Metabolic pathways - Cricetulus griseus (Chinese hamster); cge04070 Phosphatidylinositol signaling system - Cricetulus griseus (Chinese hamster);	IPR029021; IPR000387; IPR011993; IPR010569;	Protein-tyrosine phosphatase-like; Tyrosine specific protein phosphatases domain; PH domain-like; Myotubularin-like phosphatase domain;
G3I0H0	Peptidyl-prolyl cis-trans isomerase OS=Cricetulus griseus OX=10029 GN=I79_016855 PE=4 SV=1	Up	1.3395	0.0474057	I79_016855	8.5718	0.88	0.878	0.914	1.235	1.12	1.403	cytoplasm	GO:0018193 peptidyl-amino acid modification; GO:0008152 metabolic process; GO:0044267 cellular protein metabolic process; GO:0044260 cellular macromolecule metabolic process; GO:0006464 cellular protein modification process; GO:0043170 macromolecule metabolic process; GO:0019538 protein metabolic process; GO:0043412 macromolecule modification; GO:0036211 protein modification process; GO:0044238 p…		GO:0003755 peptidyl-prolyl cis-trans isomerase activity; GO:0016853 isomerase activity; GO:0003824 catalytic activity; GO:0016859 cis-trans isomerase activity;	K09579	PIN4; peptidyl-prolyl cis-trans isomerase NIMA-interacting 4 [EC:5.2.1.8]		IPR000297;	Peptidyl-prolyl cis-trans isomerase, PpiC-type;
G3I6S3	Programmed cell death protein 4 OS=Cricetulus griseus OX=10029 GN=I79_019200 PE=4 SV=1	Down	0.779	0.0308087	I79_019200	51.688	1.17	1.202	0.991	0.94	0.908	0.803	nucleus			GO:0005488 binding;	K16865	PDCD4; programmed cell death protein 4	cge05205 Proteoglycans in cancer - Cricetulus griseus (Chinese hamster); cge05206 MicroRNAs in cancer - Cricetulus griseus (Chinese hamster);	IPR003891; IPR016024; IPR016021;	Initiation factor eIF-4 gamma, MA3; Armadillo-type fold; MIF4G-like domain;
G3HUU6	Protein S100 OS=Cricetulus griseus OX=10029 GN=H671_1g3381 PE=3 SV=1	Up	1.3105	0.0385349	H671_1g3381	11.241	0.947	0.866	0.883	1.193	1.179	1.26	extracellular	GO:0050794 regulation of cellular process; GO:0050789 regulation of biological process; GO:0042127 regulation of cell proliferation; GO:0065007 biological regulation;		GO:0046872 metal ion binding; GO:0043169 cation binding; GO:0005515 protein binding; GO:0005509 calcium ion binding; GO:0048306 calcium-dependent protein binding; GO:0005488 binding; GO:0043167 ion binding;				IPR002048; IPR011992; IPR013787;	EF-hand domain; EF-hand domain pair; S100/CaBP-9k-type, calcium binding, subdomain;
G3HRZ5	Zinc finger protein 76 OS=Cricetulus griseus OX=10029 GN=I79_013620 PE=4 SV=1	Up	1.3525	0.0173752	I79_013620	61.79	0.851	0.795	0.848	1.131	1.094	1.329	nucleus			GO:0097159 organic cyclic compound binding; GO:1901363 heterocyclic compound binding; GO:0005488 binding; GO:0003676 nucleic acid binding; GO:0043167 ion binding; GO:0043169 cation binding; GO:0046872 metal ion binding;	K20828	ZNF143_76, STAF; zinc finger protein 143/76		IPR015880; IPR007087; IPR013087;	Zinc finger, C2H2-like; Zinc finger, C2H2; Zinc finger C2H2-type/integrase DNA-binding domain;
G3H4Z8	HSPA2 OS=Cricetulus griseus OX=10029 GN=CgPICR_008285 PE=3 SV=1	Up	3.5655	0.0306339	CgPICR_008285	69.668	0.348	0.385	0.16	1.341	1.262	3.853	cytoplasm	GO:0009409 response to cold; GO:0050896 response to stimulus; GO:0006950 response to stress; GO:0009408 response to heat; GO:0009628 response to abiotic stimulus; GO:0009266 response to temperature stimulus;		GO:0005524 ATP binding; GO:1901265 nucleoside phosphate binding; GO:0001882 nucleoside binding; GO:0043167 ion binding; GO:0000166 nucleotide binding; GO:0097159 organic cyclic compound binding; GO:1901363 heterocyclic compound binding; GO:0032549 ribonucleoside binding; GO:0097367 carbohydrate derivative binding; GO:0032553 ribonucleotide binding; GO:0005488 binding; GO:0032550 purine ribonucleo…	K03283	HSPA1s; heat shock 70kDa protein 1/2/6/8	cge03040 Spliceosome - Cricetulus griseus (Chinese hamster); cge04010 MAPK signaling pathway - Cricetulus griseus (Chinese hamster); cge04141 Protein processing in endoplasmic reticulum - Cricetulus griseus (Chinese hamster); cge04144 Endocytosis - Cricetulus griseus (Chinese hamster); cge04213 Longevity regulating pathway - multiple species - Cricetulus griseus (Chinese hamster); cge04612 Antige…	IPR029048; IPR029047;	Heat shock protein 70kD, C-terminal domain; Heat shock protein 70kD, peptide-binding domain;
G3HEA6	Targeting protein for Xklp2 OS=Cricetulus griseus OX=10029 GN=I79_008885 PE=4 SV=1	Up	1.308	0.0464526	I79_008885	85.813	0.982	0.963	1.149	1.186	1.356	1.208	nucleus	GO:0045859 regulation of protein kinase activity; GO:0050794 regulation of cellular process; GO:0007346 regulation of mitotic cell cycle; GO:0032270 positive regulation of cellular protein metabolic process; GO:0060255 regulation of macromolecule metabolic process; GO:0031399 regulation of protein modification process; GO:0060236 regulation of mitotic spindle organization; GO:0010564 regulation o…	GO:0043229 intracellular organelle; GO:0099513 polymeric cytoskeletal fiber; GO:0005874 microtubule; GO:0043232 intracellular non-membrane-bounded organelle; GO:0044430 cytoskeletal part; GO:0044446 intracellular organelle part; GO:0099512 supramolecular fiber; GO:0044424 intracellular part; GO:0005623 cell; GO:0099080 supramolecular complex; GO:0005819 spindle; GO:0044422 organelle part; GO:0099…		K16812	TPX2; targeting protein for Xklp2		IPR015128; IPR027329; IPR027330;	Aurora-A binding; TPX2, C-terminal; TPX2 central domain;
G3H1V1	60S ribosomal protein L21 OS=Cricetulus griseus OX=10029 GN=I79_004135 PE=4 SV=1	Down	0.8561	0.0364697	I79_004135	18.655	0.68	0.702	0.657	0.666	0.627	0.421	nucleus	GO:0006518 peptide metabolic process; GO:0043043 peptide biosynthetic process; GO:0044267 cellular protein metabolic process; GO:0006807 nitrogen compound metabolic process; GO:0009058 biosynthetic process; GO:0043603 cellular amide metabolic process; GO:0044238 primary metabolic process; GO:1901566 organonitrogen compound biosynthetic process; GO:1901576 organic substance biosynthetic process; G…	GO:0005840 ribosome; GO:0043226 organelle; GO:0043229 intracellular organelle; GO:0043232 intracellular non-membrane-bounded organelle; GO:0044464 cell part; GO:0005622 intracellular; GO:0005737 cytoplasm; GO:0032991 macromolecular complex; GO:0044424 intracellular part; GO:1990904 ribonucleoprotein complex; GO:0005623 cell; GO:0030529 intracellular ribonucleoprotein complex; GO:0044444 cytoplasm…	GO:0003735 structural constituent of ribosome; GO:0005198 structural molecule activity;	K02889	RP-L21e, RPL21; large subunit ribosomal protein L21e	cge03010 Ribosome - Cricetulus griseus (Chinese hamster);	IPR008991;	Translation protein SH3-like domain;
G3GXH1	Protein FAM133B OS=Cricetulus griseus OX=10029 GN=I79_002461 PE=4 SV=1	Up	1.224	0.00728155	I79_002461	26.768	1.087	1.062	0.83	1.309	1.299	1.179	nucleus
G3H2I8	Ankyrin repeat and protein kinase domain-containing protein 1 OS=Cricetulus griseus OX=10029 GN=I79_004401 PE=4 SV=1	Down	0.825	0.0254545	I79_004401	136.61	1.016	1.035	1.044	0.86	0.832	0.846	cytoplasm	GO:0016310 phosphorylation; GO:0044267 cellular protein metabolic process; GO:0044238 primary metabolic process; GO:0044237 cellular metabolic process; GO:0006796 phosphate-containing compound metabolic process; GO:0071704 organic substance metabolic process; GO:0008152 metabolic process; GO:0006468 protein phosphorylation; GO:0006793 phosphorus metabolic process; GO:0044260 cellular macromolecul…		GO:0005524 ATP binding; GO:1901265 nucleoside phosphate binding; GO:0016773 phosphotransferase activity, alcohol group as acceptor; GO:0001882 nucleoside binding; GO:0043167 ion binding; GO:0005515 protein binding; GO:0004672 protein kinase activity; GO:0000166 nucleotide binding; GO:0097159 organic cyclic compound binding; GO:1901363 heterocyclic compound binding; GO:0032549 ribonucleoside bindi…	K16289	ANKK1; ankyrin repeat and protein kinase domain-containing protein 1 [EC:2.7.11.1]		IPR000719; IPR011990; IPR011989; IPR020683; IPR016024; IPR013026; IPR011009;	Protein kinase domain; Tetratricopeptide-like helical domain; Armadillo-like helical; Ankyrin repeat-containing domain; Armadillo-type fold; Tetratricopeptide repeat-containing domain; Protein kinase-like domain;
G3I7P0	Dipeptidyl-peptidase 1 OS=Cricetulus griseus OX=10029 GN=I79_019536 PE=3 SV=1	Up	1.4115	0.0201913	I79_019536	54.864	0.713	0.693	0.573	0.986	0.998	1.383	mitochondria	GO:0006508 proteolysis; GO:0008152 metabolic process; GO:0043170 macromolecule metabolic process; GO:0019538 protein metabolic process; GO:0044238 primary metabolic process; GO:0071704 organic substance metabolic process;		GO:0070011 peptidase activity, acting on L-amino acid peptides; GO:0008234 cysteine-type peptidase activity; GO:0008233 peptidase activity; GO:0016787 hydrolase activity; GO:0003824 catalytic activity;	K01275	CTSC; cathepsin C [EC:3.4.14.1]	cge04142 Lysosome - Cricetulus griseus (Chinese hamster); cge04210 Apoptosis - Cricetulus griseus (Chinese hamster);	IPR014882; IPR000668;	Cathepsin C exclusion; Peptidase C1A, papain C-terminal;
G3HXK4	Protein FAM136A OS=Cricetulus griseus OX=10029 GN=I79_015728 PE=4 SV=1	Up	1.4715	0.0234455	I79_015728	13.96	0.707	0.751	0.78	1.016	1.131	1.437	extracellular
G3I7T9	Guanine nucleotide-binding protein subunit gamma OS=Cricetulus griseus OX=10029 GN=I79_019587 PE=3 SV=1	Up	1.287	0.020979	I79_019587	8.0242	0.803	0.774	0.825	1.012	1.017	1.26	nucleus	GO:0007186 G-protein coupled receptor signaling pathway; GO:0050794 regulation of cellular process; GO:0044700 single organism signaling; GO:0051716 cellular response to stimulus; GO:0007165 signal transduction; GO:0050789 regulation of biological process; GO:0007154 cell communication; GO:0044699 single-organism process; GO:0023052 signaling; GO:0050896 response to stimulus; GO:0009987 cellular …	GO:0016020 membrane; GO:1905360 GTPase complex; GO:0019898 extrinsic component of membrane; GO:0071944 cell periphery; GO:0098796 membrane protein complex; GO:0098797 plasma membrane protein complex; GO:0019897 extrinsic component of plasma membrane; GO:0032991 macromolecular complex; GO:0044424 intracellular part; GO:0005623 cell; GO:0031234 extrinsic component of cytoplasmic side of plasma memb…	GO:0004871 signal transducer activity;	K04347	GNG12; guanine nucleotide-binding protein G(I)/G(S)/G(O) subunit gamma-12	cge04010 MAPK signaling pathway - Cricetulus griseus (Chinese hamster); cge04014 Ras signaling pathway - Cricetulus griseus (Chinese hamster); cge04062 Chemokine signaling pathway - Cricetulus griseus (Chinese hamster); cge04151 PI3K-Akt signaling pathway - Cricetulus griseus (Chinese hamster); cge04371 Apelin signaling pathway - Cricetulus griseus (Chinese hamster); cge04713 Circadian entrainmen…	IPR015898;	G-protein gamma-like domain;
G3IGI5	Pumilio domain-containing protein KIAA0020-like OS=Cricetulus griseus OX=10029 GN=I79_022902 PE=4 SV=1	Down	0.8155	0.0429614	I79_022902	73.016	1.083	1.029	1.028	0.819	0.9	0.756	cytoplasm,nucleus			GO:0097159 organic cyclic compound binding; GO:1901363 heterocyclic compound binding; GO:0003723 RNA binding; GO:0005488 binding; GO:0003676 nucleic acid binding;	K14844	PUF6; pumilio homology domain family member 6		IPR012959; IPR011989; IPR016024; IPR033133;	CPL domain; Armadillo-like helical; Armadillo-type fold; Pumilio homology domain;
G3HPV5	Histone H1.5 OS=Cricetulus griseus OX=10029 GN=I79_012826 PE=3 SV=1	Up	1.227	0.0203097	I79_012826	22.445	0.679	0.624	1.011	0.783	0.812	1.153	nucleus	GO:0044085 cellular component biogenesis; GO:0016043 cellular component organization; GO:0034728 nucleosome organization; GO:0034622 cellular macromolecular complex assembly; GO:0006333 chromatin assembly or disassembly; GO:0043933 macromolecular complex subunit organization; GO:0065004 protein-DNA complex assembly; GO:0006323 DNA packaging; GO:0006334 nucleosome assembly; GO:0051276 chromosome o…	GO:0043229 intracellular organelle; GO:0043232 intracellular non-membrane-bounded organelle; GO:0044446 intracellular organelle part; GO:0032991 macromolecular complex; GO:0044424 intracellular part; GO:0005623 cell; GO:0044422 organelle part; GO:0044427 chromosomal part; GO:0000786 nucleosome; GO:0043228 non-membrane-bounded organelle; GO:0043231 intracellular membrane-bounded organelle; GO:0043…	GO:0097159 organic cyclic compound binding; GO:1901363 heterocyclic compound binding; GO:0003677 DNA binding; GO:0005488 binding; GO:0003676 nucleic acid binding;	K11275	H1_5; histone H1/5		IPR011991; IPR005818;	Winged helix-turn-helix DNA-binding domain; Linker histone H1/H5, domain H15;
G3HUN6	"Glutaredoxin-2, mitochondrial OS=Cricetulus griseus OX=10029 GN=I79_014649 PE=4 SV=1"	Down	0.701	0.0127247	I79_014649	9.57	1.148	1.096	1.148	0.73	0.839	0.636	cytoplasm	GO:0050794 regulation of cellular process; GO:0042592 homeostatic process; GO:0065008 regulation of biological quality; GO:0008152 metabolic process; GO:0050789 regulation of biological process; GO:0055114 oxidation-reduction process; GO:0044710 single-organism metabolic process; GO:0045454 cell redox homeostasis; GO:0044763 single-organism cellular process; GO:0019725 cellular homeostasis; GO:00…	GO:0005623 cell;	GO:0009055 electron carrier activity; GO:0015035 protein disulfide oxidoreductase activity; GO:0016667 oxidoreductase activity, acting on a sulfur group of donors; GO:0015036 disulfide oxidoreductase activity; GO:0003824 catalytic activity; GO:0016491 oxidoreductase activity;	K03676	grxC, GLRX, GLRX2; glutaredoxin 3		IPR002109; IPR014025; IPR012336;	Glutaredoxin; Glutaredoxin subgroup; Thioredoxin-like fold;
G3I7J7	Zinc finger MYM-type protein 3 OS=Cricetulus griseus OX=10029 GN=I79_019489 PE=4 SV=1	Down	0.7625	0.0190164	I79_019489	53.246	1.161	1.159	1.044	0.868	0.9	0.748	nucleus			GO:0043169 cation binding; GO:0046872 metal ion binding; GO:0008270 zinc ion binding; GO:0046914 transition metal ion binding; GO:0005488 binding; GO:0043167 ion binding;				IPR010507; IPR011017;	Zinc finger, MYM-type; TRASH domain;
G3IEF5	Fatty acid desaturase 2 OS=Cricetulus griseus OX=10029 GN=I79_022102 PE=4 SV=1	Down	0.7105	0.0190007	I79_022102	53.302	1.06	1.091	1.113	0.739	0.79	0.697	plasma membrane	GO:0008152 metabolic process; GO:0055114 oxidation-reduction process; GO:0044710 single-organism metabolic process; GO:0044699 single-organism process; GO:0044238 primary metabolic process; GO:0071704 organic substance metabolic process; GO:0006629 lipid metabolic process;	GO:0031224 intrinsic component of membrane; GO:0016020 membrane; GO:0016021 integral component of membrane; GO:0044425 membrane part;	GO:0003824 catalytic activity; GO:0016491 oxidoreductase activity;	K10226	FADS2; acyl-CoA 6-desaturase (Delta-6 desaturase) [EC:1.14.19.3]	cge00592 alpha-Linolenic acid metabolism - Cricetulus griseus (Chinese hamster); cge01040 Biosynthesis of unsaturated fatty acids - Cricetulus griseus (Chinese hamster); cge01100 Metabolic pathways - Cricetulus griseus (Chinese hamster); cge01212 Fatty acid metabolism - Cricetulus griseus (Chinese hamster); cge03320 PPAR signaling pathway - Cricetulus griseus (Chinese hamster);	IPR005804; IPR001199;	Fatty acid desaturase domain; Cytochrome b5-like heme/steroid binding domain;
G3GTF9	"ATP synthase subunit d, mitochondrial OS=Cricetulus griseus OX=10029 GN=I79_000940 PE=3 SV=1"	Down	0.813	0.0319803	I79_000940	18.896	1.095	1.267	1.254	0.919	0.997	0.839	cytoplasm	GO:0009116 nucleoside metabolic process; GO:0042278 purine nucleoside metabolic process; GO:0009167 purine ribonucleoside monophosphate metabolic process; GO:0009117 nucleotide metabolic process; GO:0044699 single-organism process; GO:0046129 purine ribonucleoside biosynthetic process; GO:0009163 nucleoside biosynthetic process; GO:0009058 biosynthetic process; GO:0009156 ribonucleoside monophosp…	GO:0016020 membrane; GO:0098800 inner mitochondrial membrane protein complex; GO:0031090 organelle membrane; GO:0098796 membrane protein complex; GO:0005737 cytoplasm; GO:0032991 macromolecular complex; GO:0098798 mitochondrial protein complex; GO:0044424 intracellular part; GO:0005623 cell; GO:0044455 mitochondrial membrane part; GO:0044422 organelle part; GO:0005740 mitochondrial envelope; GO:0…	GO:0015075 ion transmembrane transporter activity; GO:0022892 substrate-specific transporter activity; GO:0015077 monovalent inorganic cation transmembrane transporter activity; GO:0022890 inorganic cation transmembrane transporter activity; GO:0015078 hydrogen ion transmembrane transporter activity; GO:0008324 cation transmembrane transporter activity; GO:0022891 substrate-specific transmembrane…	K02138	ATPeF0D, ATP5H, ATP7; F-type H+-transporting ATPase subunit d	cge00190 Oxidative phosphorylation - Cricetulus griseus (Chinese hamster); cge01100 Metabolic pathways - Cricetulus griseus (Chinese hamster); cge04714 Thermogenesis - Cricetulus griseus (Chinese hamster); cge05010 Alzheimer disease - Cricetulus griseus (Chinese hamster); cge05012 Parkinson disease - Cricetulus griseus (Chinese hamster); cge05016 Huntington disease - Cricetulus griseus (Chinese h…
G3HHT8	40S ribosomal protein S5 OS=Cricetulus griseus OX=10029 GN=I79_010198 PE=4 SV=1	Down	0.711	0.0357947	I79_010198	10.251	1.416	1.28	1.154	0.921	0.988	0.65	cytoplasm	GO:0006518 peptide metabolic process; GO:0043043 peptide biosynthetic process; GO:0044267 cellular protein metabolic process; GO:0006807 nitrogen compound metabolic process; GO:0009058 biosynthetic process; GO:0043603 cellular amide metabolic process; GO:0044238 primary metabolic process; GO:1901566 organonitrogen compound biosynthetic process; GO:1901576 organic substance biosynthetic process; G…	GO:0005840 ribosome; GO:0043229 intracellular organelle; GO:0043232 intracellular non-membrane-bounded organelle; GO:0015935 small ribosomal subunit; GO:0044446 intracellular organelle part; GO:0005737 cytoplasm; GO:0032991 macromolecular complex; GO:0044424 intracellular part; GO:0005623 cell; GO:0044422 organelle part; GO:0043228 non-membrane-bounded organelle; GO:0043226 organelle; GO:0044391 …	GO:0003735 structural constituent of ribosome; GO:0005198 structural molecule activity;	K02989	RP-S5e, RPS5; small subunit ribosomal protein S5e	cge03010 Ribosome - Cricetulus griseus (Chinese hamster);	IPR023798;	Ribosomal protein S7 domain;
G3HP08	AP-1 complex subunit beta-1 OS=Cricetulus griseus OX=10029 GN=I79_012511 PE=4 SV=1	Up	1.237	0.0282943	I79_012511	30.154	0.87	0.852	0.879	1.046	1.084	1.202	cytoplasm	GO:0046907 intracellular transport; GO:0016192 vesicle-mediated transport; GO:0071702 organic substance transport; GO:0015031 protein transport; GO:0051641 cellular localization; GO:0051234 establishment of localization; GO:0006810 transport; GO:0045184 establishment of protein localization; GO:0070727 cellular macromolecule localization; GO:0051649 establishment of localization in cell; GO:00068…	GO:0016020 membrane; GO:0044464 cell part; GO:0005622 intracellular; GO:0098796 membrane protein complex; GO:0044425 membrane part; GO:0048475 coated membrane; GO:0005737 cytoplasm; GO:0032991 macromolecular complex; GO:0044424 intracellular part; GO:0030117 membrane coat; GO:0005623 cell; GO:0043234 protein complex; GO:0044444 cytoplasmic part;	GO:0005515 protein binding; GO:0005488 binding;	K11825	AP2B1; AP-2 complex subunit beta-1	cge04144 Endocytosis - Cricetulus griseus (Chinese hamster); cge04721 Synaptic vesicle cycle - Cricetulus griseus (Chinese hamster); cge04961 Endocrine and other factor-regulated calcium reabsorption - Cricetulus griseus (Chinese hamster); cge05016 Huntington disease - Cricetulus griseus (Chinese hamster);	IPR011989; IPR016024; IPR002553;	Armadillo-like helical; Armadillo-type fold; Clathrin/coatomer adaptor, adaptin-like, N-terminal;
G3IDL7	Heat shock cognate 71 kDa protein OS=Cricetulus griseus OX=10029 GN=I79_021800 PE=3 SV=1	Up	1.2645	0.05259	I79_021800	22.695	0.891	0.832	0.883	1.067	1.107	1.198	cytoplasm			GO:0005524 ATP binding; GO:1901265 nucleoside phosphate binding; GO:0001882 nucleoside binding; GO:0043167 ion binding; GO:0000166 nucleotide binding; GO:0097159 organic cyclic compound binding; GO:1901363 heterocyclic compound binding; GO:0032549 ribonucleoside binding; GO:0097367 carbohydrate derivative binding; GO:0032553 ribonucleotide binding; GO:0005488 binding; GO:0032550 purine ribonucleo…	K03283	HSPA1s; heat shock 70kDa protein 1/2/6/8	cge03040 Spliceosome - Cricetulus griseus (Chinese hamster); cge04010 MAPK signaling pathway - Cricetulus griseus (Chinese hamster); cge04141 Protein processing in endoplasmic reticulum - Cricetulus griseus (Chinese hamster); cge04144 Endocytosis - Cricetulus griseus (Chinese hamster); cge04213 Longevity regulating pathway - multiple species - Cricetulus griseus (Chinese hamster); cge04612 Antige…
G3HGH4	Small nuclear ribonucleoprotein Sm D1 OS=Cricetulus griseus OX=10029 GN=SNRPD1 PE=3 SV=1	Up	1.272	0.0494025	SNRPD1	13.281	0.775	0.852	0.847	1.064	0.998	1.373	nucleus	GO:0044085 cellular component biogenesis; GO:0016043 cellular component organization; GO:0022613 ribonucleoprotein complex biogenesis; GO:0022618 ribonucleoprotein complex assembly; GO:0006725 cellular aromatic compound metabolic process; GO:0044237 cellular metabolic process; GO:0071704 organic substance metabolic process; GO:0000398 mRNA splicing, via spliceosome; GO:0008152 metabolic process; …	GO:0019028 viral capsid; GO:0044464 cell part; GO:0005622 intracellular; GO:0019012 virion; GO:0032991 macromolecular complex; GO:0044424 intracellular part; GO:1990904 ribonucleoprotein complex; GO:0005623 cell; GO:0030529 intracellular ribonucleoprotein complex; GO:0044423 virion part; GO:0019013 viral nucleocapsid;		K11087	SNRPD1, SMD1; small nuclear ribonucleoprotein D1	cge03040 Spliceosome - Cricetulus griseus (Chinese hamster); cge05322 Systemic lupus erythematosus - Cricetulus griseus (Chinese hamster);	IPR001163; IPR034102; IPR010920;	LSM domain, eukaryotic/archaea-type; Small nuclear ribonucleoprotein D1; LSM domain;
G3IE78	Mediator of RNA polymerase II transcription subunit 23 OS=Cricetulus griseus OX=10029 GN=I79_022022 PE=4 SV=1	Up	1.2665	0.0264508	I79_022022	156.27	0.874	0.86	0.994	1.136	1.06	1.3	cytoplasm				K15166	MED23; mediator of RNA polymerase II transcription subunit 23
G3GSG0	Mid1-interacting protein 1 OS=Cricetulus griseus OX=10029 GN=I79_000571 PE=4 SV=1	Up	1.476	0.0291057	I79_000571	20.425	0.796	0.86	0.755	1.256	1.182	1.578	nucleus
G3GZ27	"Phenylalanyl-tRNA synthetase, mitochondrial OS=Cricetulus griseus OX=10029 GN=I79_003078 PE=4 SV=1"	Up	1.2315	0.00121803	I79_003078	52.485	0.839	0.858	0.845	1.032	1.058	1.23	mitochondria	GO:0006518 peptide metabolic process; GO:0006725 cellular aromatic compound metabolic process; GO:0044267 cellular protein metabolic process; GO:0044699 single-organism process; GO:0009058 biosynthetic process; GO:1901566 organonitrogen compound biosynthetic process; GO:0043039 tRNA aminoacylation; GO:0044237 cellular metabolic process; GO:0071704 organic substance metabolic process; GO:0006432 p…	GO:0044424 intracellular part; GO:0005623 cell; GO:0044464 cell part; GO:0005622 intracellular; GO:0005737 cytoplasm;	GO:0016876 ligase activity, forming aminoacyl-tRNA and related compounds; GO:1901265 nucleoside phosphate binding; GO:0016875 ligase activity, forming carbon-oxygen bonds; GO:0016874 ligase activity; GO:0004826 phenylalanine-tRNA ligase activity; GO:1901363 heterocyclic compound binding; GO:0097159 organic cyclic compound binding; GO:0000049 tRNA binding; GO:0032553 ribonucleotide binding; GO:000…	K01889	FARSA, pheS; phenylalanyl-tRNA synthetase alpha chain [EC:6.1.1.20]	cge00970 Aminoacyl-tRNA biosynthesis - Cricetulus griseus (Chinese hamster);	IPR005121; IPR002319; IPR006195;	Phenylalanine-tRNA ligase, beta subunit, ferrodoxin-fold anticodon-binding; Phenylalanyl-tRNA synthetase; Aminoacyl-tRNA synthetase, class II;
G3H9W6	Trafficking protein particle complex subunit OS=Cricetulus griseus OX=10029 GN=CgPICR_007090 PE=3 SV=1	Down	0.7915	0.0322173	CgPICR_007090	20.291	1.163	1.22	1.104	0.95	0.935	0.817	mitochondria	GO:0006810 transport; GO:0048193 Golgi vesicle transport; GO:0051179 localization; GO:0051234 establishment of localization; GO:0016192 vesicle-mediated transport;	GO:0044464 cell part; GO:0005622 intracellular; GO:0030008 TRAPP complex; GO:0032991 macromolecular complex; GO:0044424 intracellular part; GO:0043234 protein complex; GO:0005623 cell; GO:0099023 tethering complex;		K20302	TRAPPC3, BET3; trafficking protein particle complex subunit 3		IPR024096;	NO signalling/Golgi transport ligand-binding domain;
G3HVL1	Cell division control protein 2-like OS=Cricetulus griseus OX=10029 GN=I79_015000 PE=3 SV=1	Up	1.2205	0.0405571	I79_015000	34.134	1.014	0.97	1.028	1.187	1.232	1.171	cytoplasm	GO:0016310 phosphorylation; GO:0044763 single-organism cellular process; GO:0044267 cellular protein metabolic process; GO:0044699 single-organism process; GO:0044238 primary metabolic process; GO:0044237 cellular metabolic process; GO:0006796 phosphate-containing compound metabolic process; GO:0071704 organic substance metabolic process; GO:0008152 metabolic process; GO:0006468 protein phosphory…		GO:0005524 ATP binding; GO:1901265 nucleoside phosphate binding; GO:0016773 phosphotransferase activity, alcohol group as acceptor; GO:0001882 nucleoside binding; GO:0043167 ion binding; GO:0004672 protein kinase activity; GO:0000166 nucleotide binding; GO:0097159 organic cyclic compound binding; GO:1901363 heterocyclic compound binding; GO:0032549 ribonucleoside binding; GO:0097367 carbohydrate …	K02087	CDK1, CDC2; cyclin-dependent kinase 1 [EC:2.7.11.22 2.7.11.23]	cge04110 Cell cycle - Cricetulus griseus (Chinese hamster); cge04114 Oocyte meiosis - Cricetulus griseus (Chinese hamster); cge04115 p53 signaling pathway - Cricetulus griseus (Chinese hamster); cge04218 Cellular senescence - Cricetulus griseus (Chinese hamster); cge04540 Gap junction - Cricetulus griseus (Chinese hamster); cge04914 Progesterone-mediated oocyte maturation - Cricetulus griseus (Ch…	IPR000719; IPR011009;	Protein kinase domain; Protein kinase-like domain;
G3HZI9	Serine/threonine-protein phosphatase 6 catalytic subunit OS=Cricetulus griseus OX=10029 GN=I79_016494 PE=4 SV=1	Up	1.203	0.0372818	I79_016494	25.125	0.891	1.02	0.943	1.165	1.12	1.308	plasma membrane			GO:0016787 hydrolase activity; GO:0003824 catalytic activity;	K15498	PPP6C; serine/threonine-protein phosphatase 6 catalytic subunit [EC:3.1.3.16]		IPR029052; IPR004843; IPR006186;	Metallo-dependent phosphatase-like; Calcineurin-like phosphoesterase domain, ApaH type; Serine/threonine-specific protein phosphatase/bis(5-nucleosyl)-tetraphosphatase;
G3HXR8	Phosphatidylinositol-binding clathrin assembly protein OS=Cricetulus griseus OX=10029 GN=I79_015831 PE=4 SV=1	Up	1.535	0.0579805	I79_015831	65.655	0.703	0.757	0.693	1.142	1.095	1.624	cytoplasm	GO:0044085 cellular component biogenesis; GO:0016043 cellular component organization; GO:0034622 cellular macromolecular complex assembly; GO:0071822 protein complex subunit organization; GO:0016192 vesicle-mediated transport; GO:0048268 clathrin coat assembly; GO:0006897 endocytosis; GO:0051234 establishment of localization; GO:0043933 macromolecular complex subunit organization; GO:0006810 tran…	GO:0043226 organelle; GO:0097708 intracellular vesicle; GO:0043229 intracellular organelle; GO:0030136 clathrin-coated vesicle; GO:0031410 cytoplasmic vesicle; GO:0044464 cell part; GO:0005622 intracellular; GO:0005737 cytoplasm; GO:0031982 vesicle; GO:0044424 intracellular part; GO:0005623 cell; GO:0043227 membrane-bounded organelle; GO:0030135 coated vesicle; GO:0044444 cytoplasmic part;	GO:0030276 clathrin binding; GO:0005545 1-phosphatidylinositol binding; GO:0005488 binding; GO:0005543 phospholipid binding; GO:0035091 phosphatidylinositol binding; GO:0043167 ion binding; GO:0008289 lipid binding; GO:0005515 protein binding; GO:0043168 anion binding;	K20044	PICALM; phosphatidylinositol-binding clathrin assembly protein		IPR013809; IPR008942; IPR011417; IPR014712;	ENTH domain; ENTH/VHS; AP180 N-terminal homology (ANTH) domain; Phosphoinositide-binding clathrin adaptor, domain 2;
G3H1E5	Dynein light chain OS=Cricetulus griseus OX=10029 GN=CgPICR_003339 PE=3 SV=1	Up	1.472	0.0387228	CgPICR_003339	10.35	0.737	0.785	0.782	1.127	1.111	1.529	cytoplasm	GO:0007017 microtubule-based process; GO:0009987 cellular process;	GO:0043229 intracellular organelle; GO:0043232 intracellular non-membrane-bounded organelle; GO:0044430 cytoskeletal part; GO:0044446 intracellular organelle part; GO:0032991 macromolecular complex; GO:0044424 intracellular part; GO:0030286 dynein complex; GO:0005875 microtubule associated complex; GO:0005623 cell; GO:0044422 organelle part; GO:0043228 non-membrane-bounded organelle; GO:0043226 o…		K10418	DYNLL; dynein light chain LC8-type	cge04962 Vasopressin-regulated water reabsorption - Cricetulus griseus (Chinese hamster);
G3IAA6	TXNL4A OS=Cricetulus griseus OX=10029 GN=CgPICR_008498 PE=4 SV=1	Up	1.2605	0.0194367	CgPICR_008498	16.848	0.878	0.897	0.97	1.128	1.109	1.285	cytoplasm	GO:0006396 RNA processing; GO:0006725 cellular aromatic compound metabolic process; GO:1901360 organic cyclic compound metabolic process; GO:0006807 nitrogen compound metabolic process; GO:0044238 primary metabolic process; GO:0044237 cellular metabolic process; GO:0071704 organic substance metabolic process; GO:0006397 mRNA processing; GO:0016070 RNA metabolic process; GO:0000398 mRNA splicing, …	GO:0043229 intracellular organelle; GO:0044446 intracellular organelle part; GO:0032991 macromolecular complex; GO:0044424 intracellular part; GO:0005681 spliceosomal complex; GO:0005623 cell; GO:0044422 organelle part; GO:0043226 organelle; GO:0043231 intracellular membrane-bounded organelle; GO:0005634 nucleus; GO:0044464 cell part; GO:0005622 intracellular; GO:1990904 ribonucleoprotein complex…		K12859	TXNL4A, DIB1; U5 snRNP protein, DIM1 family	cge03040 Spliceosome - Cricetulus griseus (Chinese hamster);	IPR012336;	Thioredoxin-like fold;
G3HVS5	Protein diaphanous-like 2 OS=Cricetulus griseus OX=10029 GN=I79_015066 PE=4 SV=1	Up	1.2395	0.0201049	I79_015066	16.65	0.823	0.768	0.819	0.959	1.009	1.165	cytoplasm,nucleus	GO:0000003 reproduction; GO:0016043 cellular component organization; GO:0022414 reproductive process; GO:0007292 female gamete generation; GO:0019953 sexual reproduction; GO:0044763 single-organism cellular process; GO:0007015 actin filament organization; GO:0044699 single-organism process; GO:0032501 multicellular organismal process; GO:0007276 gamete generation; GO:0051704 multi-organism proces…						IPR014767; IPR015425; IPR010465;	Diaphanous autoregulatory (DAD) domain; Formin, FH2 domain; DRF autoregulatory;
G3HBS8	Nucleoside diphosphate kinase OS=Cricetulus griseus OX=10029 GN=I79_007877 PE=3 SV=1	Up	1.298	0.0400616	I79_007877	25.072	0.836	0.918	0.771	1.129	1.144	1.35	mitochondria	GO:0042278 purine nucleoside metabolic process; GO:0009116 nucleoside metabolic process; GO:0046132 pyrimidine ribonucleoside biosynthetic process; GO:0006165 nucleoside diphosphate phosphorylation; GO:0009147 pyrimidine nucleoside triphosphate metabolic process; GO:0009117 nucleotide metabolic process; GO:0044699 single-organism process; GO:0046129 purine ribonucleoside biosynthetic process; GO:…		GO:0005524 ATP binding; GO:1901265 nucleoside phosphate binding; GO:0004550 nucleoside diphosphate kinase activity; GO:0019205 nucleobase-containing compound kinase activity; GO:0001882 nucleoside binding; GO:0043167 ion binding; GO:0000166 nucleotide binding; GO:0016776 phosphotransferase activity, phosphate group as acceptor; GO:0097159 organic cyclic compound binding; GO:1901363 heterocyclic c…	K00940	ndk, NME; nucleoside-diphosphate kinase [EC:2.7.4.6]	cge00230 Purine metabolism - Cricetulus griseus (Chinese hamster); cge00240 Pyrimidine metabolism - Cricetulus griseus (Chinese hamster); cge00983 Drug metabolism - other enzymes - Cricetulus griseus (Chinese hamster); cge01100 Metabolic pathways - Cricetulus griseus (Chinese hamster);
G3I993	Phosphatidylserine synthase 1 OS=Cricetulus griseus OX=10029 GN=I79_020128 PE=4 SV=1	Down	0.762	0.0472441	I79_020128	43.373	1.217	1.228	1.219	0.883	0.98	0.726	plasma membrane	GO:0046486 glycerolipid metabolic process; GO:0008654 phospholipid biosynthetic process; GO:0042398 cellular modified amino acid biosynthetic process; GO:0044699 single-organism process; GO:0009058 biosynthetic process; GO:0044255 cellular lipid metabolic process; GO:1901566 organonitrogen compound biosynthetic process; GO:0044237 cellular metabolic process; GO:0006796 phosphate-containing compou…	GO:0031224 intrinsic component of membrane; GO:0016020 membrane; GO:0016021 integral component of membrane; GO:0044425 membrane part;		K08729	PTDSS1; phosphatidylserine synthase 1 [EC:2.7.8.-]	cge00564 Glycerophospholipid metabolism - Cricetulus griseus (Chinese hamster); cge01100 Metabolic pathways - Cricetulus griseus (Chinese hamster);
G3H1A4	Sideroflexin OS=Cricetulus griseus OX=10029 GN=I79_003928 PE=3 SV=1	Up	1.2685	0.0224675	I79_003928	36.886	0.801	0.774	0.952	1.039	0.96	1.297	cytoplasm	GO:0006810 transport; GO:0055085 transmembrane transport; GO:0034220 ion transmembrane transport; GO:0051179 localization; GO:0006811 ion transport; GO:0051234 establishment of localization;	GO:0043229 intracellular organelle; GO:0016020 membrane; GO:0044429 mitochondrial part; GO:0031090 organelle membrane; GO:0005737 cytoplasm; GO:0044446 intracellular organelle part; GO:0031967 organelle envelope; GO:0044424 intracellular part; GO:0005623 cell; GO:0044422 organelle part; GO:0005739 mitochondrion; GO:0005740 mitochondrial envelope; GO:0043231 intracellular membrane-bounded organell…	GO:0022892 substrate-specific transporter activity; GO:0015075 ion transmembrane transporter activity; GO:0005215 transporter activity; GO:0022857 transmembrane transporter activity; GO:0022891 substrate-specific transmembrane transporter activity;	K23500
G3HC17	Interleukin enhancer-binding factor 2 OS=Cricetulus griseus OX=10029 GN=I79_008060 PE=4 SV=1	Up	2.021	0.0331272	I79_008060	17.051	0.652	0.604	0.673	1.208	1.322	1.853	mitochondria	GO:0002376 immune system process; GO:0006955 immune response; GO:0050896 response to stimulus;		GO:0003723 RNA binding; GO:0005524 ATP binding; GO:1901265 nucleoside phosphate binding; GO:0001882 nucleoside binding; GO:0043167 ion binding; GO:0000166 nucleotide binding; GO:1901363 heterocyclic compound binding; GO:0097159 organic cyclic compound binding; GO:0032549 ribonucleoside binding; GO:0097367 carbohydrate derivative binding; GO:0003824 catalytic activity; GO:0032553 ribonucleotide bi…	K13089	ILF2; interleukin enhancer-binding factor 2		IPR006116; IPR006561;	2-5-oligoadenylate synthetase, N-terminal; DZF domain;
G3HV76	Presenilin OS=Cricetulus griseus OX=10029 GN=CgPICR_010147 PE=3 SV=1	Up	1.216	0.0476974	CgPICR_010147	50.003	0.896	0.846	0.879	1.038	1.078	1.158	plasma membrane	GO:0050794 regulation of cellular process; GO:0044700 single organism signaling; GO:0051716 cellular response to stimulus; GO:0007166 cell surface receptor signaling pathway; GO:0035556 intracellular signal transduction; GO:0044699 single-organism process; GO:0016485 protein processing; GO:0044238 primary metabolic process; GO:0023052 signaling; GO:0050896 response to stimulus; GO:0071704 organic…	GO:0043229 intracellular organelle; GO:0016020 membrane; GO:0042175 nuclear outer membrane-endoplasmic reticulum membrane network; GO:0005783 endoplasmic reticulum; GO:0098588 bounding membrane of organelle; GO:0031090 organelle membrane; GO:0044446 intracellular organelle part; GO:0005737 cytoplasm; GO:0000139 Golgi membrane; GO:0031224 intrinsic component of membrane; GO:0012505 endomembrane sy…	GO:0004175 endopeptidase activity; GO:0008233 peptidase activity; GO:0003824 catalytic activity; GO:0004190 aspartic-type endopeptidase activity; GO:0070011 peptidase activity, acting on L-amino acid peptides; GO:0016787 hydrolase activity; GO:0070001 aspartic-type peptidase activity;	K04522	PSEN2, PS2; presenilin 2 [EC:3.4.23.-]	cge04330 Notch signaling pathway - Cricetulus griseus (Chinese hamster); cge04722 Neurotrophin signaling pathway - Cricetulus griseus (Chinese hamster); cge05010 Alzheimer disease - Cricetulus griseus (Chinese hamster);
G3I2K5	ODC1 OS=Cricetulus griseus OX=10029 GN=CgPICR_006468 PE=3 SV=1	Up	1.393	0.0208184	CgPICR_006468	50.789	0.89	0.998	1.02	1.266	1.361	1.422	cytoplasm	GO:0044106 cellular amine metabolic process; GO:0006807 nitrogen compound metabolic process; GO:0009058 biosynthetic process; GO:1901566 organonitrogen compound biosynthetic process; GO:1901576 organic substance biosynthetic process; GO:0044237 cellular metabolic process; GO:0044249 cellular biosynthetic process; GO:0071704 organic substance metabolic process; GO:0006576 cellular biogenic amine m…		GO:0003824 catalytic activity;	K01581	E4.1.1.17, ODC1, speC, speF; ornithine decarboxylase [EC:4.1.1.17]	cge00330 Arginine and proline metabolism - Cricetulus griseus (Chinese hamster); cge00480 Glutathione metabolism - Cricetulus griseus (Chinese hamster); cge01100 Metabolic pathways - Cricetulus griseus (Chinese hamster);	IPR022643; IPR029066; IPR009006; IPR022644;	Orn/DAP/Arg decarboxylase 2, C-terminal; PLP-binding barrel; Alanine racemase/group IV decarboxylase, C-terminal; Orn/DAP/Arg decarboxylase 2, N-terminal;
G3IPH9	UBX domain-containing protein 1 OS=Cricetulus griseus OX=10029 GN=I79_025890 PE=4 SV=1	Down	0.8095	0.0413836	I79_025890	13.762	1.043	1.177	1.043	0.879	0.913	0.843	extracellular			GO:0005515 protein binding; GO:0005488 binding;				IPR001012; IPR029071;	UBX domain; Ubiquitin-related domain;
G3HU85	Putative E3 ubiquitin-protein ligase UBR7 OS=Cricetulus griseus OX=10029 GN=I79_014493 PE=4 SV=1	Up	1.206	0.0207297	I79_014493	31.391	0.921	0.994	0.984	1.134	1.174	1.231	nucleus			GO:0003824 catalytic activity; GO:0016874 ligase activity;	K11979	UBR7; E3 ubiquitin-protein ligase UBR7 [EC:2.3.2.27]		IPR013083; IPR011011;	Zinc finger, RING/FYVE/PHD-type; Zinc finger, FYVE/PHD-type;
G3IP00	"Succinyl-CoA ligase [ADP-forming] subunit beta, mitochondrial OS=Cricetulus griseus OX=10029 GN=I79_025699 PE=4 SV=1"	Down	0.817	0.0354957	I79_025699	16.692	1.036	1.064	1.11	0.876	0.838	0.846	cytoplasm	GO:0008152 metabolic process;		GO:0005524 ATP binding; GO:1901265 nucleoside phosphate binding; GO:0016874 ligase activity; GO:0001882 nucleoside binding; GO:0043167 ion binding; GO:0000166 nucleotide binding; GO:0097159 organic cyclic compound binding; GO:1901363 heterocyclic compound binding; GO:0032549 ribonucleoside binding; GO:0097367 carbohydrate derivative binding; GO:0003824 catalytic activity; GO:0032553 ribonucleotid…	K01900	LSC2; succinyl-CoA synthetase beta subunit [EC:6.2.1.4 6.2.1.5]	cge00020 Citrate cycle (TCA cycle) - Cricetulus griseus (Chinese hamster); cge00640 Propanoate metabolism - Cricetulus griseus (Chinese hamster); cge01100 Metabolic pathways - Cricetulus griseus (Chinese hamster); cge01200 Carbon metabolism - Cricetulus griseus (Chinese hamster);	IPR011761; IPR013816; IPR013650; IPR013815;	ATP-grasp fold; ATP-grasp fold, subdomain 2; ATP-grasp fold, succinyl-CoA synthetase-type; ATP-grasp fold, subdomain 1;
G3HZ80	Putative UPF0587 protein OS=Cricetulus griseus OX=10029 GN=H671_3g10994 PE=4 SV=1	Up	2.1625	0.0127168	H671_3g10994	8.1285	0.678	0.578	0.548	1.33	1.366	1.962	extracellular
G3H213	"28S ribosomal protein S30, mitochondrial OS=Cricetulus griseus OX=10029 GN=I79_004213 PE=4 SV=1"	Down	0.783	0.0195618	I79_004213	40.615	1.182	1.099	1.303	0.907	0.877	0.976	cytoplasm	GO:0006518 peptide metabolic process; GO:0043043 peptide biosynthetic process; GO:0044267 cellular protein metabolic process; GO:0006807 nitrogen compound metabolic process; GO:0009058 biosynthetic process; GO:0043603 cellular amide metabolic process; GO:0044238 primary metabolic process; GO:1901566 organonitrogen compound biosynthetic process; GO:1901576 organic substance biosynthetic process; G…	GO:0005840 ribosome; GO:0043229 intracellular organelle; GO:0043232 intracellular non-membrane-bounded organelle; GO:0005737 cytoplasm; GO:0032991 macromolecular complex; GO:0044424 intracellular part; GO:0005623 cell; GO:0005739 mitochondrion; GO:0043228 non-membrane-bounded organelle; GO:0043226 organelle; GO:0043231 intracellular membrane-bounded organelle; GO:0005622 intracellular; GO:0044464…	GO:0003735 structural constituent of ribosome; GO:0005198 structural molecule activity;	K17409	MRPS30; small subunit ribosomal protein S30
G3HWG3	Protein Wnt OS=Cricetulus griseus OX=10029 GN=I79_015320 PE=3 SV=1	Up	1.5605	0.0394104	I79_015320	52.7	0.67	0.674	0.754	1.087	1.01	1.622	extracellular	GO:0050794 regulation of cellular process; GO:0044700 single organism signaling; GO:0032502 developmental process; GO:0051716 cellular response to stimulus; GO:0044707 single-multicellular organism process; GO:0007166 cell surface receptor signaling pathway; GO:0044763 single-organism cellular process; GO:0044699 single-organism process; GO:0023052 signaling; GO:0050896 response to stimulus; GO:0…	GO:0031012 extracellular matrix; GO:0044421 extracellular region part; GO:0005576 extracellular region; GO:0005578 proteinaceous extracellular matrix;	GO:0005515 protein binding; GO:0005102 receptor binding; GO:0005488 binding;	K01357	WNT10; wingless-type MMTV integration site family, member 10	cge04150 mTOR signaling pathway - Cricetulus griseus (Chinese hamster); cge04310 Wnt signaling pathway - Cricetulus griseus (Chinese hamster); cge04390 Hippo signaling pathway - Cricetulus griseus (Chinese hamster); cge04550 Signaling pathways regulating pluripotency of stem cells - Cricetulus griseus (Chinese hamster); cge04916 Melanogenesis - Cricetulus griseus (Chinese hamster); cge04934 Cushi…
G3H565	Prolyl 4-hydroxylase subunit alpha-2 OS=Cricetulus griseus OX=10029 GN=I79_005437 PE=4 SV=1	Up	1.2695	0.0117684	I79_005437	65.833	0.832	0.829	0.842	1.153	0.956	1.386	extracellular	GO:0019511 peptidyl-proline hydroxylation; GO:0055114 oxidation-reduction process; GO:0044267 cellular protein metabolic process; GO:0044699 single-organism process; GO:0018208 peptidyl-proline modification; GO:0044238 primary metabolic process; GO:0007017 microtubule-based process; GO:0044237 cellular metabolic process; GO:0071704 organic substance metabolic process; GO:0018193 peptidyl-amino ac…	GO:0043229 intracellular organelle; GO:0099513 polymeric cytoskeletal fiber; GO:0005783 endoplasmic reticulum; GO:0005874 microtubule; GO:0043232 intracellular non-membrane-bounded organelle; GO:0044430 cytoskeletal part; GO:0044446 intracellular organelle part; GO:0005737 cytoplasm; GO:0012505 endomembrane system; GO:0099512 supramolecular fiber; GO:0044424 intracellular part; GO:0099080 supramo…	GO:0016817 hydrolase activity, acting on acid anhydrides; GO:0005515 protein binding; GO:0016787 hydrolase activity; GO:0016706 oxidoreductase activity, acting on paired donors, with incorporation or reduction of molecular oxygen, 2-oxoglutarate as one donor, and incorporation of one atom each of oxygen into both donors; GO:0004656 procollagen-proline 4-dioxygenase activity; GO:0048029 monosaccha…	K00472	P4HA; prolyl 4-hydroxylase [EC:1.14.11.2]	cge00330 Arginine and proline metabolism - Cricetulus griseus (Chinese hamster); cge01100 Metabolic pathways - Cricetulus griseus (Chinese hamster);	IPR006620; IPR013547; IPR011990; IPR013026; IPR003008;	Prolyl 4-hydroxylase, alpha subunit; Prolyl 4-hydroxylase alpha-subunit, N-terminal; Tetratricopeptide-like helical domain; Tetratricopeptide repeat-containing domain; Tubulin/FtsZ, GTPase domain;
G3HCF9	Chromatin assembly factor 1 subunit A OS=Cricetulus griseus OX=10029 GN=I79_008169 PE=4 SV=1	Down	0.782	0.0511509	I79_008169	99.431	1.408	1.196	1.133	1.045	0.983	0.742	nucleus				K10750	CHAF1A; chromatin assembly factor 1 subunit A		IPR029091; IPR029105;	Chromatin assembly factor 1 subunit A, N-terminal; Chromatin assembly factor 1 subunit A, C-terminal;
G3HKN2	Transformer-2 protein-like beta OS=Cricetulus griseus OX=10029 GN=I79_011261 PE=4 SV=1	Down	0.8275	0.0199396	I79_011261	33.665	1.154	1.076	1.038	0.936	0.908	0.811	nucleus			GO:0097159 organic cyclic compound binding; GO:1901363 heterocyclic compound binding; GO:1901265 nucleoside phosphate binding; GO:0005488 binding; GO:0003676 nucleic acid binding; GO:0000166 nucleotide binding; GO:0036094 small molecule binding;	K12897	TRA2; transformer-2 protein	cge03040 Spliceosome - Cricetulus griseus (Chinese hamster);	IPR000504; IPR012677;	RNA recognition motif domain; Nucleotide-binding alpha-beta plait domain;
G3HIU2	Transportin-1 OS=Cricetulus griseus OX=10029 GN=I79_010569 PE=4 SV=1	Up	1.314	0.0372907	I79_010569	79.232	0.878	0.868	0.867	1.197	1.098	1.363	cytoskeleton			GO:0005488 binding;	K18752	TNPO1, IPO2, KPNB2; transportin-1		IPR011989; IPR016024;	Armadillo-like helical; Armadillo-type fold;
G3HYH0	Serine/threonine-protein phosphatase 6 regulatory subunit 1 OS=Cricetulus griseus OX=10029 GN=I79_016103 PE=4 SV=1	Down	0.7605	0.021144	I79_016103	68.434	1.267	1.36	1.078	0.905	1.098	0.714	cytoplasm				K15499	PPP6R1, SAPS1; serine/threonine-protein phosphatase 6 regulatory subunit 1
G3IG33	Putative global transcription activator SNF2L2 OS=Cricetulus griseus OX=10029 GN=I79_022710 PE=4 SV=1	Down	0.7125	0.0077193	I79_022710	36.506	1.187	1.213	1.057	0.852	0.858	0.718	nucleus	GO:0050794 regulation of cellular process; GO:0010468 regulation of gene expression; GO:0006355 regulation of transcription, DNA-templated; GO:0031326 regulation of cellular biosynthetic process; GO:0080090 regulation of primary metabolic process; GO:0060255 regulation of macromolecule metabolic process; GO:0019219 regulation of nucleobase-containing compound metabolic process; GO:0010556 regulat…	GO:0043226 organelle; GO:0043231 intracellular membrane-bounded organelle; GO:0043229 intracellular organelle; GO:0005634 nucleus; GO:0044464 cell part; GO:0005622 intracellular; GO:0044424 intracellular part; GO:0043227 membrane-bounded organelle; GO:0005623 cell;	GO:0005524 ATP binding; GO:1901265 nucleoside phosphate binding; GO:0001882 nucleoside binding; GO:0043167 ion binding; GO:0000166 nucleotide binding; GO:0097159 organic cyclic compound binding; GO:1901363 heterocyclic compound binding; GO:0032549 ribonucleoside binding; GO:0097367 carbohydrate derivative binding; GO:0032553 ribonucleotide binding; GO:0005488 binding; GO:0032550 purine ribonucleo…	K11647	SMARCA2_4; SWI/SNF-related matrix-associated actin-dependent regulator of chromatin subfamily A member 2/4 [EC:3.6.4.-]	cge04714 Thermogenesis - Cricetulus griseus (Chinese hamster); cge05225 Hepatocellular carcinoma - Cricetulus griseus (Chinese hamster);	IPR014978;	Glutamine-Leucine-Glutamine, QLQ;
G3HIH2	Cell death regulator Aven OS=Cricetulus griseus OX=10029 GN=I79_010442 PE=4 SV=1	Up	1.3775	0.0112523	I79_010442	30.31	0.823	0.777	0.816	1.121	1.082	1.362	cytoplasm							IPR004942;	Roadblock/LAMTOR2 domain;
G3HCY3	GADD45GIP1 OS=Cricetulus griseus OX=10029 GN=CgPICR_020602 PE=4 SV=1	Up	1.3495	0.0167025	CgPICR_020602	25.641	0.855	0.698	0.892	1.042	1.033	1.219	mitochondria	GO:0044763 single-organism cellular process; GO:0044699 single-organism process; GO:0009987 cellular process; GO:0007049 cell cycle;	GO:0043226 organelle; GO:0043231 intracellular membrane-bounded organelle; GO:0043229 intracellular organelle; GO:0005634 nucleus; GO:0044464 cell part; GO:0005622 intracellular; GO:0044424 intracellular part; GO:0043227 membrane-bounded organelle; GO:0005623 cell;
G3HDB5	Serine/threonine-protein kinase Sgk2 OS=Cricetulus griseus OX=10029 GN=I79_008495 PE=4 SV=1	Up	1.869	0.0417335	I79_008495	30.575	0.603	0.53	0.673	1.08	1.032	1.791	cytoplasm,nucleus	GO:0016310 phosphorylation; GO:0044267 cellular protein metabolic process; GO:0044238 primary metabolic process; GO:0044237 cellular metabolic process; GO:0006796 phosphate-containing compound metabolic process; GO:0071704 organic substance metabolic process; GO:0008152 metabolic process; GO:0006468 protein phosphorylation; GO:0006793 phosphorus metabolic process; GO:0044260 cellular macromolecul…		GO:0005524 ATP binding; GO:1901265 nucleoside phosphate binding; GO:0016773 phosphotransferase activity, alcohol group as acceptor; GO:0001882 nucleoside binding; GO:0043167 ion binding; GO:0004672 protein kinase activity; GO:0000166 nucleotide binding; GO:0097159 organic cyclic compound binding; GO:1901363 heterocyclic compound binding; GO:0032549 ribonucleoside binding; GO:0097367 carbohydrate …	K13303	SGK2; serum/glucocorticoid-regulated kinase 2 [EC:2.7.11.1]	cge04068 FoxO signaling pathway - Cricetulus griseus (Chinese hamster); cge04151 PI3K-Akt signaling pathway - Cricetulus griseus (Chinese hamster);	IPR000719; IPR011009;	Protein kinase domain; Protein kinase-like domain;
G3HWF4	"ATP-binding cassette sub-family B member 6, mitochondrial OS=Cricetulus griseus OX=10029 GN=I79_015311 PE=4 SV=1"	Up	1.241	0.0329976	I79_015311	24.693	0.876	0.849	0.915	1.177	0.966	1.344	cytoplasm			GO:0005524 ATP binding; GO:1901265 nucleoside phosphate binding; GO:0001882 nucleoside binding; GO:0043167 ion binding; GO:0016817 hydrolase activity, acting on acid anhydrides; GO:0016787 hydrolase activity; GO:0000166 nucleotide binding; GO:0017111 nucleoside-triphosphatase activity; GO:0016887 ATPase activity; GO:0097159 organic cyclic compound binding; GO:1901363 heterocyclic compound binding…	K05661	ABCB6; ATP-binding cassette, subfamily B (MDR/TAP), member 6	cge02010 ABC transporters - Cricetulus griseus (Chinese hamster);	IPR003593; IPR003439; IPR027417;	AAA+ ATPase domain; ABC transporter-like; P-loop containing nucleoside triphosphate hydrolase;
G3GYB7	Proteasome subunit beta type-6 OS=Cricetulus griseus OX=10029 GN=I79_002792 PE=4 SV=1	Up	1.245	0.0064257	I79_002792	11.506	0.912	0.896	0.821	1.143	1.108	1.253	extracellular	GO:0051603 proteolysis involved in cellular protein catabolic process; GO:0044265 cellular macromolecule catabolic process; GO:0044257 cellular protein catabolic process; GO:0044267 cellular protein metabolic process; GO:0044238 primary metabolic process; GO:0044237 cellular metabolic process; GO:0071704 organic substance metabolic process; GO:1901575 organic substance catabolic process; GO:00081…	GO:0043226 organelle; GO:0043231 intracellular membrane-bounded organelle; GO:0043229 intracellular organelle; GO:1902494 catalytic complex; GO:0005634 nucleus; GO:0000502 proteasome complex; GO:0044464 cell part; GO:0005622 intracellular; GO:0005839 proteasome core complex; GO:0032991 macromolecular complex; GO:0044424 intracellular part; GO:1905368 peptidase complex; GO:0043234 protein complex;…	GO:0004175 endopeptidase activity; GO:0004298 threonine-type endopeptidase activity; GO:0008233 peptidase activity; GO:0070003 threonine-type peptidase activity; GO:0003824 catalytic activity; GO:0070011 peptidase activity, acting on L-amino acid peptides; GO:0016787 hydrolase activity;	K02738	PSMB6; 20S proteasome subunit beta 1 [EC:3.4.25.1]	cge03050 Proteasome - Cricetulus griseus (Chinese hamster);	IPR029055;	Nucleophile aminohydrolases, N-terminal;
G3I6S5	Leucine-rich repeat protein SHOC-2 OS=Cricetulus griseus OX=10029 GN=I79_019202 PE=4 SV=1	Down	0.7735	0.0148675	I79_019202	64.812	1.143	1.184	1.213	0.897	0.902	0.785	cytoplasm,nucleus			GO:0005515 protein binding; GO:0005488 binding;	K19613	SHOC2, SUR8; leucine-rich repeat protein SHOC2	cge04014 Ras signaling pathway - Cricetulus griseus (Chinese hamster);	IPR032675;	Leucine-rich repeat domain, L domain-like;
G3I013	Telomeric repeat-binding factor OS=Cricetulus griseus OX=10029 GN=I79_016684 PE=4 SV=1	Up	1.209	0.00330852	I79_016684	47.104	0.883	0.84	0.811	1.064	1.019	1.205	nucleus	GO:0016043 cellular component organization; GO:0033554 cellular response to stress; GO:0065008 regulation of biological quality; GO:0006725 cellular aromatic compound metabolic process; GO:0031848 protection from non-homologous end joining at telomere; GO:0006259 DNA metabolic process; GO:0016233 telomere capping; GO:0050896 response to stimulus; GO:0044237 cellular metabolic process; GO:0060249 …	GO:0043229 intracellular organelle; GO:0000784 nuclear chromosome, telomeric region; GO:0000781 chromosome, telomeric region; GO:0043232 intracellular non-membrane-bounded organelle; GO:0044446 intracellular organelle part; GO:0031981 nuclear lumen; GO:0044424 intracellular part; GO:0005623 cell; GO:0044422 organelle part; GO:0044427 chromosomal part; GO:0043228 non-membrane-bounded organelle; GO…	GO:0097159 organic cyclic compound binding; GO:1901363 heterocyclic compound binding; GO:0003677 DNA binding; GO:0042802 identical protein binding; GO:0042803 protein homodimerization activity; GO:0005488 binding; GO:0046983 protein dimerization activity; GO:0003676 nucleic acid binding; GO:0042162 telomeric DNA binding; GO:0005515 protein binding; GO:0043565 sequence-specific DNA binding;	K11111	TERF2, TRF2; telomeric repeat-binding factor 2		IPR001005; IPR009057; IPR031902; IPR013867; IPR017930;	SANT/Myb domain; Homeobox domain-like; Telomeric repeat-binding factor 2, Rap1-binding domain; Telomere repeat-binding factor, dimerisation domain; Myb domain;
G3I713	Mediator of RNA polymerase II transcription subunit 25 OS=Cricetulus griseus OX=10029 GN=I79_019294 PE=4 SV=1	Down	0.7505	0.000666223	I79_019294	77.292	1.239	1.295	1.227	0.93	0.971	0.751	cytoplasm				K15168	MED25; mediator of RNA polymerase II transcription subunit 25		IPR021394; IPR021397; IPR021406; IPR002035;	Mediator complex, subunit Med25, PTOV activation and synapsin 2; Mediator complex, subunit Med25, synapsin 1; Mediator complex, subunit Med25, NR box; von Willebrand factor, type A;
G3GVK1	"A kinase anchor protein 10, mitochondrial OS=Cricetulus griseus OX=10029 GN=I79_001740 PE=4 SV=1"	Up	1.2335	0.00121605	I79_001740	46.672	0.902	0.907	0.897	1.111	1.12	1.232	nucleus	GO:0016310 phosphorylation; GO:0008152 metabolic process; GO:0044237 cellular metabolic process; GO:0006793 phosphorus metabolic process; GO:0009987 cellular process; GO:0006796 phosphate-containing compound metabolic process;		GO:0016301 kinase activity; GO:0003824 catalytic activity; GO:0016740 transferase activity; GO:0016772 transferase activity, transferring phosphorus-containing groups;	K16526	AKAP10; A-kinase anchor protein 10		IPR016137;	RGS domain;
G3H0L7	FDFT1 OS=Cricetulus griseus OX=10029 GN=CgPICR_007530 PE=4 SV=1	Up	1.338	0.0235277	CgPICR_007530	47.974	0.863	0.823	0.955	1.228	1.031	1.423	cytoplasm	GO:0016129 phytosteroid biosynthetic process; GO:1901615 organic hydroxy compound metabolic process; GO:0044107 cellular alcohol metabolic process; GO:1902652 secondary alcohol metabolic process; GO:0006066 alcohol metabolic process; GO:1902653 secondary alcohol biosynthetic process; GO:0044699 single-organism process; GO:0009058 biosynthetic process; GO:0044255 cellular lipid metabolic process; …	GO:0031224 intrinsic component of membrane; GO:0016020 membrane; GO:0016021 integral component of membrane; GO:0044425 membrane part;	GO:0004310 farnesyl-diphosphate farnesyltransferase activity; GO:0016765 transferase activity, transferring alkyl or aryl (other than methyl) groups; GO:0004659 prenyltransferase activity; GO:0004311 farnesyltranstransferase activity; GO:0003824 catalytic activity; GO:0016740 transferase activity; GO:0051996 squalene synthase activity;	K00801	FDFT1; farnesyl-diphosphate farnesyltransferase [EC:2.5.1.21]	cge00100 Steroid biosynthesis - Cricetulus griseus (Chinese hamster); cge01100 Metabolic pathways - Cricetulus griseus (Chinese hamster);	IPR008949; IPR033904;	Isoprenoid synthase domain; Trans-Isoprenyl Diphosphate Synthases, head-to-head;
G3GRG9	Ras GTPase-activating protein-binding protein 1 OS=Cricetulus griseus OX=10029 GN=I79_000115 PE=4 SV=1	Up	1.269	0.0394011	I79_000115	28.557	0.852	0.859	0.874	1.124	1.047	1.319	mitochondria	GO:0006810 transport; GO:0051179 localization; GO:0051234 establishment of localization;	GO:0005623 cell; GO:0005622 intracellular; GO:0044464 cell part;		K17265	G3BP1; Ras GTPase-activating protein-binding protein 1 [EC:3.6.4.12 3.6.4.13]		IPR002075; IPR018222; IPR032710;	Nuclear transport factor 2; Nuclear transport factor 2, eukaryote; NTF2-like domain;
G3HMT5	Tripartite motif-containing protein 32 OS=Cricetulus griseus OX=10029 GN=I79_012059 PE=4 SV=1	Down	0.735	0.0138776	I79_012059	61.488	1.222	1.376	0.997	0.982	0.916	0.804	nucleus	GO:0016043 cellular component organization; GO:0016567 protein ubiquitination; GO:0044763 single-organism cellular process; GO:0044267 cellular protein metabolic process; GO:0044699 single-organism process; GO:0070647 protein modification by small protein conjugation or removal; GO:0007014 actin ubiquitination; GO:0044238 primary metabolic process; GO:0044237 cellular metabolic process; GO:007170…	GO:0005623 cell; GO:0005622 intracellular; GO:0044464 cell part;	GO:0061630 ubiquitin protein ligase activity; GO:0046914 transition metal ion binding; GO:0019787 ubiquitin-like protein transferase activity; GO:0003824 catalytic activity; GO:0005488 binding; GO:0043167 ion binding; GO:0004842 ubiquitin-protein transferase activity; GO:0043169 cation binding; GO:0046872 metal ion binding; GO:0005515 protein binding; GO:0061659 ubiquitin-like protein ligase acti…	K10607	TRIM32, HT2A; tripartite motif-containing protein 32 [EC:2.3.2.27]	cge04120 Ubiquitin mediated proteolysis - Cricetulus griseus (Chinese hamster);	IPR011042; IPR000315;	Six-bladed beta-propeller, TolB-like; B-box-type zinc finger;
G3H7I2	Uncharacterized protein KIAA1614 OS=Cricetulus griseus OX=10029 GN=I79_006314 PE=4 SV=1	Down	0.781	0.0486556	I79_006314	188.79	1.097	1.143	1.156	0.898	0.849	0.819	nucleus		GO:0031224 intrinsic component of membrane; GO:0016020 membrane; GO:0016021 integral component of membrane; GO:0044425 membrane part;					IPR017896; IPR004331; IPR004342; IPR032756;	4Fe-4S ferredoxin-type, iron-sulphur binding domain; SPX domain; EXS, C-terminal; Domain of unknown function DUF4685;
G3HIM4	CDC42 OS=Cricetulus griseus OX=10029 GN=CgPICR_007293 PE=4 SV=1	Up	1.219	0.0143396	CgPICR_007293	21.258	0.83	0.967	0.906	1.107	1.068	1.334	cytoplasm	GO:0050794 regulation of cellular process; GO:0044700 single organism signaling; GO:0051716 cellular response to stimulus; GO:0007165 signal transduction; GO:0050789 regulation of biological process; GO:0007154 cell communication; GO:0035556 intracellular signal transduction; GO:0044763 single-organism cellular process; GO:0044699 single-organism process; GO:0007264 small GTPase mediated signal t…	GO:0005623 cell; GO:0005622 intracellular; GO:0044464 cell part;	GO:1901265 nucleoside phosphate binding; GO:0001882 nucleoside binding; GO:0043167 ion binding; GO:0000166 nucleotide binding; GO:0097159 organic cyclic compound binding; GO:1901363 heterocyclic compound binding; GO:0032549 ribonucleoside binding; GO:0097367 carbohydrate derivative binding; GO:0032553 ribonucleotide binding; GO:0005488 binding; GO:0032550 purine ribonucleoside binding; GO:0043168…	K04393	CDC42; cell division control protein 42	cge04010 MAPK signaling pathway - Cricetulus griseus (Chinese hamster); cge04014 Ras signaling pathway - Cricetulus griseus (Chinese hamster); cge04015 Rap1 signaling pathway - Cricetulus griseus (Chinese hamster); cge04062 Chemokine signaling pathway - Cricetulus griseus (Chinese hamster); cge04144 Endocytosis - Cricetulus griseus (Chinese hamster); cge04360 Axon guidance - Cricetulus griseus (C…	IPR005225; IPR027417;	Small GTP-binding protein domain; P-loop containing nucleoside triphosphate hydrolase;
G3I0T6	Intraflagellar transport protein 52-like OS=Cricetulus griseus OX=10029 GN=I79_016975 PE=4 SV=1	Up	1.231	0	I79_016975	48.146	0.963	0.893	0.571	1.185	1.099	1.231	cytoplasm		GO:0005929 cilium; GO:0043226 organelle; GO:0042995 cell projection; GO:0031514 motile cilium; GO:0005623 cell; GO:0044464 cell part;		K19681	IFT52; intraflagellar transport protein 52		IPR019196;	ABC-type uncharacterised transport system;
G3GWH6	PAB-dependent poly(A)-specific ribonuclease subunit 3 OS=Cricetulus griseus OX=10029 GN=I79_002102 PE=4 SV=1	Up	1.2215	0.0372493	I79_002102	24.18	0.91	0.834	0.998	1.07	1.057	1.176	mitochondria				K12572	PAN3; PAB-dependent poly(A)-specific ribonuclease subunit 3	cge03018 RNA degradation - Cricetulus griseus (Chinese hamster);
G3HWU6	Ubiquilin-2 OS=Cricetulus griseus OX=10029 GN=I79_015459 PE=4 SV=1	Up	1.276	0.0305643	I79_015459	58.806	0.844	0.845	0.881	1.044	1.111	1.237	mitochondria			GO:0005515 protein binding; GO:0005488 binding;				IPR006636; IPR015940; IPR016024; IPR009060;	Heat shock chaperonin-binding; Ubiquitin-associated domain; Armadillo-type fold; UBA-like;
G3HD22	"Trans-2,3-enoyl-CoA reductase OS=Cricetulus griseus OX=10029 GN=I79_008395 PE=4 SV=1"	Down	0.8075	0.0237771	I79_008395	40.618	0.978	1.001	1.062	0.84	0.757	0.859	cytoplasm	GO:0008152 metabolic process; GO:0055114 oxidation-reduction process; GO:0044710 single-organism metabolic process; GO:0044699 single-organism process; GO:0044238 primary metabolic process; GO:0071704 organic substance metabolic process; GO:0006629 lipid metabolic process;	GO:0016020 membrane; GO:0044464 cell part; GO:0005622 intracellular; GO:0044425 membrane part; GO:0005737 cytoplasm; GO:0031224 intrinsic component of membrane; GO:0044424 intracellular part; GO:0005623 cell; GO:0016021 integral component of membrane;	GO:0016627 oxidoreductase activity, acting on the CH-CH group of donors; GO:0003824 catalytic activity; GO:0016491 oxidoreductase activity;	K10258	TER, TSC13, CER10; very-long-chain enoyl-CoA reductase [EC:1.3.1.93]	cge00062 Fatty acid elongation - Cricetulus griseus (Chinese hamster); cge01040 Biosynthesis of unsaturated fatty acids - Cricetulus griseus (Chinese hamster); cge01100 Metabolic pathways - Cricetulus griseus (Chinese hamster); cge01212 Fatty acid metabolism - Cricetulus griseus (Chinese hamster);	IPR001104;	3-oxo-5-alpha-steroid 4-dehydrogenase, C-terminal;
G3HQP3	General transcription factor IIH subunit 4 OS=Cricetulus griseus OX=10029 GN=I79_013148 PE=3 SV=1	Down	0.8315	0.0258569	I79_013148	52.171	1.116	1.167	1.161	0.904	0.995	0.81	nucleus	GO:0033554 cellular response to stress; GO:0051716 cellular response to stimulus; GO:0016043 cellular component organization; GO:0006725 cellular aromatic compound metabolic process; GO:0006950 response to stress; GO:0006259 DNA metabolic process; GO:0032508 DNA duplex unwinding; GO:0006289 nucleotide-excision repair; GO:0032392 DNA geometric change; GO:0006807 nitrogen compound metabolic process…	GO:0043226 organelle; GO:0043231 intracellular membrane-bounded organelle; GO:0043229 intracellular organelle; GO:0005634 nucleus; GO:0044464 cell part; GO:0005622 intracellular; GO:0044446 intracellular organelle part; GO:0000439 core TFIIH complex; GO:0032991 macromolecular complex; GO:0044424 intracellular part; GO:0043234 protein complex; GO:0043227 membrane-bounded organelle; GO:0005623 cell…	GO:0070035 purine NTP-dependent helicase activity; GO:0016462 pyrophosphatase activity; GO:0003824 catalytic activity; GO:0004386 helicase activity; GO:0004003 ATP-dependent DNA helicase activity; GO:0042623 ATPase activity, coupled; GO:0008026 ATP-dependent helicase activity; GO:0016817 hydrolase activity, acting on acid anhydrides; GO:0016787 hydrolase activity; GO:0017111 nucleoside-triphospha…	K03144	TFIIH4, GTF2H4, TFB2; transcription initiation factor TFIIH subunit 4	cge03022 Basal transcription factors - Cricetulus griseus (Chinese hamster); cge03420 Nucleotide excision repair - Cricetulus griseus (Chinese hamster); cge05203 Viral carcinogenesis - Cricetulus griseus (Chinese hamster);
G3I2P8	Annexin OS=Cricetulus griseus OX=10029 GN=I79_017691 PE=3 SV=1	Down	0.7885	0.01078	I79_017691	27.555	1.129	1.133	1.062	0.881	0.903	0.78	cytoplasm			GO:0005544 calcium-dependent phospholipid binding; GO:0005488 binding; GO:0005543 phospholipid binding; GO:0043167 ion binding; GO:0008289 lipid binding; GO:0043169 cation binding; GO:0046872 metal ion binding; GO:0043168 anion binding; GO:0005509 calcium ion binding;	K17095	ANXA7_11; annexin A7/11
G3IGA9	Signal recognition particle 54 kDa protein OS=Cricetulus griseus OX=10029 GN=I79_022792 PE=4 SV=1	Up	1.266	0.0321485	I79_022792	7.7272	0.825	0.879	0.744	1.13	1.021	1.37	mitochondria				K03106	SRP54, ffh; signal recognition particle subunit SRP54 [EC:3.6.5.4]	cge03060 Protein export - Cricetulus griseus (Chinese hamster);
G3HR49	Transcription initiation factor TFIID subunit 8 OS=Cricetulus griseus OX=10029 GN=I79_013310 PE=4 SV=1	Down	0.425	0.0141176	I79_013310	33.972	1.721	1.602	1.339	0.663	0.745	0.385	nucleus	GO:0006518 peptide metabolic process; GO:0043043 peptide biosynthetic process; GO:0044267 cellular protein metabolic process; GO:0006807 nitrogen compound metabolic process; GO:0009058 biosynthetic process; GO:0043603 cellular amide metabolic process; GO:0044238 primary metabolic process; GO:1901566 organonitrogen compound biosynthetic process; GO:0044237 cellular metabolic process; GO:1901576 or…		GO:0097159 organic cyclic compound binding; GO:1901363 heterocyclic compound binding; GO:0003723 RNA binding; GO:0008135 translation factor activity, RNA binding; GO:0046982 protein heterodimerization activity; GO:0005488 binding; GO:0046983 protein dimerization activity; GO:0003676 nucleic acid binding; GO:0003743 translation initiation factor activity; GO:0005515 protein binding;	K14649	TAF8; transcription initiation factor TFIID subunit 8	cge03022 Basal transcription factors - Cricetulus griseus (Chinese hamster);	IPR009072; IPR006565; IPR019473;	Histone-fold; Bromodomain associated domain; Transcription factor TFIID, subunit 8, C-terminal;
G3IC74	WD repeat-containing protein 47 OS=Cricetulus griseus OX=10029 GN=I79_021262 PE=4 SV=1	Down	0.8275	0.0138973	I79_021262	97.352	1.089	1.071	1.115	0.889	0.899	0.816	nucleus			GO:0005515 protein binding; GO:0005488 binding;				IPR017986; IPR015943; IPR006595; IPR006594;	WD40-repeat-containing domain; WD40/YVTN repeat-like-containing domain; CTLH, C-terminal LisH motif; LIS1 homology motif;
G3IGQ2	Heat shock cognate 71 kDa protein OS=Cricetulus griseus OX=10029 GN=I79_022973 PE=3 SV=1	Down	0.531	0.0564972	I79_022973	7.4042	1.544	1.494	1.419	0.773	0.838	0.501	cytoplasm			GO:0005524 ATP binding; GO:1901265 nucleoside phosphate binding; GO:0001882 nucleoside binding; GO:0043167 ion binding; GO:0000166 nucleotide binding; GO:0097159 organic cyclic compound binding; GO:1901363 heterocyclic compound binding; GO:0032549 ribonucleoside binding; GO:0097367 carbohydrate derivative binding; GO:0032553 ribonucleotide binding; GO:0005488 binding; GO:0032550 purine ribonucleo…	K03283	HSPA1s; heat shock 70kDa protein 1/2/6/8	cge03040 Spliceosome - Cricetulus griseus (Chinese hamster); cge04010 MAPK signaling pathway - Cricetulus griseus (Chinese hamster); cge04141 Protein processing in endoplasmic reticulum - Cricetulus griseus (Chinese hamster); cge04144 Endocytosis - Cricetulus griseus (Chinese hamster); cge04213 Longevity regulating pathway - multiple species - Cricetulus griseus (Chinese hamster); cge04612 Antige…
G3HNJ6	60S ribosomal protein L5 OS=Cricetulus griseus OX=10029 GN=I79_012334 PE=3 SV=1	Down	0.654	0.0157703	I79_012334	34.413	1.076	1.04	1.217	0.884	0.828	0.811	nucleus	GO:0006518 peptide metabolic process; GO:0043043 peptide biosynthetic process; GO:0044267 cellular protein metabolic process; GO:0006807 nitrogen compound metabolic process; GO:0009058 biosynthetic process; GO:0043603 cellular amide metabolic process; GO:0044238 primary metabolic process; GO:1901566 organonitrogen compound biosynthetic process; GO:1901576 organic substance biosynthetic process; G…	GO:0005840 ribosome; GO:0043226 organelle; GO:0043229 intracellular organelle; GO:0043232 intracellular non-membrane-bounded organelle; GO:0044464 cell part; GO:0005622 intracellular; GO:0005737 cytoplasm; GO:0032991 macromolecular complex; GO:0044424 intracellular part; GO:1990904 ribonucleoprotein complex; GO:0005623 cell; GO:0030529 intracellular ribonucleoprotein complex; GO:0044444 cytoplasm…	GO:0097159 organic cyclic compound binding; GO:1901363 heterocyclic compound binding; GO:0003723 RNA binding; GO:0008097 5S rRNA binding; GO:0005488 binding; GO:0003676 nucleic acid binding; GO:0003735 structural constituent of ribosome; GO:0005198 structural molecule activity; GO:0019843 rRNA binding;	K02932	RP-L5e, RPL5; large subunit ribosomal protein L5e	cge03010 Ribosome - Cricetulus griseus (Chinese hamster);	IPR025607;	Ribosomal protein L5 eukaryotic/L18 archaeal, C-terminal;
G3I2G0	UPF0696 protein C11orf68-like OS=Cricetulus griseus OX=10029 GN=I79_017602 PE=4 SV=1	Up	1.2355	0.0335896	I79_017602	27.478	0.962	0.899	0.821	1.149	1.148	1.194	extracellular
G3I1P6	Nucleosome-binding protein 1 OS=Cricetulus griseus OX=10029 GN=I79_017309 PE=4 SV=1	Down	0.772	0.0336788	I79_017309	33.339	1.357	1.345	1.181	1.013	1.073	0.746	nucleus		GO:0043229 intracellular organelle; GO:0043232 intracellular non-membrane-bounded organelle; GO:0044446 intracellular organelle part; GO:0044424 intracellular part; GO:0005623 cell; GO:0044422 organelle part; GO:0044427 chromosomal part; GO:0043228 non-membrane-bounded organelle; GO:0043231 intracellular membrane-bounded organelle; GO:0043226 organelle; GO:0005634 nucleus; GO:0000785 chromatin; G…	GO:0097159 organic cyclic compound binding; GO:1901363 heterocyclic compound binding; GO:0003677 DNA binding; GO:0031490 chromatin DNA binding; GO:0005488 binding; GO:0003676 nucleic acid binding; GO:0044877 macromolecular complex binding; GO:0031491 nucleosome binding; GO:0003682 chromatin binding; GO:0031492 nucleosomal DNA binding;	K17045	HMGN5; high-mobility group nucleosome-binding domain-containing protein 5
G3HD18	ATP-dependent RNA helicase DDX39 OS=Cricetulus griseus OX=10029 GN=CgPICR_020573 PE=4 SV=1	Up	1.287	0.0469231	CgPICR_020573	48.709	0.916	0.809	0.89	1.088	1.121	1.188	cytoplasm			GO:0005524 ATP binding; GO:1901265 nucleoside phosphate binding; GO:0004386 helicase activity; GO:0001882 nucleoside binding; GO:0043167 ion binding; GO:0016817 hydrolase activity, acting on acid anhydrides; GO:0016787 hydrolase activity; GO:0000166 nucleotide binding; GO:0017111 nucleoside-triphosphatase activity; GO:0097159 organic cyclic compound binding; GO:1901363 heterocyclic compound bindi…	K13182	DDX39; ATP-dependent RNA helicase DDX39 [EC:3.6.4.13]		IPR011545; IPR014014; IPR027417; IPR014001; IPR001650;	DEAD/DEAH box helicase domain; RNA helicase, DEAD-box type, Q motif; P-loop containing nucleoside triphosphate hydrolase; Helicase superfamily 1/2, ATP-binding domain; Helicase, C-terminal;
G3I5A0	Short transient receptor potential channel 3 OS=Cricetulus griseus OX=10029 GN=I79_018644 PE=3 SV=1	Down	0.8275	0.0303625	I79_018644	159.73	1.124	1.04	1.018	0.855	0.93	0.761	plasma membrane	GO:0070588 calcium ion transmembrane transport; GO:0072511 divalent inorganic cation transport; GO:0098655 cation transmembrane transport; GO:0034220 ion transmembrane transport; GO:0098660 inorganic ion transmembrane transport; GO:0030001 metal ion transport; GO:0051234 establishment of localization; GO:0006810 transport; GO:0055085 transmembrane transport; GO:0006812 cation transport; GO:000681…	GO:0043226 organelle; GO:0043231 intracellular membrane-bounded organelle; GO:0043229 intracellular organelle; GO:0016020 membrane; GO:0005634 nucleus; GO:0044425 membrane part; GO:0044464 cell part; GO:0005622 intracellular; GO:0031224 intrinsic component of membrane; GO:0044424 intracellular part; GO:0043227 membrane-bounded organelle; GO:0005623 cell; GO:0016021 integral component of membrane;	GO:0015075 ion transmembrane transporter activity; GO:0022803 passive transmembrane transporter activity; GO:0022892 substrate-specific transporter activity; GO:0005515 protein binding; GO:0015267 channel activity; GO:0022891 substrate-specific transmembrane transporter activity; GO:0046873 metal ion transmembrane transporter activity; GO:0072509 divalent inorganic cation transmembrane transporte…	K04966	TRPC3; transient receptor potential cation channel subfamily C member 3	cge04360 Axon guidance - Cricetulus griseus (Chinese hamster);	IPR004367; IPR005821; IPR013763; IPR020683; IPR032447; IPR006671; IPR013555;	Cyclin, C-terminal domain; Ion transport domain; Cyclin-like; Ankyrin repeat-containing domain; Cyclin-A, N-terminal; Cyclin, N-terminal; Transient receptor ion channel domain;
G3HB42	Heme-binding protein 1 OS=Cricetulus griseus OX=10029 GN=I79_007657 PE=4 SV=1	Up	1.2545	0.0506178	I79_007657	21.215	0.886	0.796	0.867	1.055	1.049	1.191	cytoplasm							IPR011256;	Regulatory factor, effector binding domain;
G3HRL6	Tetraspanin OS=Cricetulus griseus OX=10029 GN=I79_013522 PE=3 SV=1	Up	1.5435	0.0275348	I79_013522	25.495	0.86	0.837	1.015	1.364	1.256	1.586	plasma membrane		GO:0031224 intrinsic component of membrane; GO:0016020 membrane; GO:0016021 integral component of membrane; GO:0044425 membrane part;		K06497	CD63, MLA1, TSPAN30; CD63 antigen	cge04142 Lysosome - Cricetulus griseus (Chinese hamster); cge05205 Proteoglycans in cancer - Cricetulus griseus (Chinese hamster);	IPR008952;	Tetraspanin, EC2 domain;
G3HTS7	CpG-binding protein OS=Cricetulus griseus OX=10029 GN=I79_014305 PE=4 SV=1	Up	1.2365	0.0328953	I79_014305	9.6762	1.031	0.869	1.1	1.169	1.164	1.134	nucleus				K14960	CXXC1, SPP1, CPS40; COMPASS component SPP1
G3HBP8	40S ribosomal protein S2 OS=Cricetulus griseus OX=10029 GN=CgPICR_010523 PE=3 SV=1	Down	0.8035	0.0416926	CgPICR_010523	31.175	1.12	1.189	0.997	0.937	0.916	0.837	cytoplasm	GO:0006518 peptide metabolic process; GO:0043043 peptide biosynthetic process; GO:0044267 cellular protein metabolic process; GO:0006807 nitrogen compound metabolic process; GO:0009058 biosynthetic process; GO:0043603 cellular amide metabolic process; GO:0044238 primary metabolic process; GO:1901566 organonitrogen compound biosynthetic process; GO:1901576 organic substance biosynthetic process; G…	GO:0005840 ribosome; GO:0043229 intracellular organelle; GO:0043232 intracellular non-membrane-bounded organelle; GO:0015935 small ribosomal subunit; GO:0044446 intracellular organelle part; GO:0005737 cytoplasm; GO:0032991 macromolecular complex; GO:0044424 intracellular part; GO:0005623 cell; GO:0044422 organelle part; GO:0043228 non-membrane-bounded organelle; GO:0043226 organelle; GO:0044391 …	GO:0097159 organic cyclic compound binding; GO:1901363 heterocyclic compound binding; GO:0003723 RNA binding; GO:0005488 binding; GO:0003676 nucleic acid binding; GO:0005198 structural molecule activity; GO:0003735 structural constituent of ribosome;	K02981	RP-S2e, RPS2; small subunit ribosomal protein S2e	cge03010 Ribosome - Cricetulus griseus (Chinese hamster);	IPR014720; IPR005324; IPR020568; IPR014721; IPR013810;	Double-stranded RNA-binding domain; Ribosomal protein S5, C-terminal; Ribosomal protein S5 domain 2-type fold; Ribosomal protein S5 domain 2-type fold, subgroup; Ribosomal protein S5, N-terminal;
G3HK43	Ribonucleases P/MRP protein subunit POP1 OS=Cricetulus griseus OX=10029 GN=I79_011059 PE=4 SV=1	Down	0.78	0.0384615	I79_011059	41.699	1.221	1.172	1.164	0.916	0.949	0.75	extracellular	GO:0006396 RNA processing; GO:0006725 cellular aromatic compound metabolic process; GO:1901360 organic cyclic compound metabolic process; GO:0006807 nitrogen compound metabolic process; GO:0044238 primary metabolic process; GO:0044237 cellular metabolic process; GO:0071704 organic substance metabolic process; GO:0016070 RNA metabolic process; GO:0090501 RNA phosphodiester bond hydrolysis; GO:0008…		GO:0004549 tRNA-specific ribonuclease activity; GO:0016893 endonuclease activity, active with either ribo- or deoxyribonucleic acids and producing 5'-phosphomonoesters; GO:0003824 catalytic activity; GO:0004526 ribonuclease P activity; GO:0016788 hydrolase activity, acting on ester bonds; GO:0004518 nuclease activity; GO:0004521 endoribonuclease activity; GO:0016787 hydrolase activity; GO:0016891…	K01164	POP1; ribonuclease P/MRP protein subunit POP1 [EC:3.1.26.5]	cge03008 Ribosome biogenesis in eukaryotes - Cricetulus griseus (Chinese hamster); cge03013 RNA transport - Cricetulus griseus (Chinese hamster);	IPR012590;	POPLD;
G3I5U5	AP complex subunit sigma OS=Cricetulus griseus OX=10029 GN=I79_018853 PE=3 SV=1	Up	1.536	0.0176562	I79_018853	17.315	0.83	0.682	0.927	1.15	1.15	1.386	mitochondria	GO:0045184 establishment of protein localization; GO:0006810 transport; GO:0046907 intracellular transport; GO:0070727 cellular macromolecule localization; GO:0051649 establishment of localization in cell; GO:0016192 vesicle-mediated transport; GO:0006886 intracellular protein transport; GO:0071702 organic substance transport; GO:0008104 protein localization; GO:0033036 macromolecule localization…	GO:0016020 membrane; GO:0030119 AP-type membrane coat adaptor complex; GO:0031410 cytoplasmic vesicle; GO:0031090 organelle membrane; GO:0045334 clathrin-coated endocytic vesicle; GO:0071944 cell periphery; GO:0098796 membrane protein complex; GO:0031982 vesicle; GO:0005737 cytoplasm; GO:0044433 cytoplasmic vesicle part; GO:0030669 clathrin-coated endocytic vesicle membrane; GO:0032991 macromolec…	GO:0022892 substrate-specific transporter activity; GO:0008565 protein transporter activity; GO:0005215 transporter activity;	K11827	AP2S1; AP-2 complex subunit sigma-1	cge04144 Endocytosis - Cricetulus griseus (Chinese hamster); cge04721 Synaptic vesicle cycle - Cricetulus griseus (Chinese hamster); cge04961 Endocrine and other factor-regulated calcium reabsorption - Cricetulus griseus (Chinese hamster); cge05016 Huntington disease - Cricetulus griseus (Chinese hamster);	IPR011012; IPR022775;	Longin-like domain; AP complex, mu/sigma subunit;
G3GVL0	Ubiquitin OS=Cricetulus griseus OX=10029 GN=I79_001749 PE=4 SV=1	Up	1.263	0.0221694	I79_001749	17.275	0.939	0.952	1.041	1.212	1.176	1.291	cytoplasm,nucleus			GO:0005515 protein binding; GO:0005488 binding;	K08770	UBC; ubiquitin C	cge03320 PPAR signaling pathway - Cricetulus griseus (Chinese hamster);	IPR029071; IPR000626;	Ubiquitin-related domain; Ubiquitin domain;
G3HFG7	Putative hydroxypyruvate isomerase OS=Cricetulus griseus OX=10029 GN=I79_009307 PE=4 SV=1	Down	0.7885	0.00951173	I79_009307	19.003	1.033	1.062	1.12	0.822	0.829	0.796	cytoplasm,nucleus			GO:0016853 isomerase activity; GO:0003824 catalytic activity;	K01816	hyi, gip; hydroxypyruvate isomerase [EC:5.3.1.22]	cge00630 Glyoxylate and dicarboxylate metabolism - Cricetulus griseus (Chinese hamster); cge01100 Metabolic pathways - Cricetulus griseus (Chinese hamster);	IPR013022;	Xylose isomerase-like, TIM barrel domain;
G3HIU9	Ras-related protein Rab-12 OS=Cricetulus griseus OX=10029 GN=I79_010577 PE=4 SV=1	Up	1.212	0.0264026	I79_010577	19.475	0.858	0.846	0.91	1.067	0.998	1.244	cytoplasm	GO:0050794 regulation of cellular process; GO:0044700 single organism signaling; GO:0051716 cellular response to stimulus; GO:0007165 signal transduction; GO:0050789 regulation of biological process; GO:0007154 cell communication; GO:0035556 intracellular signal transduction; GO:0044699 single-organism process; GO:0007264 small GTPase mediated signal transduction; GO:0023052 signaling; GO:0050896…	GO:0005623 cell; GO:0005622 intracellular; GO:0044464 cell part;	GO:1901265 nucleoside phosphate binding; GO:0001882 nucleoside binding; GO:0043167 ion binding; GO:0000166 nucleotide binding; GO:0097159 organic cyclic compound binding; GO:1901363 heterocyclic compound binding; GO:0032549 ribonucleoside binding; GO:0097367 carbohydrate derivative binding; GO:0032553 ribonucleotide binding; GO:0005488 binding; GO:0032550 purine ribonucleoside binding; GO:0043168…	K07907	RAB12; Ras-related protein Rab-12		IPR005225; IPR027417;	Small GTP-binding protein domain; P-loop containing nucleoside triphosphate hydrolase;
G3HXF1	BAG family molecular chaperone regulator 2 OS=Cricetulus griseus OX=10029 GN=I79_015673 PE=4 SV=1	Up	1.45	0.032069	I79_015673	17.017	0.81	0.714	0.841	1.078	1.12	1.331	cytoplasm			GO:0005515 protein binding; GO:0051087 chaperone binding; GO:0005488 binding;	K09556	BAG2; BCL2-associated athanogene 2	cge04141 Protein processing in endoplasmic reticulum - Cricetulus griseus (Chinese hamster);	IPR003103;	BAG domain;
G3I320	Segment polarity protein dishevelled-like DVL-3 OS=Cricetulus griseus OX=10029 GN=I79_017820 PE=4 SV=1	Down	0.767	0.00391134	I79_017820	54.646	1.113	1.227	1.061	0.857	0.937	0.77	nucleus	GO:0050794 regulation of cellular process; GO:0044700 single organism signaling; GO:0051716 cellular response to stimulus; GO:0035556 intracellular signal transduction; GO:0007166 cell surface receptor signaling pathway; GO:0044763 single-organism cellular process; GO:0044699 single-organism process; GO:0050896 response to stimulus; GO:0023052 signaling; GO:0198738 cell-cell signaling by wnt; GO:…	GO:0005623 cell; GO:0005622 intracellular; GO:0044464 cell part;	GO:0005515 protein binding; GO:0005488 binding;	K02353	DVL; segment polarity protein dishevelled	cge04150 mTOR signaling pathway - Cricetulus griseus (Chinese hamster); cge04310 Wnt signaling pathway - Cricetulus griseus (Chinese hamster); cge04330 Notch signaling pathway - Cricetulus griseus (Chinese hamster); cge04390 Hippo signaling pathway - Cricetulus griseus (Chinese hamster); cge04550 Signaling pathways regulating pluripotency of stem cells - Cricetulus griseus (Chinese hamster); cge0…	IPR011991; IPR001478; IPR003351; IPR024580; IPR000591;	Winged helix-turn-helix DNA-binding domain; PDZ domain; Dishevelled protein domain; Dishevelled C-terminal; DEP domain;
G3IB40	SH3 and PX domain-containing protein 2A OS=Cricetulus griseus OX=10029 GN=H671_3g8530 PE=4 SV=1	Up	1.2095	0.0591153	H671_3g8530	110.69	0.882	0.886	0.881	1.004	1.135	1.138	extracellular			GO:0005515 protein binding; GO:0005488 binding;				IPR001452;	SH3 domain;
G3H3T2	Mitogen-activated protein kinase kinase kinase 7-interacting protein 2 OS=Cricetulus griseus OX=10029 GN=I79_004917 PE=4 SV=1	Down	0.72	0.0194444	I79_004917	76.483	1.361	1.347	1.171	0.961	0.989	0.706	nucleus	GO:0016310 phosphorylation; GO:0008152 metabolic process; GO:0044237 cellular metabolic process; GO:0006793 phosphorus metabolic process; GO:0009987 cellular process; GO:0006796 phosphate-containing compound metabolic process;		GO:0016301 kinase activity; GO:0046914 transition metal ion binding; GO:0003824 catalytic activity; GO:0005488 binding; GO:0043167 ion binding; GO:0043169 cation binding; GO:0046872 metal ion binding; GO:0005515 protein binding; GO:0008270 zinc ion binding; GO:0016740 transferase activity; GO:0016772 transferase activity, transferring phosphorus-containing groups;	K04404	MAP3K7IP2, TAB2; TAK1-binding protein 2	cge04010 MAPK signaling pathway - Cricetulus griseus (Chinese hamster); cge04064 NF-kappa B signaling pathway - Cricetulus griseus (Chinese hamster); cge04380 Osteoclast differentiation - Cricetulus griseus (Chinese hamster); cge04620 Toll-like receptor signaling pathway - Cricetulus griseus (Chinese hamster); cge04621 NOD-like receptor signaling pathway - Cricetulus griseus (Chinese hamster); cg…	IPR003892; IPR001876;	Ubiquitin system component Cue; Zinc finger, RanBP2-type;
G3I073	Elongation factor 1-gamma OS=Cricetulus griseus OX=10029 GN=I79_016750 PE=4 SV=1	Down	0.7825	0.0223642	I79_016750	27.155	1.183	1.168	1.118	0.946	0.893	0.8	nucleus	GO:0006518 peptide metabolic process; GO:0006414 translational elongation; GO:0043043 peptide biosynthetic process; GO:0044267 cellular protein metabolic process; GO:0006807 nitrogen compound metabolic process; GO:0009058 biosynthetic process; GO:0043603 cellular amide metabolic process; GO:0044238 primary metabolic process; GO:1901566 organonitrogen compound biosynthetic process; GO:1901576 orga…		GO:0097159 organic cyclic compound binding; GO:1901363 heterocyclic compound binding; GO:0003723 RNA binding; GO:0008135 translation factor activity, RNA binding; GO:0003746 translation elongation factor activity; GO:0005488 binding; GO:0003676 nucleic acid binding;	K03233	EEF1G; elongation factor 1-gamma	cge05134 Legionellosis - Cricetulus griseus (Chinese hamster);	IPR001662;	Translation elongation factor EF1B, gamma chain, conserved;
G3HAD0	Mothers against decapentaplegic homolog OS=Cricetulus griseus OX=10029 GN=I79_007378 PE=3 SV=1	Down	0.812	0.0504926	I79_007378	52.342	1.16	1.25	1.104	0.99	0.964	0.853	nucleus	GO:0044700 single organism signaling; GO:0007166 cell surface receptor signaling pathway; GO:0097659 nucleic acid-templated transcription; GO:0071560 cellular response to transforming growth factor beta stimulus; GO:0044699 single-organism process; GO:0009058 biosynthetic process; GO:0071363 cellular response to growth factor stimulus; GO:0044237 cellular metabolic process; GO:2001141 regulation …	GO:0043226 organelle; GO:0043231 intracellular membrane-bounded organelle; GO:0043229 intracellular organelle; GO:0005634 nucleus; GO:0044464 cell part; GO:0005622 intracellular; GO:0005737 cytoplasm; GO:0032991 macromolecular complex; GO:0044424 intracellular part; GO:0043234 protein complex; GO:0005667 transcription factor complex; GO:0043227 membrane-bounded organelle; GO:0005623 cell;	GO:0097159 organic cyclic compound binding; GO:1901363 heterocyclic compound binding; GO:0003677 DNA binding; GO:0005488 binding; GO:0001071 nucleic acid binding transcription factor activity; GO:0003676 nucleic acid binding; GO:0005515 protein binding; GO:0003700 transcription factor activity, sequence-specific DNA binding;	K04500	SMAD2_3; mothers against decapentaplegic homolog 2/3	cge04110 Cell cycle - Cricetulus griseus (Chinese hamster); cge04144 Endocytosis - Cricetulus griseus (Chinese hamster); cge04218 Cellular senescence - Cricetulus griseus (Chinese hamster); cge04350 TGF-beta signaling pathway - Cricetulus griseus (Chinese hamster); cge04371 Apelin signaling pathway - Cricetulus griseus (Chinese hamster); cge04390 Hippo signaling pathway - Cricetulus griseus (Chin…	IPR013019; IPR017855; IPR008984; IPR003619; IPR001132;	MAD homology, MH1; SMAD domain-like; SMAD/FHA domain; MAD homology 1, Dwarfin-type; SMAD domain, Dwarfin-type;
G3GZL3	Roquin OS=Cricetulus griseus OX=10029 GN=I79_003298 PE=3 SV=1	Down	0.7825	0.00319489	I79_003298	158.64	1.162	1.187	1.26	0.906	0.932	0.78	nucleus	GO:0050863 regulation of T cell activation; GO:0050794 regulation of cellular process; GO:0002694 regulation of leukocyte activation; GO:0065008 regulation of biological quality; GO:0010951 negative regulation of endopeptidase activity; GO:0032944 regulation of mononuclear cell proliferation; GO:0042127 regulation of cell proliferation; GO:0010608 posttranscriptional regulation of gene expression…		GO:0003723 RNA binding; GO:0003730 mRNA 3'-UTR binding; GO:0043167 ion binding; GO:0061134 peptidase regulator activity; GO:0005515 protein binding; GO:0008270 zinc ion binding; GO:0098772 molecular function regulator; GO:0004857 enzyme inhibitor activity; GO:0004866 endopeptidase inhibitor activity; GO:1901363 heterocyclic compound binding; GO:0097159 organic cyclic compound binding; GO:0003729 …	K15690	RC3H; RING finger and CCCH-type zinc finger domain-containing protein		IPR000571; IPR027370; IPR001841; IPR013083; IPR033829; IPR023796;	Zinc finger, CCCH-type; RING-type zinc-finger, LisH dimerisation motif; Zinc finger, RING-type; Zinc finger, RING/FYVE/PHD-type; Antithrombin serpin domain; Serpin domain;
G3I7N4	Uncharacterized protein OS=Cricetulus griseus OX=10029 GN=I79_019528 PE=4 SV=1	Up	1.3075	0.018738	I79_019528	271.14	0.761	0.773	0.799	0.976	1.03	1.283	nucleus				K18449	PRUNE2, BMCC1; prune homolog 2
G3IBF1	Nucleophosmin OS=Cricetulus griseus OX=10029 GN=I79_020971 PE=4 SV=1	Up	1.2565	0.0179069	I79_020971	31.052	0.851	0.841	0.812	1.05	1.076	1.234	cytoplasm			GO:0097159 organic cyclic compound binding; GO:1901363 heterocyclic compound binding; GO:0005488 binding; GO:0003676 nucleic acid binding;	K11276	NPM1; nucleophosmin 1		IPR024057; IPR032569;	Nucleoplasmin core domain; Nucleophosmin, C-terminal;
G3HW17	Cell division cycle 5-like protein OS=Cricetulus griseus OX=10029 GN=H671_5g13839 PE=4 SV=1	Up	1.2425	0.000402414	H671_5g13839	28.316	0.818	0.857	1.065	1.017	1.064	1.243	nucleus	GO:0044763 single-organism cellular process; GO:0044699 single-organism process; GO:0051301 cell division; GO:0009987 cellular process;		GO:0097159 organic cyclic compound binding; GO:1901363 heterocyclic compound binding; GO:0003677 DNA binding; GO:0005488 binding; GO:0003676 nucleic acid binding;	K12860	CDC5L, CDC5, CEF1; pre-mRNA-splicing factor CDC5/CEF1	cge03040 Spliceosome - Cricetulus griseus (Chinese hamster);	IPR001005; IPR009057; IPR017930;	SANT/Myb domain; Homeobox domain-like; Myb domain;
G3HNU9	Uncharacterized protein C9orf85-like OS=Cricetulus griseus OX=10029 GN=I79_012443 PE=4 SV=1	Up	1.4995	0.0296899	I79_012443	15.563	0.884	0.715	0.628	1.233	1.147	1.395	extracellular
G3HSB7	Nuclear migration protein nudC OS=Cricetulus griseus OX=10029 GN=I79_013747 PE=4 SV=1	Up	1.563	0.0140755	I79_013747	20.245	0.798	0.761	0.782	1.23	1.206	1.541	cytoplasm,mitochondria							IPR025934; IPR032572;	NudC N-terminal domain; Nuclear migration protein nudC;
G3GZ07	Uncharacterized protein C11orf74-like OS=Cricetulus griseus OX=10029 GN=I79_003058 PE=4 SV=1	Up	1.4215	0.0552234	I79_003058	26.557	0.826	0.835	0.844	1.239	1.121	1.5	cytoplasm
G3H0L1	Pin2-interacting protein X1 OS=Cricetulus griseus OX=10029 GN=I79_003672 PE=4 SV=1	Down	0.768	0.00130208	I79_003672	37.032	1.305	1.268	1.088	1.001	0.975	0.767	nucleus			GO:0097159 organic cyclic compound binding; GO:1901363 heterocyclic compound binding; GO:0005488 binding; GO:0003676 nucleic acid binding;	K11135	PINX1; Pin2-interacting protein X1		IPR000467;	G-patch domain;
G3HQR7	60S ribosomal protein L18a OS=Cricetulus griseus OX=10029 GN=I79_013173 PE=3 SV=1	Down	0.8015	0.00709966	I79_013173	20.349	0.808	0.908	1.915	0.422	0.481	0.438	mitochondria	GO:0006518 peptide metabolic process; GO:0043043 peptide biosynthetic process; GO:0044267 cellular protein metabolic process; GO:0006807 nitrogen compound metabolic process; GO:0009058 biosynthetic process; GO:0043603 cellular amide metabolic process; GO:0044238 primary metabolic process; GO:1901566 organonitrogen compound biosynthetic process; GO:1901576 organic substance biosynthetic process; G…	GO:0005840 ribosome; GO:0043226 organelle; GO:0043229 intracellular organelle; GO:0043232 intracellular non-membrane-bounded organelle; GO:0044464 cell part; GO:0005622 intracellular; GO:0005737 cytoplasm; GO:0032991 macromolecular complex; GO:0044424 intracellular part; GO:1990904 ribonucleoprotein complex; GO:0005623 cell; GO:0030529 intracellular ribonucleoprotein complex; GO:0044444 cytoplasm…	GO:0003735 structural constituent of ribosome; GO:0005198 structural molecule activity;	K02882	RP-L18Ae, RPL18A; large subunit ribosomal protein L18Ae	cge03010 Ribosome - Cricetulus griseus (Chinese hamster);	IPR023573;	Ribosomal protein 50S-L18Ae/60S-L20/60S-L18A;
G3HS15	Heat shock protein HSP 90-alpha OS=Cricetulus griseus OX=10029 GN=I79_013640 PE=4 SV=1	Up	1.275	0.0235294	I79_013640	28.384	0.821	0.795	0.821	1.071	0.99	0.991	cytoplasm	GO:0006457 protein folding; GO:0006950 response to stress; GO:0050896 response to stimulus; GO:0009987 cellular process;		GO:0005524 ATP binding; GO:1901265 nucleoside phosphate binding; GO:0001882 nucleoside binding; GO:0043167 ion binding; GO:0005515 protein binding; GO:0000166 nucleotide binding; GO:0097159 organic cyclic compound binding; GO:1901363 heterocyclic compound binding; GO:0032549 ribonucleoside binding; GO:0097367 carbohydrate derivative binding; GO:0032553 ribonucleotide binding; GO:0005488 binding; …	K04079	HSP90A, htpG; molecular chaperone HtpG	cge04141 Protein processing in endoplasmic reticulum - Cricetulus griseus (Chinese hamster); cge04151 PI3K-Akt signaling pathway - Cricetulus griseus (Chinese hamster); cge04217 Necroptosis - Cricetulus griseus (Chinese hamster); cge04612 Antigen processing and presentation - Cricetulus griseus (Chinese hamster); cge04621 NOD-like receptor signaling pathway - Cricetulus griseus (Chinese hamster);…	IPR020568;	Ribosomal protein S5 domain 2-type fold;
G3HFC6	Zinc finger protein 295 OS=Cricetulus griseus OX=10029 GN=I79_009282 PE=4 SV=1	Up	1.255	0.0215139	I79_009282	117.05	0.821	0.795	0.821	1.071	0.99	0.991	nucleus			GO:0097159 organic cyclic compound binding; GO:1901363 heterocyclic compound binding; GO:0005488 binding; GO:0003676 nucleic acid binding; GO:0043167 ion binding; GO:0043169 cation binding; GO:0046872 metal ion binding; GO:0005515 protein binding;				IPR015880; IPR011333; IPR000210; IPR007087; IPR013087;	Zinc finger, C2H2-like; SKP1/BTB/POZ domain; BTB/POZ domain; Zinc finger, C2H2; Zinc finger C2H2-type/integrase DNA-binding domain;
G3IAB7	Rho GTPase-activating protein 17 OS=Cricetulus griseus OX=10029 GN=I79_020537 PE=4 SV=1	Down	0.5235	0.0448902	I79_020537	35.807	1.347	1.415	1.347	0.737	0.708	1.178	nucleus				K20638	ARHGAP17, RICH1; Rho GTPase-activating protein 17	cge04530 Tight junction - Cricetulus griseus (Chinese hamster);
G3H8N0	Zinc finger CCCH domain-containing protein 13 OS=Cricetulus griseus OX=10029 GN=I79_006735 PE=4 SV=1	Up	1.238	0.0169305	I79_006735	204.39	0.812	0.923	0.812	1.103	1.032	1.014	nucleus			GO:0046872 metal ion binding; GO:0043169 cation binding; GO:0005488 binding; GO:0043167 ion binding;	K22909			IPR000571;	Zinc finger, CCCH-type;
G3HV63	Pyrroline-5-carboxylate reductase OS=Cricetulus griseus OX=10029 GN=CgPICR_010135 PE=3 SV=1	Down	0.8235	0.0467517	CgPICR_010135	33.6	1.07	1.179	1.07	0.922	0.925	1.046	extracellular	GO:0055129 L-proline biosynthetic process; GO:0016053 organic acid biosynthetic process; GO:0044699 single-organism process; GO:0009058 biosynthetic process; GO:1901566 organonitrogen compound biosynthetic process; GO:0044237 cellular metabolic process; GO:0009084 glutamine family amino acid biosynthetic process; GO:0071704 organic substance metabolic process; GO:0008152 metabolic process; GO:000…		GO:0016645 oxidoreductase activity, acting on the CH-NH group of donors; GO:0016646 oxidoreductase activity, acting on the CH-NH group of donors, NAD or NADP as acceptor; GO:0003824 catalytic activity; GO:0004735 pyrroline-5-carboxylate reductase activity; GO:0016491 oxidoreductase activity;	K00286	proC; pyrroline-5-carboxylate reductase [EC:1.5.1.2]	cge00330 Arginine and proline metabolism - Cricetulus griseus (Chinese hamster); cge01100 Metabolic pathways - Cricetulus griseus (Chinese hamster); cge01230 Biosynthesis of amino acids - Cricetulus griseus (Chinese hamster);	IPR028939; IPR008927; IPR016040; IPR029036;	Pyrroline-5-carboxylate reductase, catalytic, N-terminal; 6-phosphogluconate dehydrogenase C-terminal domain-like; NAD(P)-binding domain; Pyrroline-5-carboxylate reductase, dimerisation domain;
G3HY27	U2 small nuclear ribonucleoprotein B OS=Cricetulus griseus OX=10029 GN=I79_015944 PE=4 SV=1	Up	1.214	0.0288303	I79_015944	20.065	0.868	0.906	0.868	1.084	1.068	0.96	nucleus		GO:0019028 viral capsid; GO:0044464 cell part; GO:0005622 intracellular; GO:0019012 virion; GO:0032991 macromolecular complex; GO:0044424 intracellular part; GO:1990904 ribonucleoprotein complex; GO:0005623 cell; GO:0030529 intracellular ribonucleoprotein complex; GO:0044423 virion part; GO:0019013 viral nucleocapsid;	GO:0097159 organic cyclic compound binding; GO:1901363 heterocyclic compound binding; GO:1901265 nucleoside phosphate binding; GO:0005488 binding; GO:0003676 nucleic acid binding; GO:0000166 nucleotide binding; GO:0036094 small molecule binding;	K11094	SNRPB2; U2 small nuclear ribonucleoprotein B''	cge03040 Spliceosome - Cricetulus griseus (Chinese hamster);	IPR000504; IPR012677;	RNA recognition motif domain; Nucleotide-binding alpha-beta plait domain;
G3HMU4	Chloride intracellular channel protein OS=Cricetulus griseus OX=10029 GN=I79_012085 PE=3 SV=1	Up	1.2665	0.0256613	I79_012085	24.134	0.91	0.863	0.91	1.123	1.121	0.981	extracellular	GO:0098661 inorganic anion transmembrane transport; GO:0034220 ion transmembrane transport; GO:0098660 inorganic ion transmembrane transport; GO:0051049 regulation of transport; GO:0043269 regulation of ion transport; GO:0006821 chloride transport; GO:0098656 anion transmembrane transport; GO:1902476 chloride transmembrane transport; GO:0051234 establishment of localization; GO:0006810 transport;…	GO:0016020 membrane; GO:0044464 cell part; GO:0005622 intracellular; GO:0044425 membrane part; GO:0034707 chloride channel complex; GO:0005737 cytoplasm; GO:0032991 macromolecular complex; GO:0031224 intrinsic component of membrane; GO:0044424 intracellular part; GO:0034702 ion channel complex; GO:1990351 transporter complex; GO:0005623 cell; GO:1902495 transmembrane transporter complex; GO:00160…	GO:0015075 ion transmembrane transporter activity; GO:0022803 passive transmembrane transporter activity; GO:0005253 anion channel activity; GO:0022892 substrate-specific transporter activity; GO:0005254 chloride channel activity; GO:0015103 inorganic anion transmembrane transporter activity; GO:0015267 channel activity; GO:0022891 substrate-specific transmembrane transporter activity; GO:0015108…	K05024	CLIC4; chloride intracellular channel protein 4		IPR010987; IPR012336;	Glutathione S-transferase, C-terminal-like; Thioredoxin-like fold;
G3IA04	FAM103A1 OS=Cricetulus griseus OX=10029 GN=CgPICR_008568 PE=4 SV=1	Up	1.2635	0.00197863	CgPICR_008568	14.34	0.849	0.863	0.849	1.075	1.088	0.892	extracellular	GO:0008152 metabolic process; GO:0032259 methylation;	GO:0032991 macromolecular complex; GO:0044424 intracellular part; GO:0005845 mRNA cap binding complex; GO:0034518 RNA cap binding complex; GO:0005623 cell; GO:0044464 cell part; GO:0005622 intracellular;	GO:0097159 organic cyclic compound binding; GO:1901363 heterocyclic compound binding; GO:0003723 RNA binding; GO:0005488 binding; GO:0003676 nucleic acid binding;	K18708	FAM103A1; RNMT-activating mini protein
G3IDD4	SERPINH1 OS=Cricetulus griseus OX=10029 GN=CgPICR_008684 PE=3 SV=1	Up	1.2695	0.00196928	CgPICR_008684	46.557	0.827	0.834	0.827	1.052	1.057	1.051	extracellular	GO:0050794 regulation of cellular process; GO:0052548 regulation of endopeptidase activity; GO:0010951 negative regulation of endopeptidase activity; GO:0045861 negative regulation of proteolysis; GO:0080090 regulation of primary metabolic process; GO:0060255 regulation of macromolecule metabolic process; GO:0030162 regulation of proteolysis; GO:0031324 negative regulation of cellular metabolic p…	GO:0005615 extracellular space; GO:0044421 extracellular region part; GO:0005576 extracellular region;	GO:0004867 serine-type endopeptidase inhibitor activity; GO:0030234 enzyme regulator activity; GO:0005488 binding; GO:0030414 peptidase inhibitor activity; GO:0061134 peptidase regulator activity; GO:0044877 macromolecular complex binding; GO:0061135 endopeptidase regulator activity; GO:0005515 protein binding; GO:0005518 collagen binding; GO:0004857 enzyme inhibitor activity; GO:0098772 molecula…	K09501	SERPINH1, HSP47; serpin peptidase inhibitor, clade H, member 1		IPR033830; IPR023796;	Serpin H1 inhibitory domain; Serpin domain;
G3H3C9	GTPase KRas OS=Cricetulus griseus OX=10029 GN=I79_004744 PE=4 SV=1	Down	0.7855	0.0286442	I79_004744	17.401	1.109	1.188	1.109	0.896	0.906	0.928	cytoplasm	GO:0050794 regulation of cellular process; GO:0044700 single organism signaling; GO:0051716 cellular response to stimulus; GO:0007165 signal transduction; GO:0050789 regulation of biological process; GO:0007154 cell communication; GO:0035556 intracellular signal transduction; GO:0044699 single-organism process; GO:0007264 small GTPase mediated signal transduction; GO:0023052 signaling; GO:0050896…	GO:0016020 membrane; GO:0005623 cell; GO:0005622 intracellular; GO:0044464 cell part;	GO:1901265 nucleoside phosphate binding; GO:0001882 nucleoside binding; GO:0043167 ion binding; GO:0000166 nucleotide binding; GO:1901363 heterocyclic compound binding; GO:0097159 organic cyclic compound binding; GO:0032549 ribonucleoside binding; GO:0097367 carbohydrate derivative binding; GO:0032553 ribonucleotide binding; GO:0005488 binding; GO:0032550 purine ribonucleoside binding; GO:0043168…	K07827	KRAS, KRAS2; GTPase KRas	cge01521 EGFR tyrosine kinase inhibitor resistance - Cricetulus griseus (Chinese hamster); cge01522 Endocrine resistance - Cricetulus griseus (Chinese hamster); cge04010 MAPK signaling pathway - Cricetulus griseus (Chinese hamster); cge04012 ErbB signaling pathway - Cricetulus griseus (Chinese hamster); cge04014 Ras signaling pathway - Cricetulus griseus (Chinese hamster); cge04015 Rap1 signaling…	IPR005225; IPR027417;	Small GTP-binding protein domain; P-loop containing nucleoside triphosphate hydrolase;
G3H237	Anaphase-promoting complex subunit 7 OS=Cricetulus griseus OX=10029 GN=I79_004281 PE=4 SV=1	Up	1.271	0.0229426	I79_004281	63.025	0.871	0.922	0.871	1.177	1.098	1.164	cytoplasm,nucleus			GO:0005515 protein binding; GO:0005488 binding;	K03354	APC7; anaphase-promoting complex subunit 7	cge04110 Cell cycle - Cricetulus griseus (Chinese hamster); cge04114 Oocyte meiosis - Cricetulus griseus (Chinese hamster); cge04120 Ubiquitin mediated proteolysis - Cricetulus griseus (Chinese hamster); cge04914 Progesterone-mediated oocyte maturation - Cricetulus griseus (Chinese hamster); cge05166 Human T-cell leukemia virus 1 infection - Cricetulus griseus (Chinese hamster);	IPR011990; IPR013026;	Tetratricopeptide-like helical domain; Tetratricopeptide repeat-containing domain;
G3HAQ4	Ubiquinol-cytochrome c reductase complex chaperone CBP3-like OS=Cricetulus griseus OX=10029 GN=I79_007512 PE=4 SV=1	Up	1.219	0.0352748	I79_007512	37.891	0.871	0.821	0.871	1.024	1.036	1.181	cytoplasm	GO:0006518 peptide metabolic process; GO:0043043 peptide biosynthetic process; GO:0044267 cellular protein metabolic process; GO:0006807 nitrogen compound metabolic process; GO:0009058 biosynthetic process; GO:0043603 cellular amide metabolic process; GO:0044238 primary metabolic process; GO:1901566 organonitrogen compound biosynthetic process; GO:1901576 organic substance biosynthetic process; G…	GO:0005840 ribosome; GO:0043226 organelle; GO:0043229 intracellular organelle; GO:0043232 intracellular non-membrane-bounded organelle; GO:0044464 cell part; GO:0005622 intracellular; GO:0005737 cytoplasm; GO:0032991 macromolecular complex; GO:0044424 intracellular part; GO:1990904 ribonucleoprotein complex; GO:0005623 cell; GO:0030529 intracellular ribonucleoprotein complex; GO:0044444 cytoplasm…	GO:0003735 structural constituent of ribosome; GO:0005198 structural molecule activity;	K17662	CBP3, UQCC; cytochrome b pre-mRNA-processing protein 3		IPR005324; IPR014721;	Ribosomal protein S5, C-terminal; Ribosomal protein S5 domain 2-type fold, subgroup;
G3HCA0	Nuclear factor 1 OS=Cricetulus griseus OX=10029 GN=I79_008105 PE=3 SV=1	Up	1.214	0.014827	I79_008105	62.744	0.913	0.927	0.913	1.092	1.142	0.969	nucleus	GO:0050794 regulation of cellular process; GO:0006260 DNA replication; GO:0006725 cellular aromatic compound metabolic process; GO:0097659 nucleic acid-templated transcription; GO:0006259 DNA metabolic process; GO:0060255 regulation of macromolecule metabolic process; GO:0019219 regulation of nucleobase-containing compound metabolic process; GO:0009058 biosynthetic process; GO:0044237 cellular me…	GO:0043226 organelle; GO:0043231 intracellular membrane-bounded organelle; GO:0043229 intracellular organelle; GO:0005634 nucleus; GO:0044464 cell part; GO:0005622 intracellular; GO:0044424 intracellular part; GO:0043227 membrane-bounded organelle; GO:0005623 cell;	GO:0097159 organic cyclic compound binding; GO:1901363 heterocyclic compound binding; GO:0003677 DNA binding; GO:0005488 binding; GO:0001071 nucleic acid binding transcription factor activity; GO:0003676 nucleic acid binding; GO:0003700 transcription factor activity, sequence-specific DNA binding;	K09169	NFIB; nuclear factor I/B		IPR019548; IPR003619; IPR020604;	CTF transcription factor/nuclear factor 1, N-terminal; MAD homology 1, Dwarfin-type; CTF transcription factor/nuclear factor 1, DNA-binding domain;
G3INX0	Histone H2B OS=Cricetulus griseus OX=10029 GN=I79_025665 PE=3 SV=1	Down	0.5475	0.0283105	I79_025665	13.934	2.347	2.388	2.347	1.322	1.271	0.61	nucleus		GO:0043229 intracellular organelle; GO:0043232 intracellular non-membrane-bounded organelle; GO:0044446 intracellular organelle part; GO:0032991 macromolecular complex; GO:0044424 intracellular part; GO:0005623 cell; GO:0044422 organelle part; GO:0044427 chromosomal part; GO:0000786 nucleosome; GO:0043228 non-membrane-bounded organelle; GO:0043231 intracellular membrane-bounded organelle; GO:0043…	GO:0097159 organic cyclic compound binding; GO:1901363 heterocyclic compound binding; GO:0003677 DNA binding; GO:0046982 protein heterodimerization activity; GO:0005488 binding; GO:0046983 protein dimerization activity; GO:0003676 nucleic acid binding; GO:0005515 protein binding;	K11252	H2B; histone H2B	cge05034 Alcoholism - Cricetulus griseus (Chinese hamster); cge05203 Viral carcinogenesis - Cricetulus griseus (Chinese hamster); cge05322 Systemic lupus erythematosus - Cricetulus griseus (Chinese hamster);	IPR009072; IPR007125;	Histone-fold; Histone H2A/H2B/H3;
G3H4I4	CYP4F3 OS=Cricetulus griseus OX=10029 GN=CgPICR_016246 PE=3 SV=1	Up	1.472	0.0115489	CgPICR_016246	59.282	0.664	0.689	0.664	0.966	1.026	1.075	extracellular	GO:0044699 single-organism process; GO:0008152 metabolic process; GO:0055114 oxidation-reduction process; GO:0044710 single-organism metabolic process;		GO:0097159 organic cyclic compound binding; GO:1901363 heterocyclic compound binding; GO:0020037 heme binding; GO:0005506 iron ion binding; GO:0046914 transition metal ion binding; GO:0003824 catalytic activity; GO:0005488 binding; GO:0043167 ion binding; GO:0016705 oxidoreductase activity, acting on paired donors, with incorporation or reduction of molecular oxygen; GO:0043169 cation binding; GO…	K17726	CYP4F2_3; leukotriene-B4 20-monooxygenase / phylloquinone omega-hydroxylase [EC:1.14.13.30 1.14.13.194]	cge00590 Arachidonic acid metabolism - Cricetulus griseus (Chinese hamster); cge01100 Metabolic pathways - Cricetulus griseus (Chinese hamster);
G3IQ66	Strumpellin OS=Cricetulus griseus OX=10029 GN=I79_026160 PE=4 SV=1	Up	1.3425	0.024432	I79_026160	6.9348	1.081	1.056	0.95	0.861	0.739	0.861	cytoplasm,nucleus		GO:0044464 cell part; GO:0005622 intracellular; GO:0071203 WASH complex; GO:0005737 cytoplasm; GO:0032991 macromolecular complex; GO:0044424 intracellular part; GO:0043234 protein complex; GO:0005623 cell; GO:0044444 cytoplasmic part;		K04459	DUSP, MKP; dual specificity MAP kinase phosphatase [EC:3.1.3.16 3.1.3.48]	cge04010 MAPK signaling pathway - Cricetulus griseus (Chinese hamster);
G3GY31	Cleavage and polyadenylation specificity factor subunit 6 OS=Cricetulus griseus OX=10029 GN=I79_002686 PE=4 SV=1	Down	0.8325	0.0174174	I79_002686	53.621	1.128	1.129	1.128	0.923	0.956	0.951	nucleus			GO:0097159 organic cyclic compound binding; GO:1901363 heterocyclic compound binding; GO:1901265 nucleoside phosphate binding; GO:0005488 binding; GO:0003676 nucleic acid binding; GO:0000166 nucleotide binding; GO:0036094 small molecule binding;	K14398	CPSF6_7; cleavage and polyadenylation specificity factor subunit 6/7	cge03015 mRNA surveillance pathway - Cricetulus griseus (Chinese hamster);	IPR000504; IPR012677;	RNA recognition motif domain; Nucleotide-binding alpha-beta plait domain;
G3II26	Syntaxin-5 OS=Cricetulus griseus OX=10029 GN=I79_023487 PE=3 SV=1	Up	1.36	0.0485294	I79_023487	19.383	0.863	0.808	0.863	1.117	1.152	0.761	plasma membrane	GO:0016043 cellular component organization; GO:0046907 intracellular transport; GO:0016192 vesicle-mediated transport; GO:0061025 membrane fusion; GO:0071702 organic substance transport; GO:0015031 protein transport; GO:0051234 establishment of localization; GO:0051641 cellular localization; GO:0006810 transport; GO:0045184 establishment of protein localization; GO:0070727 cellular macromolecule …	GO:0016020 membrane; GO:0005622 intracellular; GO:0044464 cell part; GO:0044425 membrane part; GO:0031224 intrinsic component of membrane; GO:0005623 cell; GO:0016021 integral component of membrane;	GO:0005484 SNAP receptor activity; GO:0005515 protein binding; GO:0005488 binding;	K09291	TPR, MLP1, MLP2; nucleoprotein TPR	cge03013 RNA transport - Cricetulus griseus (Chinese hamster); cge05200 Pathways in cancer - Cricetulus griseus (Chinese hamster); cge05216 Thyroid cancer - Cricetulus griseus (Chinese hamster);	IPR000727; IPR010989;	Target SNARE coiled-coil homology domain; SNARE;
G3HBF7	Zinc finger CCCH domain-containing protein 14 OS=Cricetulus griseus OX=10029 GN=I79_007785 PE=4 SV=1	Up	1.2305	0.0402276	I79_007785	78.831	0.837	0.88	0.837	1.071	1.039	1.002	nucleus			GO:0046872 metal ion binding; GO:0043169 cation binding; GO:0005488 binding; GO:0043167 ion binding;	K23038			IPR000571;	Zinc finger, CCCH-type;
G3H2U6	Splicing factor 3B subunit 4 OS=Cricetulus griseus OX=10029 GN=H671_1g3059 PE=4 SV=1	Up	2.012	0.00198807	H671_1g3059	44.355	0.634	0.645	0.634	1.278	1.295	1.027	nucleus			GO:0097159 organic cyclic compound binding; GO:1901363 heterocyclic compound binding; GO:1901265 nucleoside phosphate binding; GO:0005488 binding; GO:0003676 nucleic acid binding; GO:0000166 nucleotide binding; GO:0036094 small molecule binding;	K12831	SF3B4, SAP49; splicing factor 3B subunit 4	cge03040 Spliceosome - Cricetulus griseus (Chinese hamster);	IPR034158; IPR000504; IPR012677; IPR034159;	SF3B4, RNA recognition motif 1; RNA recognition motif domain; Nucleotide-binding alpha-beta plait domain; SF3B4, RNA recognition motif 2;
G3HSE4	Proteasome subunit alpha type OS=Cricetulus griseus OX=10029 GN=I79_013775 PE=3 SV=1	Up	1.222	0.0531915	I79_013775	29.532	0.872	0.952	0.872	1.122	1.101	0.813	cytoplasm,nucleus	GO:0043632 modification-dependent macromolecule catabolic process; GO:0051603 proteolysis involved in cellular protein catabolic process; GO:0044265 cellular macromolecule catabolic process; GO:0044257 cellular protein catabolic process; GO:0019941 modification-dependent protein catabolic process; GO:0044267 cellular protein metabolic process; GO:0006511 ubiquitin-dependent protein catabolic proc…	GO:0043229 intracellular organelle; GO:0019773 proteasome core complex, alpha-subunit complex; GO:0000502 proteasome complex; GO:0005737 cytoplasm; GO:0032991 macromolecular complex; GO:0044424 intracellular part; GO:0005623 cell; GO:1905369 endopeptidase complex; GO:0043231 intracellular membrane-bounded organelle; GO:0043226 organelle; GO:0005634 nucleus; GO:1902494 catalytic complex; GO:000562…	GO:0004175 endopeptidase activity; GO:0004298 threonine-type endopeptidase activity; GO:0008233 peptidase activity; GO:0070003 threonine-type peptidase activity; GO:0003824 catalytic activity; GO:0070011 peptidase activity, acting on L-amino acid peptides; GO:0016787 hydrolase activity;	K02725	PSMA1; 20S proteasome subunit alpha 6 [EC:3.4.25.1]	cge03050 Proteasome - Cricetulus griseus (Chinese hamster);	IPR029055; IPR000426;	Nucleophile aminohydrolases, N-terminal; Proteasome alpha-subunit, N-terminal domain;
G3GZ90	Calumenin OS=Cricetulus griseus OX=10029 GN=I79_003123 PE=4 SV=1	Up	1.308	0.00764526	I79_003123	87.916	0.839	0.826	0.839	1.089	1.089	0.921	cytoplasm			GO:0043169 cation binding; GO:0046872 metal ion binding; GO:0005509 calcium ion binding; GO:0005488 binding; GO:0043167 ion binding;				IPR002048; IPR011992; IPR022168;	EF-hand domain; EF-hand domain pair; Domain of unknown function DUF3699;
G3GUX9	Metalloendopeptidase OS=Cricetulus griseus OX=10029 GN=I79_001504 PE=4 SV=1	Up	1.4905	0.0452868	I79_001504	114.42	0.764	0.804	0.764	1.19	1.144	1.08	extracellular,plasma membrane	GO:0007585 respiratory gaseous exchange; GO:0044707 single-multicellular organism process; GO:0008152 metabolic process; GO:0044699 single-organism process; GO:0006508 proteolysis; GO:0019538 protein metabolic process; GO:0043170 macromolecule metabolic process; GO:0044238 primary metabolic process; GO:0032501 multicellular organismal process; GO:0071704 organic substance metabolic process;	GO:0031224 intrinsic component of membrane; GO:0016020 membrane; GO:0005576 extracellular region; GO:0016021 integral component of membrane; GO:0044425 membrane part;	GO:0004175 endopeptidase activity; GO:0004222 metalloendopeptidase activity; GO:0008233 peptidase activity; GO:0046914 transition metal ion binding; GO:0003824 catalytic activity; GO:0005488 binding; GO:0043167 ion binding; GO:0046872 metal ion binding; GO:0043169 cation binding; GO:0070011 peptidase activity, acting on L-amino acid peptides; GO:0005515 protein binding; GO:0016787 hydrolase activ…	K05502	BMP1, TLD; bone morphogenetic protein 1 [EC:3.4.24.19]		IPR000859; IPR024079; IPR001881; IPR015091; IPR000742; IPR001506; IPR006026; IPR007084;	CUB domain; Metallopeptidase, catalytic domain; EGF-like calcium-binding domain; Surfactant protein C, N-terminal propeptide; EGF-like domain; Peptidase M12A; Peptidase, metallopeptidase; BRICHOS domain;
G3HKZ3	Zinc finger protein 706 OS=Cricetulus griseus OX=10029 GN=I79_011376 PE=4 SV=1	Down	0.752	0.0305851	I79_011376	8.4267	1.299	1.26	1.299	0.947	0.976	0.998	nucleus
G3H2H8	Import inner membrane translocase subunit Tim8 B-like protein OS=Cricetulus griseus OX=10029 GN=CgPICR_006008 PE=3 SV=1	Up	1.269	0.0141844	CgPICR_006008	9.3134	0.846	0.86	0.846	1.089	1.076	1.037	extracellular	GO:0045184 establishment of protein localization; GO:0006810 transport; GO:0071702 organic substance transport; GO:0051179 localization; GO:0033036 macromolecule localization; GO:0008104 protein localization; GO:0015031 protein transport; GO:0051234 establishment of localization;	GO:0043226 organelle; GO:0043231 intracellular membrane-bounded organelle; GO:0043229 intracellular organelle; GO:0044464 cell part; GO:0005622 intracellular; GO:0005737 cytoplasm; GO:0044424 intracellular part; GO:0043227 membrane-bounded organelle; GO:0005623 cell; GO:0005739 mitochondrion; GO:0044444 cytoplasmic part;	GO:0046872 metal ion binding; GO:0043169 cation binding; GO:0005488 binding; GO:0043167 ion binding;	K17780	TIM8; mitochondrial import inner membrane translocase subunit TIM8		IPR004217;	Tim10/DDP family zinc finger;
G3I7P9	Conserved oligomeric Golgi complex subunit 6 OS=Cricetulus griseus OX=10029 GN=CgPICR_016672 PE=3 SV=1	Down	0.781	0.0230474	CgPICR_016672	73.171	1.122	1.23	1.122	0.896	0.938	0.946	cytoplasm	GO:0006810 transport; GO:0048193 Golgi vesicle transport; GO:0051179 localization; GO:0006891 intra-Golgi vesicle-mediated transport; GO:0051234 establishment of localization; GO:0016192 vesicle-mediated transport;	GO:0043229 intracellular organelle; GO:0005737 cytoplasm; GO:0044446 intracellular organelle part; GO:0012505 endomembrane system; GO:0032991 macromolecular complex; GO:0044424 intracellular part; GO:0005623 cell; GO:0044422 organelle part; GO:0043231 intracellular membrane-bounded organelle; GO:0043226 organelle; GO:0044464 cell part; GO:0005622 intracellular; GO:0044431 Golgi apparatus part; GO…		K20293	COG6, COD2; conserved oligomeric Golgi complex subunit 6
G3HX41	RNA helicase OS=Cricetulus griseus OX=10029 GN=I79_015558 PE=3 SV=1	Up	1.492	0.0403753	I79_015558	68.657	0.838	0.811	0.838	1.162	1.295	0.895	nucleus			GO:0003723 RNA binding; GO:0005524 ATP binding; GO:1901265 nucleoside phosphate binding; GO:0004386 helicase activity; GO:0001882 nucleoside binding; GO:0043167 ion binding; GO:0016817 hydrolase activity, acting on acid anhydrides; GO:0016787 hydrolase activity; GO:0000166 nucleotide binding; GO:0017111 nucleoside-triphosphatase activity; GO:1901363 heterocyclic compound binding; GO:0097159 organ…	K14809	DDX55, SPB4; ATP-dependent RNA helicase DDX55/SPB4 [EC:3.6.4.13]		IPR014014; IPR011545; IPR025313; IPR027417; IPR014001; IPR001650;	RNA helicase, DEAD-box type, Q motif; DEAD/DEAH box helicase domain; Domain of unknown function DUF4217; P-loop containing nucleoside triphosphate hydrolase; Helicase superfamily 1/2, ATP-binding domain; Helicase, C-terminal;
G3H3F8	Thymidine kinase OS=Cricetulus griseus OX=10029 GN=CgPICR_011995 PE=3 SV=1	Up	1.297	0.044788	CgPICR_011995	25.621	0.987	1.039	0.987	1.184	1.448	1.113	cytoplasm	GO:0016310 phosphorylation; GO:0006725 cellular aromatic compound metabolic process; GO:0006259 DNA metabolic process; GO:0009157 deoxyribonucleoside monophosphate biosynthetic process; GO:0044699 single-organism process; GO:0009058 biosynthetic process; GO:0044237 cellular metabolic process; GO:0006796 phosphate-containing compound metabolic process; GO:0071704 organic substance metabolic proces…		GO:0005524 ATP binding; GO:0019206 nucleoside kinase activity; GO:1901265 nucleoside phosphate binding; GO:0019205 nucleobase-containing compound kinase activity; GO:0001882 nucleoside binding; GO:0043167 ion binding; GO:0000166 nucleotide binding; GO:0004797 thymidine kinase activity; GO:0019136 deoxynucleoside kinase activity; GO:0097159 organic cyclic compound binding; GO:1901363 heterocyclic …	K00857	tdk, TK; thymidine kinase [EC:2.7.1.21]	cge00240 Pyrimidine metabolism - Cricetulus griseus (Chinese hamster); cge00983 Drug metabolism - other enzymes - Cricetulus griseus (Chinese hamster); cge01100 Metabolic pathways - Cricetulus griseus (Chinese hamster);	IPR027417;	P-loop containing nucleoside triphosphate hydrolase;
G3IEN3	"39S ribosomal protein L1, mitochondrial OS=Cricetulus griseus OX=10029 GN=I79_022184 PE=4 SV=1"	Down	0.8165	0.0349363	I79_022184	36.85	1.004	1.04	1.174	0.855	0.826	0.91	mitochondria	GO:0006518 peptide metabolic process; GO:0043043 peptide biosynthetic process; GO:0044267 cellular protein metabolic process; GO:0006807 nitrogen compound metabolic process; GO:0009058 biosynthetic process; GO:0043603 cellular amide metabolic process; GO:0044238 primary metabolic process; GO:1901566 organonitrogen compound biosynthetic process; GO:1901576 organic substance biosynthetic process; G…	GO:0005840 ribosome; GO:0043229 intracellular organelle; GO:0043232 intracellular non-membrane-bounded organelle; GO:0044446 intracellular organelle part; GO:0005737 cytoplasm; GO:0032991 macromolecular complex; GO:0044424 intracellular part; GO:0005623 cell; GO:0005739 mitochondrion; GO:0044422 organelle part; GO:0043228 non-membrane-bounded organelle; GO:0043231 intracellular membrane-bounded o…	GO:0097159 organic cyclic compound binding; GO:1901363 heterocyclic compound binding; GO:0003723 RNA binding; GO:0005488 binding; GO:0003676 nucleic acid binding; GO:0005198 structural molecule activity; GO:0003735 structural constituent of ribosome;	K02863	RP-L1, MRPL1, rplA; large subunit ribosomal protein L1	cge03010 Ribosome - Cricetulus griseus (Chinese hamster);	IPR023674; IPR016095; IPR016094;	Ribosomal protein L1-like; Ribosomal protein L1, 3-layer alpha/beta-sandwich; Ribosomal protein L1, 2-layer alpha/beta-sandwich;
G3GUQ7	EMG1 OS=Cricetulus griseus OX=10029 GN=CgPICR_018400 PE=4 SV=1	Up	1.38	0.015942	CgPICR_018400	26.845	0.829	0.869	0.829	1.162	1.18	0.998	nucleus	GO:0008152 metabolic process; GO:0032259 methylation;		GO:0016741 transferase activity, transferring one-carbon groups; GO:0008168 methyltransferase activity; GO:0003824 catalytic activity; GO:0016740 transferase activity;	K14568	EMG1, NEP1; rRNA small subunit pseudouridine methyltransferase Nep1 [EC:2.1.1.260]	cge03008 Ribosome biogenesis in eukaryotes - Cricetulus griseus (Chinese hamster);	IPR029028;	Alpha/beta knot methyltransferases;
G3IA29	Zinc finger Ran-binding domain-containing protein 2 OS=Cricetulus griseus OX=10029 GN=I79_020445 PE=3 SV=1	Up	1.3815	0.0108433	I79_020445	27.028	0.75	0.878	1.021	1.13	1.103	1.009	extracellular		GO:0043226 organelle; GO:0043231 intracellular membrane-bounded organelle; GO:0043229 intracellular organelle; GO:0005634 nucleus; GO:0044464 cell part; GO:0005622 intracellular; GO:0044424 intracellular part; GO:0043227 membrane-bounded organelle; GO:0005623 cell;	GO:0097159 organic cyclic compound binding; GO:1901363 heterocyclic compound binding; GO:0003723 RNA binding; GO:0046914 transition metal ion binding; GO:0005488 binding; GO:0003676 nucleic acid binding; GO:0043167 ion binding; GO:0043169 cation binding; GO:0046872 metal ion binding; GO:0008270 zinc ion binding;				IPR001876;	Zinc finger, RanBP2-type;
G3I071	60S ribosomal protein L35 OS=Cricetulus griseus OX=10029 GN=CgPICR_009381 PE=3 SV=1	Down	0.764	0.0143979	CgPICR_009381	14.455	0.922	0.809	1.253	0.694	0.627	0.86	nucleus	GO:0006518 peptide metabolic process; GO:0043043 peptide biosynthetic process; GO:0044267 cellular protein metabolic process; GO:0006807 nitrogen compound metabolic process; GO:0009058 biosynthetic process; GO:0043603 cellular amide metabolic process; GO:0044238 primary metabolic process; GO:1901566 organonitrogen compound biosynthetic process; GO:1901576 organic substance biosynthetic process; G…	GO:0005840 ribosome; GO:0043226 organelle; GO:0043229 intracellular organelle; GO:0043232 intracellular non-membrane-bounded organelle; GO:0044464 cell part; GO:0005622 intracellular; GO:0005737 cytoplasm; GO:0032991 macromolecular complex; GO:0044424 intracellular part; GO:1990904 ribonucleoprotein complex; GO:0005623 cell; GO:0030529 intracellular ribonucleoprotein complex; GO:0044444 cytoplasm…	GO:0003735 structural constituent of ribosome; GO:0005198 structural molecule activity;	K02918	RP-L35e, RPL35; large subunit ribosomal protein L35e	cge03010 Ribosome - Cricetulus griseus (Chinese hamster);
G3HNR0	Flavin reductase OS=Cricetulus griseus OX=10029 GN=I79_012403 PE=4 SV=1	Down	0.7455	0.00201207	I79_012403	8.0961	1.352	1.206	0.983	1.01	0.897	0.723	cytoplasm				K05901	BLVRB; biliverdin reductase / flavin reductase [EC:1.3.1.24 1.5.1.30]	cge00740 Riboflavin metabolism - Cricetulus griseus (Chinese hamster); cge00860 Porphyrin and chlorophyll metabolism - Cricetulus griseus (Chinese hamster); cge01100 Metabolic pathways - Cricetulus griseus (Chinese hamster);	IPR016040;	NAD(P)-binding domain;
G3HLY5	Histone-lysine N-methyltransferase EZH1 OS=Cricetulus griseus OX=10029 GN=I79_011729 PE=4 SV=1	Up	2.019	0.035686	I79_011729	85.263	0.629	0.701	0.629	1.379	1.294	1.03	nucleus	GO:0016571 histone methylation; GO:0016043 cellular component organization; GO:0016570 histone modification; GO:0044267 cellular protein metabolic process; GO:0044238 primary metabolic process; GO:0044237 cellular metabolic process; GO:0032259 methylation; GO:0071704 organic substance metabolic process; GO:0018022 peptidyl-lysine methylation; GO:0018205 peptidyl-lysine modification; GO:0018193 pe…		GO:0008757 S-adenosylmethionine-dependent methyltransferase activity; GO:0008168 methyltransferase activity; GO:0008276 protein methyltransferase activity; GO:0042054 histone methyltransferase activity; GO:0003824 catalytic activity; GO:0005488 binding; GO:0016279 protein-lysine N-methyltransferase activity; GO:0016278 lysine N-methyltransferase activity; GO:0016741 transferase activity, transfer…	K11430	EZH2; histone-lysine N-methyltransferase EZH2 [EC:2.1.1.43]	cge00310 Lysine degradation - Cricetulus griseus (Chinese hamster); cge05206 MicroRNAs in cancer - Cricetulus griseus (Chinese hamster);	IPR001005; IPR001214; IPR033467; IPR026489;	SANT/Myb domain; SET domain; Tesmin/TSO1-like CXC domain; CXC domain;
G3I390	Actin-related protein 2/3 complex subunit OS=Cricetulus griseus OX=10029 GN=I79_017891 PE=3 SV=1	Up	1.2415	0.0162545	I79_017891	40.978	0.902	0.812	0.902	1.012	1.105	1.011	cytoplasm	GO:0030833 regulation of actin filament polymerization; GO:0050794 regulation of cellular process; GO:0016043 cellular component organization; GO:0034314 Arp2/3 complex-mediated actin nucleation; GO:0065008 regulation of biological quality; GO:0032273 positive regulation of protein polymerization; GO:0032956 regulation of actin cytoskeleton organization; GO:0007015 actin filament organization; GO…	GO:0043229 intracellular organelle; GO:0043232 intracellular non-membrane-bounded organelle; GO:0044430 cytoskeletal part; GO:0044446 intracellular organelle part; GO:0032991 macromolecular complex; GO:0044424 intracellular part; GO:0005623 cell; GO:0015629 actin cytoskeleton; GO:0044422 organelle part; GO:0043228 non-membrane-bounded organelle; GO:0043226 organelle; GO:0005856 cytoskeleton; GO:0…	GO:0005515 protein binding; GO:0005488 binding;	K05757	ARPC1A_B; actin related protein 2/3 complex, subunit 1A/1B	cge04144 Endocytosis - Cricetulus griseus (Chinese hamster); cge04666 Fc gamma R-mediated phagocytosis - Cricetulus griseus (Chinese hamster); cge04810 Regulation of actin cytoskeleton - Cricetulus griseus (Chinese hamster); cge05100 Bacterial invasion of epithelial cells - Cricetulus griseus (Chinese hamster); cge05132 Salmonella infection - Cricetulus griseus (Chinese hamster);	IPR017986; IPR015943;	WD40-repeat-containing domain; WD40/YVTN repeat-like-containing domain;
G3H996	Catenin beta-1 OS=Cricetulus griseus OX=10029 GN=I79_006962 PE=4 SV=1	Up	1.283	0.014809	I79_006962	85.47	0.878	0.828	0.878	1.11	1.078	0.915	cytoplasm,nucleus	GO:0050794 regulation of cellular process; GO:0044700 single organism signaling; GO:0044085 cellular component biogenesis; GO:0051716 cellular response to stimulus; GO:0016043 cellular component organization; GO:0034329 cell junction assembly; GO:0045216 cell-cell junction organization; GO:0044763 single-organism cellular process; GO:0044699 single-organism process; GO:0023052 signaling; GO:00508…		GO:0005515 protein binding; GO:0004871 signal transducer activity; GO:0005488 binding;	K02105	CTNNB1; catenin beta 1	cge04015 Rap1 signaling pathway - Cricetulus griseus (Chinese hamster); cge04310 Wnt signaling pathway - Cricetulus griseus (Chinese hamster); cge04390 Hippo signaling pathway - Cricetulus griseus (Chinese hamster); cge04510 Focal adhesion - Cricetulus griseus (Chinese hamster); cge04520 Adherens junction - Cricetulus griseus (Chinese hamster); cge04550 Signaling pathways regulating pluripotency …	IPR011989; IPR016024;	Armadillo-like helical; Armadillo-type fold;
G3I003	60S ribosomal protein L13a OS=Cricetulus griseus OX=10029 GN=I79_016670 PE=4 SV=1	Down	0.833	0.0348139	I79_016670	13.625	0.906	0.95	0.906	0.781	0.764	0.924	nucleus	GO:0006518 peptide metabolic process; GO:0043043 peptide biosynthetic process; GO:0044267 cellular protein metabolic process; GO:0006807 nitrogen compound metabolic process; GO:0009058 biosynthetic process; GO:0043603 cellular amide metabolic process; GO:0044238 primary metabolic process; GO:1901566 organonitrogen compound biosynthetic process; GO:1901576 organic substance biosynthetic process; G…	GO:0005840 ribosome; GO:0043229 intracellular organelle; GO:0043232 intracellular non-membrane-bounded organelle; GO:0044446 intracellular organelle part; GO:0005737 cytoplasm; GO:0032991 macromolecular complex; GO:0044424 intracellular part; GO:0005623 cell; GO:0044422 organelle part; GO:0043228 non-membrane-bounded organelle; GO:0043226 organelle; GO:0015934 large ribosomal subunit; GO:0044391 …	GO:0003735 structural constituent of ribosome; GO:0005198 structural molecule activity;	K02872	RP-L13Ae, RPL13A; large subunit ribosomal protein L13Ae	cge03010 Ribosome - Cricetulus griseus (Chinese hamster);
G3GW69	Bcl-2-associated transcription factor 1 OS=Cricetulus griseus OX=10029 GN=I79_001985 PE=4 SV=1	Up	1.2205	0.0266284	I79_001985	16.18	0.922	0.926	0.922	1.155	1.1	0.877	nucleus	GO:0050794 regulation of cellular process; GO:2001020 regulation of response to DNA damage stimulus; GO:0060255 regulation of macromolecule metabolic process; GO:0019219 regulation of nucleobase-containing compound metabolic process; GO:0044699 single-organism process; GO:0080134 regulation of response to stress; GO:0048523 negative regulation of cellular process; GO:0031324 negative regulation o…	GO:0043226 organelle; GO:0043231 intracellular membrane-bounded organelle; GO:0043229 intracellular organelle; GO:0005634 nucleus; GO:0044464 cell part; GO:0005622 intracellular; GO:0044424 intracellular part; GO:0043227 membrane-bounded organelle; GO:0005623 cell;		K13087	BCLAF1; bcl2 associated transcription factor 1		IPR018545;	Btz domain;
G3HCJ4	NADH dehydrogenase [ubiquinone] 1 alpha subcomplex subunit 11 OS=Cricetulus griseus OX=10029 GN=I79_008205 PE=4 SV=1	Down	0.8085	0.0347248	I79_008205	7.6588	1.146	1.046	1.146	0.848	0.917	1.203	extracellular				K03956	NDUFA11; NADH dehydrogenase (ubiquinone) 1 alpha subcomplex subunit 11	cge00190 Oxidative phosphorylation - Cricetulus griseus (Chinese hamster); cge01100 Metabolic pathways - Cricetulus griseus (Chinese hamster); cge04714 Thermogenesis - Cricetulus griseus (Chinese hamster); cge04723 Retrograde endocannabinoid signaling - Cricetulus griseus (Chinese hamster); cge04932 Non-alcoholic fatty liver disease (NAFLD) - Cricetulus griseus (Chinese hamster); cge05010 Alzheim…
G3I804	SFRS2-interacting protein OS=Cricetulus griseus OX=10029 GN=I79_019661 PE=4 SV=1	Up	1.273	0.0510605	I79_019661	161.13	0.798	0.828	0.798	1.068	1	0.965	nucleus			GO:0043169 cation binding; GO:0046872 metal ion binding; GO:0005515 protein binding; GO:0008270 zinc ion binding; GO:0046914 transition metal ion binding; GO:0005488 binding; GO:0043167 ion binding;				IPR001841; IPR013083;	Zinc finger, RING-type; Zinc finger, RING/FYVE/PHD-type;
G3H9W3	Poly(ADP-ribose) glycohydrolase ARH3 OS=Cricetulus griseus OX=10029 GN=I79_007194 PE=4 SV=1	Down	0.792	0.00883838	I79_007194	31.028	1.199	1.202	1.059	0.941	0.96	0.922	cytoplasm,nucleus		GO:0043226 organelle; GO:0043231 intracellular membrane-bounded organelle; GO:0043229 intracellular organelle; GO:0005634 nucleus; GO:0044464 cell part; GO:0005622 intracellular; GO:0044424 intracellular part; GO:0043227 membrane-bounded organelle; GO:0005623 cell;	GO:0004649 poly(ADP-ribose) glycohydrolase activity; GO:0004553 hydrolase activity, hydrolyzing O-glycosyl compounds; GO:0016787 hydrolase activity; GO:0003824 catalytic activity; GO:0016798 hydrolase activity, acting on glycosyl bonds;	K11687	ADPRHL2; poly(ADP-ribose) glycohydrolase ARH3 [EC:3.2.1.143]
G3ILJ8	Actin-related protein 2 OS=Cricetulus griseus OX=10029 GN=I79_024765 PE=3 SV=1	Down	0.7315	0.0211893	I79_024765	24.552	1.15	1.211	0.925	0.823	0.905	1.057	cytoplasm	GO:0030833 regulation of actin filament polymerization; GO:0050794 regulation of cellular process; GO:0016043 cellular component organization; GO:0034314 Arp2/3 complex-mediated actin nucleation; GO:0065008 regulation of biological quality; GO:0032273 positive regulation of protein polymerization; GO:0032956 regulation of actin cytoskeleton organization; GO:0007015 actin filament organization; GO…	GO:0043229 intracellular organelle; GO:0043232 intracellular non-membrane-bounded organelle; GO:0044430 cytoskeletal part; GO:0044446 intracellular organelle part; GO:0032991 macromolecular complex; GO:0044424 intracellular part; GO:0005623 cell; GO:0015629 actin cytoskeleton; GO:0044422 organelle part; GO:0043228 non-membrane-bounded organelle; GO:0043226 organelle; GO:0005856 cytoskeleton; GO:0…	GO:0005524 ATP binding; GO:1901265 nucleoside phosphate binding; GO:0001882 nucleoside binding; GO:0043167 ion binding; GO:0000166 nucleotide binding; GO:0097159 organic cyclic compound binding; GO:1901363 heterocyclic compound binding; GO:0032549 ribonucleoside binding; GO:0097367 carbohydrate derivative binding; GO:0032553 ribonucleotide binding; GO:0005488 binding; GO:0032550 purine ribonucleo…	K17260	ACTR2, ARP2; actin-related protein 2	cge04530 Tight junction - Cricetulus griseus (Chinese hamster); cge05135 Yersinia infection - Cricetulus griseus (Chinese hamster);
G3HFQ7	Translation initiation factor eIF-2B subunit beta (Fragment) OS=Cricetulus griseus OX=10029 GN=I79_009421 PE=3 SV=1	Down	0.664	0.0468072	I79_009421	28.392	1.083	1.288	1.083	0.774	0.789	1.014	cytoplasm,nucleus	GO:0006518 peptide metabolic process; GO:0043043 peptide biosynthetic process; GO:0044267 cellular protein metabolic process; GO:0006807 nitrogen compound metabolic process; GO:0009058 biosynthetic process; GO:0043603 cellular amide metabolic process; GO:0044238 primary metabolic process; GO:1901566 organonitrogen compound biosynthetic process; GO:0044237 cellular metabolic process; GO:1901576 or…		GO:0097159 organic cyclic compound binding; GO:1901363 heterocyclic compound binding; GO:0003723 RNA binding; GO:0008135 translation factor activity, RNA binding; GO:0005488 binding; GO:0003676 nucleic acid binding; GO:0003743 translation initiation factor activity;	K03754	EIF2B2; translation initiation factor eIF-2B subunit beta	cge03013 RNA transport - Cricetulus griseus (Chinese hamster); cge05168 Herpes simplex virus 1 infection - Cricetulus griseus (Chinese hamster);
G3H5N3	60S ribosomal protein L29 OS=Cricetulus griseus OX=10029 GN=I79_005619 PE=4 SV=1	Down	0.7665	0.0382596	I79_005619	10.553	0.905	0.906	0.737	0.58	0.627	0.802	cytoplasm,nucleus	GO:0006518 peptide metabolic process; GO:0043043 peptide biosynthetic process; GO:0044267 cellular protein metabolic process; GO:0006807 nitrogen compound metabolic process; GO:0009058 biosynthetic process; GO:0043603 cellular amide metabolic process; GO:0044238 primary metabolic process; GO:1901566 organonitrogen compound biosynthetic process; GO:1901576 organic substance biosynthetic process; G…	GO:0005840 ribosome; GO:0043226 organelle; GO:0043229 intracellular organelle; GO:0043232 intracellular non-membrane-bounded organelle; GO:0044464 cell part; GO:0005622 intracellular; GO:0005737 cytoplasm; GO:0032991 macromolecular complex; GO:0044424 intracellular part; GO:1990904 ribonucleoprotein complex; GO:0005623 cell; GO:0030529 intracellular ribonucleoprotein complex; GO:0044444 cytoplasm…	GO:0003735 structural constituent of ribosome; GO:0005198 structural molecule activity;	K02905	RP-L29e, RPL29; large subunit ribosomal protein L29e	cge03010 Ribosome - Cricetulus griseus (Chinese hamster);
G3I610	60S ribosomal protein L21 OS=Cricetulus griseus OX=10029 GN=I79_018921 PE=4 SV=1	Down	0.7995	0.00562852	I79_018921	14.748	1.085	1.104	1.001	0.863	0.888	0.944	cytoplasm,nucleus	GO:0006518 peptide metabolic process; GO:0043043 peptide biosynthetic process; GO:0044267 cellular protein metabolic process; GO:0006807 nitrogen compound metabolic process; GO:0009058 biosynthetic process; GO:0043603 cellular amide metabolic process; GO:0044238 primary metabolic process; GO:1901566 organonitrogen compound biosynthetic process; GO:1901576 organic substance biosynthetic process; G…	GO:0005840 ribosome; GO:0043226 organelle; GO:0043229 intracellular organelle; GO:0043232 intracellular non-membrane-bounded organelle; GO:0044464 cell part; GO:0005622 intracellular; GO:0005737 cytoplasm; GO:0032991 macromolecular complex; GO:0044424 intracellular part; GO:1990904 ribonucleoprotein complex; GO:0005623 cell; GO:0030529 intracellular ribonucleoprotein complex; GO:0044444 cytoplasm…	GO:0003735 structural constituent of ribosome; GO:0005198 structural molecule activity;	K02889	RP-L21e, RPL21; large subunit ribosomal protein L21e	cge03010 Ribosome - Cricetulus griseus (Chinese hamster);	IPR008991;	Translation protein SH3-like domain;
G3HNA5	Ubiquitin carboxyl-terminal hydrolase (Fragment) OS=Cricetulus griseus OX=10029 GN=I79_012242 PE=3 SV=1	Up	1.2185	0.037341	I79_012242	22.405	0.91	0.825	0.737	1.067	1.043	0.947	cytoplasm	GO:0043632 modification-dependent macromolecule catabolic process; GO:0044265 cellular macromolecule catabolic process; GO:0051603 proteolysis involved in cellular protein catabolic process; GO:0044257 cellular protein catabolic process; GO:0019941 modification-dependent protein catabolic process; GO:0044267 cellular protein metabolic process; GO:0006511 ubiquitin-dependent protein catabolic proc…	GO:0005623 cell; GO:0005622 intracellular; GO:0044464 cell part;	GO:0004843 thiol-dependent ubiquitin-specific protease activity; GO:0008233 peptidase activity; GO:0036459 thiol-dependent ubiquitinyl hydrolase activity; GO:0003824 catalytic activity; GO:0101005 ubiquitinyl hydrolase activity; GO:0070011 peptidase activity, acting on L-amino acid peptides; GO:0019783 ubiquitin-like protein-specific protease activity; GO:0008234 cysteine-type peptidase activity;…	K05609	UCHL3, YUH1; ubiquitin carboxyl-terminal hydrolase L3 [EC:3.4.19.12]		IPR001578;	Peptidase C12, ubiquitin carboxyl-terminal hydrolase;
G3H6Z2	Monoacylglycerol lipase ABHD12 OS=Cricetulus griseus OX=10029 GN=I79_006116 PE=4 SV=1	Up	1.496	0.032754	I79_006116	34.315	0.736	0.76	1.066	1.137	1.1	1.159	plasma membrane		GO:0031224 intrinsic component of membrane; GO:0016020 membrane; GO:0016021 integral component of membrane; GO:0044425 membrane part;	GO:0016787 hydrolase activity; GO:0052689 carboxylic ester hydrolase activity; GO:0047372 acylglycerol lipase activity; GO:0016298 lipase activity; GO:0003824 catalytic activity; GO:0016788 hydrolase activity, acting on ester bonds;	K13704	ABHD12; abhydrolase domain-containing protein 12 [EC:3.1.1.23]		IPR029058;	Alpha/Beta hydrolase fold;
G3ILF3	Glutathione S-transferase OS=Cricetulus griseus OX=10029 GN=I79_024718 PE=3 SV=1	Down	0.7345	0.00476515	I79_024718	25.878	1.538	1.479	0.996	1.124	1.091	0.691	cytoplasm	GO:0008152 metabolic process;		GO:0004364 glutathione transferase activity; GO:0016765 transferase activity, transferring alkyl or aryl (other than methyl) groups; GO:0005515 protein binding; GO:0003824 catalytic activity; GO:0016740 transferase activity; GO:0005488 binding;	K00799	GST, gst; glutathione S-transferase [EC:2.5.1.18]	cge00480 Glutathione metabolism - Cricetulus griseus (Chinese hamster); cge00980 Metabolism of xenobiotics by cytochrome P450 - Cricetulus griseus (Chinese hamster); cge00982 Drug metabolism - cytochrome P450 - Cricetulus griseus (Chinese hamster); cge00983 Drug metabolism - other enzymes - Cricetulus griseus (Chinese hamster); cge01100 Metabolic pathways - Cricetulus griseus (Chinese hamster); c…	IPR004046; IPR010987; IPR004045; IPR012336;	Glutathione S-transferase, C-terminal; Glutathione S-transferase, C-terminal-like; Glutathione S-transferase, N-terminal; Thioredoxin-like fold;
G3HFU0	Ubiquitin-like domain-containing CTD phosphatase 1 OS=Cricetulus griseus OX=10029 GN=I79_009457 PE=4 SV=1	Up	1.2555	0.0227001	I79_009457	24.788	0.822	0.886	0.822	1.009	1.138	1.152	cytoplasm			GO:0005515 protein binding; GO:0005488 binding;	K17618	UBLCP1; ubiquitin-like domain-containing CTD phosphatase 1 [EC:3.1.3.16]		IPR029071; IPR000626;	Ubiquitin-related domain; Ubiquitin domain;
G3HJD8	40S ribosomal protein S16 OS=Cricetulus griseus OX=10029 GN=I79_010782 PE=3 SV=1	Down	0.7715	0.0200907	I79_010782	15.699	1.003	1.031	0.857	0.789	0.779	0.869	cytoplasm	GO:0006518 peptide metabolic process; GO:0043043 peptide biosynthetic process; GO:0044267 cellular protein metabolic process; GO:0006807 nitrogen compound metabolic process; GO:0009058 biosynthetic process; GO:0043603 cellular amide metabolic process; GO:0044238 primary metabolic process; GO:1901566 organonitrogen compound biosynthetic process; GO:1901576 organic substance biosynthetic process; G…	GO:0005840 ribosome; GO:0043226 organelle; GO:0043229 intracellular organelle; GO:0043232 intracellular non-membrane-bounded organelle; GO:0044464 cell part; GO:0005622 intracellular; GO:0005737 cytoplasm; GO:0032991 macromolecular complex; GO:0044424 intracellular part; GO:1990904 ribonucleoprotein complex; GO:0005623 cell; GO:0030529 intracellular ribonucleoprotein complex; GO:0044444 cytoplasm…	GO:0003735 structural constituent of ribosome; GO:0005198 structural molecule activity;	K02960	RP-S16e, RPS16; small subunit ribosomal protein S16e	cge03010 Ribosome - Cricetulus griseus (Chinese hamster);	IPR020568; IPR014721;	Ribosomal protein S5 domain 2-type fold; Ribosomal protein S5 domain 2-type fold, subgroup;
G3I100	60S ribosomal protein L27 OS=Cricetulus griseus OX=10029 GN=I79_017043 PE=4 SV=1	Down	0.8015	0.0404928	I79_017043	12.541	0.998	0.865	0.844	0.744	0.742	0.799	cytoplasm	GO:0006518 peptide metabolic process; GO:0043043 peptide biosynthetic process; GO:0044267 cellular protein metabolic process; GO:0006807 nitrogen compound metabolic process; GO:0009058 biosynthetic process; GO:0043603 cellular amide metabolic process; GO:0044238 primary metabolic process; GO:1901566 organonitrogen compound biosynthetic process; GO:1901576 organic substance biosynthetic process; G…	GO:0005840 ribosome; GO:0043226 organelle; GO:0043229 intracellular organelle; GO:0043232 intracellular non-membrane-bounded organelle; GO:0044464 cell part; GO:0005622 intracellular; GO:0005737 cytoplasm; GO:0032991 macromolecular complex; GO:0044424 intracellular part; GO:1990904 ribonucleoprotein complex; GO:0005623 cell; GO:0030529 intracellular ribonucleoprotein complex; GO:0044444 cytoplasm…	GO:0003735 structural constituent of ribosome; GO:0005198 structural molecule activity;	K02901	RP-L27e, RPL27; large subunit ribosomal protein L27e	cge03010 Ribosome - Cricetulus griseus (Chinese hamster);	IPR008991; IPR014722;	Translation protein SH3-like domain; Ribosomal protein L2 domain 2;
G3HP03	RNA-binding protein EWS OS=Cricetulus griseus OX=10029 GN=H671_1g1184 PE=4 SV=1	Down	0.8255	0.0199879	H671_1g1184	68.536	1.144	1.127	1.127	0.926	0.949	0.892	nucleus			GO:0097159 organic cyclic compound binding; GO:1901363 heterocyclic compound binding; GO:0003723 RNA binding; GO:1901265 nucleoside phosphate binding; GO:0046914 transition metal ion binding; GO:0005488 binding; GO:0003676 nucleic acid binding; GO:0043167 ion binding; GO:0043169 cation binding; GO:0046872 metal ion binding; GO:0000166 nucleotide binding; GO:0008270 zinc ion binding; GO:0036094 sm…	K13209	EWSR1; RNA-binding protein EWS	cge05202 Transcriptional misregulation in cancer - Cricetulus griseus (Chinese hamster);	IPR000504; IPR012677; IPR001876;	RNA recognition motif domain; Nucleotide-binding alpha-beta plait domain; Zinc finger, RanBP2-type;
G3H8B9	Cytochrome b561 domain-containing protein 2 OS=Cricetulus griseus OX=10029 GN=I79_006619 PE=4 SV=1	Down	0.7835	0.0459413	I79_006619	24.051	1.273	1.106	1.044	0.922	0.932	1.06	plasma membrane	GO:0044699 single-organism process; GO:0008152 metabolic process; GO:0055114 oxidation-reduction process; GO:0044710 single-organism metabolic process;	GO:0031224 intrinsic component of membrane; GO:0016020 membrane; GO:0016021 integral component of membrane; GO:0044425 membrane part;		K08371	CYB561D2; cytochrome b-561 domain containing protein 2		IPR006593;	Cytochrome b561/ferric reductase transmembrane;
G3GV77	Cell division cycle 2-like protein kinase 5 OS=Cricetulus griseus OX=10029 GN=I79_001608 PE=4 SV=1	Up	1.2105	0.0268484	I79_001608	43.315	0.886	0.923	0.982	1.044	1.147	1.318	nucleus	GO:0016310 phosphorylation; GO:0008152 metabolic process; GO:0006793 phosphorus metabolic process; GO:0044763 single-organism cellular process; GO:0044699 single-organism process; GO:0051301 cell division; GO:0009987 cellular process; GO:0044237 cellular metabolic process; GO:0006796 phosphate-containing compound metabolic process;		GO:0016301 kinase activity; GO:0003824 catalytic activity; GO:0016740 transferase activity; GO:0016772 transferase activity, transferring phosphorus-containing groups;	K08819	CDK12_13; cyclin-dependent kinase 12/13 [EC:2.7.11.22 2.7.11.23]
G3HVH8	60S ribosomal protein L5 OS=Cricetulus griseus OX=10029 GN=I79_014966 PE=3 SV=1	Down	0.813	0.0361126	I79_014966	34.221	1.951	0.611	0.671	0.661	1.192	1.218	nucleus	GO:0006518 peptide metabolic process; GO:0043043 peptide biosynthetic process; GO:0044267 cellular protein metabolic process; GO:0006807 nitrogen compound metabolic process; GO:0009058 biosynthetic process; GO:0043603 cellular amide metabolic process; GO:0044238 primary metabolic process; GO:1901566 organonitrogen compound biosynthetic process; GO:1901576 organic substance biosynthetic process; G…	GO:0005840 ribosome; GO:0043226 organelle; GO:0043229 intracellular organelle; GO:0043232 intracellular non-membrane-bounded organelle; GO:0044464 cell part; GO:0005622 intracellular; GO:0005737 cytoplasm; GO:0032991 macromolecular complex; GO:0044424 intracellular part; GO:1990904 ribonucleoprotein complex; GO:0005623 cell; GO:0030529 intracellular ribonucleoprotein complex; GO:0044444 cytoplasm…	GO:0097159 organic cyclic compound binding; GO:1901363 heterocyclic compound binding; GO:0003723 RNA binding; GO:0008097 5S rRNA binding; GO:0005488 binding; GO:0003676 nucleic acid binding; GO:0003735 structural constituent of ribosome; GO:0005198 structural molecule activity; GO:0019843 rRNA binding;	K02932	RP-L5e, RPL5; large subunit ribosomal protein L5e	cge03010 Ribosome - Cricetulus griseus (Chinese hamster);	IPR025607;	Ribosomal protein L5 eukaryotic/L18 archaeal, C-terminal;
G3IKD3	"Keratin, type II cytoskeletal 3 OS=Cricetulus griseus OX=10029 GN=I79_024336 PE=3 SV=1"	Up	1.7435	0.0129051	I79_024336	50.008	0.796	0.728	0.796	1.406	1.253	1.116	mitochondria,nucleus		GO:0043229 intracellular organelle; GO:0099513 polymeric cytoskeletal fiber; GO:0043232 intracellular non-membrane-bounded organelle; GO:0044430 cytoskeletal part; GO:0044446 intracellular organelle part; GO:0099512 supramolecular fiber; GO:0044424 intracellular part; GO:0005623 cell; GO:0099080 supramolecular complex; GO:0044422 organelle part; GO:0045095 keratin filament; GO:0099081 supramolecu…	GO:0005198 structural molecule activity;	K07605	KRT2; type II keratin, basic		IPR032444;	Keratin type II head;
G3HC47	Glucosylceramidase OS=Cricetulus griseus OX=10029 GN=CgPICR_013540 PE=3 SV=1	Up	1.4735	0.0525959	CgPICR_013540	57.392	0.724	0.655	0.724	1.011	1.016	0.95	extracellular	GO:0006643 membrane lipid metabolic process; GO:0044763 single-organism cellular process; GO:0006807 nitrogen compound metabolic process; GO:0044699 single-organism process; GO:0044255 cellular lipid metabolic process; GO:0005975 carbohydrate metabolic process; GO:0044238 primary metabolic process; GO:0044237 cellular metabolic process; GO:0071704 organic substance metabolic process; GO:0008152 m…		GO:0004553 hydrolase activity, hydrolyzing O-glycosyl compounds; GO:0016787 hydrolase activity; GO:0003824 catalytic activity; GO:0004348 glucosylceramidase activity; GO:0016798 hydrolase activity, acting on glycosyl bonds;	K01201	GBA, srfJ; glucosylceramidase [EC:3.2.1.45]	cge00511 Other glycan degradation - Cricetulus griseus (Chinese hamster); cge00600 Sphingolipid metabolism - Cricetulus griseus (Chinese hamster); cge01100 Metabolic pathways - Cricetulus griseus (Chinese hamster); cge04142 Lysosome - Cricetulus griseus (Chinese hamster);	IPR033453; IPR013780; IPR033452; IPR017853; IPR013781;	Glycosyl hydrolase family 30, TIM-barrel domain; Glycosyl hydrolase, all-beta; Glycosyl hydrolase family 30, beta sandwich domain; Glycoside hydrolase superfamily; Glycoside hydrolase, catalytic domain;
G3I695	Macoilin OS=Cricetulus griseus OX=10029 GN=I79_019007 PE=4 SV=1	Up	1.636	0.0458435	I79_019007	55.074	0.758	0.589	0.661	1.183	1.008	1.193	nucleus		GO:0031224 intrinsic component of membrane; GO:0016020 membrane; GO:0016021 integral component of membrane; GO:0044425 membrane part;
G3GW88	Serine/threonine-protein phosphatase OS=Cricetulus griseus OX=10029 GN=I79_002008 PE=3 SV=1	Up	1.208	0.0273179	I79_002008	34.121	0.953	0.895	0.953	1.12	1.111	1.039	cytoplasm	GO:0044267 cellular protein metabolic process; GO:0044238 primary metabolic process; GO:0006470 protein dephosphorylation; GO:0016311 dephosphorylation; GO:0044237 cellular metabolic process; GO:0006796 phosphate-containing compound metabolic process; GO:0071704 organic substance metabolic process; GO:0008152 metabolic process; GO:0006793 phosphorus metabolic process; GO:0044260 cellular macromol…		GO:0042578 phosphoric ester hydrolase activity; GO:0003824 catalytic activity; GO:0016791 phosphatase activity; GO:0005488 binding; GO:0016788 hydrolase activity, acting on ester bonds; GO:0043167 ion binding; GO:0043169 cation binding; GO:0046872 metal ion binding; GO:0016787 hydrolase activity; GO:0004721 phosphoprotein phosphatase activity;	K06269	PPP1C; serine/threonine-protein phosphatase PP1 catalytic subunit [EC:3.1.3.16]	cge03015 mRNA surveillance pathway - Cricetulus griseus (Chinese hamster); cge04022 cGMP-PKG signaling pathway - Cricetulus griseus (Chinese hamster); cge04024 cAMP signaling pathway - Cricetulus griseus (Chinese hamster); cge04114 Oocyte meiosis - Cricetulus griseus (Chinese hamster); cge04218 Cellular senescence - Cricetulus griseus (Chinese hamster); cge04261 Adrenergic signaling in cardiomyoc…	IPR029052; IPR004843; IPR031675; IPR006186;	Metallo-dependent phosphatase-like; Calcineurin-like phosphoesterase domain, ApaH type; Serine-threonine protein phosphatase, N-terminal; Serine/threonine-specific protein phosphatase/bis(5-nucleosyl)-tetraphosphatase;
G3HLU5	Eukaryotic translation initiation factor 1 OS=Cricetulus griseus OX=10029 GN=I79_011689 PE=4 SV=1	Up	1.4855	0.0259172	I79_011689	12.746	1.036	0.827	0.819	1.185	1.26	1.09	cytoplasm	GO:0006518 peptide metabolic process; GO:0043043 peptide biosynthetic process; GO:0044267 cellular protein metabolic process; GO:0006807 nitrogen compound metabolic process; GO:0009058 biosynthetic process; GO:0043603 cellular amide metabolic process; GO:0044238 primary metabolic process; GO:1901566 organonitrogen compound biosynthetic process; GO:0044237 cellular metabolic process; GO:1901576 or…		GO:0097159 organic cyclic compound binding; GO:1901363 heterocyclic compound binding; GO:0003723 RNA binding; GO:0008135 translation factor activity, RNA binding; GO:0005488 binding; GO:0003676 nucleic acid binding; GO:0003743 translation initiation factor activity;	K03113	EIF1, SUI1; translation initiation factor 1	cge03013 RNA transport - Cricetulus griseus (Chinese hamster);	IPR001950;	SUI1 domain;
G3IJJ0	NHP2-like protein 1 OS=Cricetulus griseus OX=10029 GN=I79_024025 PE=4 SV=1	Up	1.2295	0.0093534	I79_024025	8.0044	0.942	0.959	0.942	1.169	1.168	0.976	cytoplasm	GO:0044085 cellular component biogenesis; GO:0042254 ribosome biogenesis; GO:0022613 ribonucleoprotein complex biogenesis; GO:0071840 cellular component organization or biogenesis;	GO:0044464 cell part; GO:0005622 intracellular; GO:0032991 macromolecular complex; GO:0044424 intracellular part; GO:1990904 ribonucleoprotein complex; GO:0005623 cell; GO:0030529 intracellular ribonucleoprotein complex;		K12845	SNU13, NHP2L; U4/U6 small nuclear ribonucleoprotein SNU13	cge03008 Ribosome biogenesis in eukaryotes - Cricetulus griseus (Chinese hamster); cge03040 Spliceosome - Cricetulus griseus (Chinese hamster);	IPR029064; IPR004038;	50S ribosomal protein L30e-like; Ribosomal protein L7Ae/L30e/S12e/Gadd45;
G3H7N5	Uncharacterized protein C1orf71-like OS=Cricetulus griseus OX=10029 GN=I79_006370 PE=4 SV=1	Down	0.779	0.00256739	I79_006370	76.823	0.998	1.094	0.998	0.779	0.85	0.964	nucleus	GO:0050794 regulation of cellular process; GO:0060627 regulation of vesicle-mediated transport; GO:0042998 positive regulation of Golgi to plasma membrane protein transport; GO:0051049 regulation of transport; GO:1903829 positive regulation of cellular protein localization; GO:1903076 regulation of protein localization to plasma membrane; GO:0048522 positive regulation of cellular process; GO:190…	GO:0043229 intracellular organelle; GO:0044446 intracellular organelle part; GO:0005737 cytoplasm; GO:0012505 endomembrane system; GO:0044424 intracellular part; GO:0005623 cell; GO:0044422 organelle part; GO:0043231 intracellular membrane-bounded organelle; GO:0043226 organelle; GO:0044464 cell part; GO:0005622 intracellular; GO:0005802 trans-Golgi network; GO:0098791 Golgi subcompartment; GO:00…	GO:0005515 protein binding; GO:0005488 binding; GO:0071253 connexin binding;	K17581	CNST; consortin		IPR028129;	Consortin, C-terminal domain;
G3I6I6	Tubulin alpha chain OS=Cricetulus griseus OX=10029 GN=I79_019110 PE=3 SV=1	Down	0.768	0.0507812	I79_019110	50.121	1.168	1.269	1.234	0.996	0.925	0.912	cytoskeleton	GO:0016043 cellular component organization; GO:0007010 cytoskeleton organization; GO:0007017 microtubule-based process; GO:0009987 cellular process; GO:0006996 organelle organization; GO:0071840 cellular component organization or biogenesis;	GO:0043229 intracellular organelle; GO:0099513 polymeric cytoskeletal fiber; GO:0005874 microtubule; GO:0043232 intracellular non-membrane-bounded organelle; GO:0044430 cytoskeletal part; GO:0005737 cytoplasm; GO:0044446 intracellular organelle part; GO:0099512 supramolecular fiber; GO:0044424 intracellular part; GO:0099080 supramolecular complex; GO:0005623 cell; GO:0044422 organelle part; GO:00…	GO:1901265 nucleoside phosphate binding; GO:0001882 nucleoside binding; GO:0043167 ion binding; GO:0016817 hydrolase activity, acting on acid anhydrides; GO:0016787 hydrolase activity; GO:0000166 nucleotide binding; GO:0017111 nucleoside-triphosphatase activity; GO:1901363 heterocyclic compound binding; GO:0097159 organic cyclic compound binding; GO:0032549 ribonucleoside binding; GO:0097367 carb…	K07374	TUBA; tubulin alpha	cge04145 Phagosome - Cricetulus griseus (Chinese hamster); cge04210 Apoptosis - Cricetulus griseus (Chinese hamster); cge04530 Tight junction - Cricetulus griseus (Chinese hamster); cge04540 Gap junction - Cricetulus griseus (Chinese hamster);	IPR003008; IPR023123; IPR008280; IPR018316;	Tubulin/FtsZ, GTPase domain; Tubulin, C-terminal; Tubulin/FtsZ, C-terminal; Tubulin/FtsZ, 2-layer sandwich domain;
G3IKL1	Cleft lip and palate transmembrane protein 1-like protein OS=Cricetulus griseus OX=10029 GN=I79_024414 PE=4 SV=1	Up	1.2495	0.030012	I79_024414	62.274	0.798	0.825	0.798	1.142	1	1.209	plasma membrane	GO:0044763 single-organism cellular process; GO:0044699 single-organism process; GO:0012501 programmed cell death; GO:0009987 cellular process; GO:0008219 cell death; GO:0006915 apoptotic process;	GO:0031224 intrinsic component of membrane; GO:0016020 membrane; GO:0016021 integral component of membrane; GO:0044425 membrane part;
G3IH36	Small ubiquitin-related modifier OS=Cricetulus griseus OX=10029 GN=CgPICR_012325 PE=3 SV=1	Up	1.6955	0.00855205	CgPICR_012325	10.847	0.73	0.75	0.73	1.017	1.261	0.885	cytoplasm	GO:0016925 protein sumoylation; GO:0044267 cellular protein metabolic process; GO:0070647 protein modification by small protein conjugation or removal; GO:0044238 primary metabolic process; GO:0044237 cellular metabolic process; GO:0071704 organic substance metabolic process; GO:0018193 peptidyl-amino acid modification; GO:0018205 peptidyl-lysine modification; GO:0008152 metabolic process; GO:003…	GO:0043226 organelle; GO:0043231 intracellular membrane-bounded organelle; GO:0043229 intracellular organelle; GO:0005634 nucleus; GO:0044464 cell part; GO:0005622 intracellular; GO:0044424 intracellular part; GO:0043227 membrane-bounded organelle; GO:0005623 cell;	GO:0005515 protein binding; GO:0005488 binding;	K12160	SUMO, SMT3; small ubiquitin-related modifier	cge03013 RNA transport - Cricetulus griseus (Chinese hamster); cge05418 Fluid shear stress and atherosclerosis - Cricetulus griseus (Chinese hamster);	IPR029071; IPR000626; IPR033950; IPR022617;	Ubiquitin-related domain; Ubiquitin domain; Sumo domain; Rad60/SUMO-like domain;
G3HJC3	"28S ribosomal protein S12, mitochondrial OS=Cricetulus griseus OX=10029 GN=I79_010765 PE=3 SV=1"	Down	0.756	0.0476923	I79_010765	15.462	1.401	0.723	0.835	0.689	1.013	1.001	mitochondria	GO:0006518 peptide metabolic process; GO:0043043 peptide biosynthetic process; GO:0044267 cellular protein metabolic process; GO:0006807 nitrogen compound metabolic process; GO:0009058 biosynthetic process; GO:0043603 cellular amide metabolic process; GO:0044238 primary metabolic process; GO:1901566 organonitrogen compound biosynthetic process; GO:1901576 organic substance biosynthetic process; G…	GO:0005840 ribosome; GO:0043229 intracellular organelle; GO:0043232 intracellular non-membrane-bounded organelle; GO:0015935 small ribosomal subunit; GO:0044446 intracellular organelle part; GO:0005737 cytoplasm; GO:0032991 macromolecular complex; GO:0044424 intracellular part; GO:0005623 cell; GO:0044422 organelle part; GO:0043228 non-membrane-bounded organelle; GO:0043226 organelle; GO:0044391 …	GO:0003735 structural constituent of ribosome; GO:0005198 structural molecule activity;	K02950	RP-S12, MRPS12, rpsL; small subunit ribosomal protein S12	cge03010 Ribosome - Cricetulus griseus (Chinese hamster);	IPR012340;	Nucleic acid-binding, OB-fold;
G3I069	Metastasis-associated protein MTA2 OS=Cricetulus griseus OX=10029 GN=I79_016746 PE=4 SV=1	Down	0.8155	0.0177805	I79_016746	55.01	1.039	1.144	1.178	0.943	0.949	0.892	cytoplasm	GO:0050794 regulation of cellular process; GO:0010468 regulation of gene expression; GO:0006355 regulation of transcription, DNA-templated; GO:0031326 regulation of cellular biosynthetic process; GO:0080090 regulation of primary metabolic process; GO:0060255 regulation of macromolecule metabolic process; GO:0019219 regulation of nucleobase-containing compound metabolic process; GO:0010556 regulat…	GO:0043226 organelle; GO:0043231 intracellular membrane-bounded organelle; GO:0043229 intracellular organelle; GO:0005634 nucleus; GO:0044464 cell part; GO:0005622 intracellular; GO:0044424 intracellular part; GO:0043227 membrane-bounded organelle; GO:0005623 cell;	GO:0097159 organic cyclic compound binding; GO:1901363 heterocyclic compound binding; GO:0003677 DNA binding; GO:0046914 transition metal ion binding; GO:0005488 binding; GO:0001071 nucleic acid binding transcription factor activity; GO:0043167 ion binding; GO:0003676 nucleic acid binding; GO:0043169 cation binding; GO:0046872 metal ion binding; GO:0008270 zinc ion binding; GO:0043565 sequence-sp…	K11660	MTA; metastasis-associated protein MTA		IPR000949; IPR001005; IPR009057; IPR017884; IPR000679;	ELM2 domain; SANT/Myb domain; Homeobox domain-like; SANT domain; Zinc finger, GATA-type;
G3HY28	"1,4-alpha-glucan-branching enzyme OS=Cricetulus griseus OX=10029 GN=I79_015945 PE=4 SV=1"	Up	1.4465	0.0300726	I79_015945	26.301	0.812	0.753	1.039	1.139	1.122	0.877	cytoplasm	GO:0008152 metabolic process; GO:0005975 carbohydrate metabolic process; GO:0044238 primary metabolic process; GO:0071704 organic substance metabolic process;		GO:0043169 cation binding; GO:0016787 hydrolase activity; GO:0003824 catalytic activity; GO:0005488 binding; GO:0043167 ion binding;	K00700	GBE1, glgB; 1,4-alpha-glucan branching enzyme [EC:2.4.1.18]	cge00500 Starch and sucrose metabolism - Cricetulus griseus (Chinese hamster); cge01100 Metabolic pathways - Cricetulus griseus (Chinese hamster);	IPR013780; IPR006048; IPR017853; IPR013781;	Glycosyl hydrolase, all-beta; Alpha-amylase/branching enzyme, C-terminal all beta; Glycoside hydrolase superfamily; Glycoside hydrolase, catalytic domain;
G3GU61	Serine/threonine-protein kinase TAO3 OS=Cricetulus griseus OX=10029 GN=I79_001212 PE=4 SV=1	Down	0.8065	0.0275759	I79_001212	105.48	1.071	1.229	1.071	0.922	0.924	0.952	cytoplasm	GO:0016310 phosphorylation; GO:0044267 cellular protein metabolic process; GO:0044238 primary metabolic process; GO:0044237 cellular metabolic process; GO:0006796 phosphate-containing compound metabolic process; GO:0071704 organic substance metabolic process; GO:0008152 metabolic process; GO:0006468 protein phosphorylation; GO:0006793 phosphorus metabolic process; GO:0044260 cellular macromolecul…		GO:0005524 ATP binding; GO:1901265 nucleoside phosphate binding; GO:0016773 phosphotransferase activity, alcohol group as acceptor; GO:0001882 nucleoside binding; GO:0043167 ion binding; GO:0004672 protein kinase activity; GO:0000166 nucleotide binding; GO:0097159 organic cyclic compound binding; GO:1901363 heterocyclic compound binding; GO:0032549 ribonucleoside binding; GO:0097367 carbohydrate …	K04429	TAO; thousand and one amino acid protein kinase [EC:2.7.11.1]	cge04010 MAPK signaling pathway - Cricetulus griseus (Chinese hamster);	IPR000719; IPR011009;	Protein kinase domain; Protein kinase-like domain;
G3HYU3	TJAP1 OS=Cricetulus griseus OX=10029 GN=CgPICR_020791 PE=4 SV=1	Up	1.318	0.00227618	CgPICR_020791	60.12	1.168	0.84	0.902	1.186	1.11	1.041	nucleus		GO:0070160 occluding junction; GO:0005911 cell-cell junction; GO:0005923 bicellular tight junction; GO:0030054 cell junction; GO:0043296 apical junction complex;		K06105	TJP4, PILT; tight junction protein 4	cge04530 Tight junction - Cricetulus griseus (Chinese hamster);
G3H2N7	CLIP-associating protein 2 OS=Cricetulus griseus OX=10029 GN=I79_004455 PE=4 SV=1	Up	1.211	0.0285384	I79_004455	91.238	0.824	0.872	0.912	1.066	0.984	1.092	nucleus			GO:0005488 binding;	K16578	CLASP1_2; CLIP-associating protein 1/2		IPR034085; IPR011989; IPR024395; IPR016024;	TOG domain; Armadillo-like helical; CLASP N-terminal domain; Armadillo-type fold;
G3HGZ8	ADP-ribosylation factor-related protein 1 OS=Cricetulus griseus OX=10029 GN=I79_009893 PE=3 SV=1	Up	1.2675	0.0564103	I79_009893	22.659	0.898	0.828	0.861	1.074	1.109	1.036	cytoplasm	GO:0050794 regulation of cellular process; GO:0044700 single organism signaling; GO:0051716 cellular response to stimulus; GO:0007165 signal transduction; GO:0050789 regulation of biological process; GO:0007154 cell communication; GO:0035556 intracellular signal transduction; GO:0044699 single-organism process; GO:0007264 small GTPase mediated signal transduction; GO:0023052 signaling; GO:0050896…	GO:0005623 cell; GO:0005622 intracellular; GO:0044464 cell part;	GO:1901265 nucleoside phosphate binding; GO:0001882 nucleoside binding; GO:0043167 ion binding; GO:0000166 nucleotide binding; GO:1901363 heterocyclic compound binding; GO:0097159 organic cyclic compound binding; GO:0032549 ribonucleoside binding; GO:0097367 carbohydrate derivative binding; GO:0032553 ribonucleotide binding; GO:0005488 binding; GO:0032550 purine ribonucleoside binding; GO:0043168…	K07952	ARFRP1; ADP-ribosylation factor related protein 1		IPR005225; IPR027417;	Small GTP-binding protein domain; P-loop containing nucleoside triphosphate hydrolase;
G3HEK2	KRR1 small subunit processome component-like OS=Cricetulus griseus OX=10029 GN=I79_008989 PE=4 SV=1	Down	0.814	0.0226536	I79_008989	81.67	1.141	1.047	1.141	0.871	0.906	0.939	nucleus			GO:0097159 organic cyclic compound binding; GO:1901363 heterocyclic compound binding; GO:0003723 RNA binding; GO:0005488 binding; GO:0043167 ion binding; GO:0003676 nucleic acid binding; GO:0046872 metal ion binding; GO:0043169 cation binding; GO:0005509 calcium ion binding;	K06961	KRR1; ribosomal RNA assembly protein		IPR004087; IPR004088; IPR002048; IPR011992;	K Homology domain; K Homology domain, type 1; EF-hand domain; EF-hand domain pair;
G3I7Y3	LAMP1 OS=Cricetulus griseus OX=10029 GN=CgPICR_017737 PE=3 SV=1	Up	2.445	0.0396728	CgPICR_017737	43.631	0.496	0.489	0.496	1.261	1.148	0.849	mitochondria		GO:0043229 intracellular organelle; GO:0016020 membrane; GO:0098588 bounding membrane of organelle; GO:0031090 organelle membrane; GO:0005737 cytoplasm; GO:0044446 intracellular organelle part; GO:0031224 intrinsic component of membrane; GO:0044424 intracellular part; GO:0005623 cell; GO:0016021 integral component of membrane; GO:0044422 organelle part; GO:0098852 lytic vacuole membrane; GO:00432…		K06528	LAMP1_2, CD107; lysosomal-associated membrane protein 1/2	cge04140 Autophagy - animal - Cricetulus griseus (Chinese hamster); cge04142 Lysosome - Cricetulus griseus (Chinese hamster); cge04145 Phagosome - Cricetulus griseus (Chinese hamster); cge05152 Tuberculosis - Cricetulus griseus (Chinese hamster);
G3IC31	26S proteasome non-ATPase regulatory subunit 10 OS=Cricetulus griseus OX=10029 GN=I79_021219 PE=4 SV=1	Down	0.745	0.0297987	I79_021219	23.701	1.243	1.244	1.243	0.861	0.992	0.957	cytoplasm		GO:1902494 catalytic complex; GO:0000502 proteasome complex; GO:0044464 cell part; GO:0005622 intracellular; GO:0032991 macromolecular complex; GO:0044424 intracellular part; GO:1905368 peptidase complex; GO:0005623 cell; GO:0043234 protein complex; GO:1905369 endopeptidase complex;	GO:0005515 protein binding; GO:0005488 binding;	K06694	PSMD10; 26S proteasome non-ATPase regulatory subunit 10		IPR020683;	Ankyrin repeat-containing domain;
G3I516	Major facilitator superfamily domain-containing protein 1 OS=Cricetulus griseus OX=10029 GN=I79_018557 PE=4 SV=1	Down	0.7875	0.0196825	I79_018557	51.332	1.204	1.209	1.204	0.93	0.971	0.957	plasma membrane	GO:0006810 transport; GO:0055085 transmembrane transport; GO:0051179 localization; GO:0051234 establishment of localization;	GO:0031224 intrinsic component of membrane; GO:0016020 membrane; GO:0016021 integral component of membrane; GO:0044425 membrane part;					IPR020846;	Major facilitator superfamily domain;
G3H839	Uncharacterized protein KIAA1704 OS=Cricetulus griseus OX=10029 GN=I79_006536 PE=4 SV=1	Down	0.8025	0.0392523	I79_006536	38.888	0.926	1.143	1.261	0.972	0.953	0.895	nucleus
G3GTW3	Junctional adhesion molecule C OS=Cricetulus griseus OX=10029 GN=I79_001102 PE=4 SV=1	Up	1.296	0.0138889	I79_001102	32.031	0.829	0.844	1.168	1.089	1.079	1.082	cytoplasm		GO:0031224 intrinsic component of membrane; GO:0016020 membrane; GO:0016021 integral component of membrane; GO:0044425 membrane part;	GO:0005515 protein binding; GO:0005488 binding;	K06785	JAM3; junctional adhesion molecule 3	cge04514 Cell adhesion molecules (CAMs) - Cricetulus griseus (Chinese hamster); cge04530 Tight junction - Cricetulus griseus (Chinese hamster); cge04670 Leukocyte transendothelial migration - Cricetulus griseus (Chinese hamster);	IPR003598; IPR007110; IPR013783; IPR013106; IPR003599;	Immunoglobulin subtype 2; Immunoglobulin-like domain; Immunoglobulin-like fold; Immunoglobulin V-set domain; Immunoglobulin subtype;
G3GTH0	N-acetyltransferase 9 OS=Cricetulus griseus OX=10029 GN=I79_000954 PE=4 SV=1	Down	0.8285	0.0209535	I79_000954	30.482	1.091	1.199	1.017	0.959	0.933	0.919	mitochondria			GO:0016746 transferase activity, transferring acyl groups; GO:0008080 N-acetyltransferase activity; GO:0016747 transferase activity, transferring acyl groups other than amino-acyl groups; GO:0016740 transferase activity; GO:0003824 catalytic activity; GO:0016407 acetyltransferase activity; GO:0016410 N-acyltransferase activity;				IPR000182; IPR016181;	GNAT domain; Acyl-CoA N-acyltransferase;
G3H6J7	Uncharacterized protein C2orf29-like OS=Cricetulus griseus OX=10029 GN=I79_005960 PE=4 SV=1	Up	1.2615	0.0051526	I79_005960	55.205	0.9	0.852	1.03	1.141	1.069	0.97	nucleus		GO:0044464 cell part; GO:0005622 intracellular; GO:0032991 macromolecular complex; GO:0030014 CCR4-NOT complex; GO:0044424 intracellular part; GO:0043234 protein complex; GO:0005623 cell;
G3H9S4	IVNS1ABP OS=Cricetulus griseus OX=10029 GN=CgPICR_000862 PE=4 SV=1	Up	1.335	0.0269663	CgPICR_000862	71.574	0.781	0.906	0.781	1.071	1.177	1.215	cytoplasm		GO:0043226 organelle; GO:0005856 cytoskeleton; GO:0043229 intracellular organelle; GO:0043232 intracellular non-membrane-bounded organelle; GO:0044464 cell part; GO:0005622 intracellular; GO:0044424 intracellular part; GO:0005623 cell; GO:0015629 actin cytoskeleton; GO:0043228 non-membrane-bounded organelle;	GO:0005515 protein binding; GO:0005488 binding;	K15046	NS1BP; influenza virus NS1A-binding protein		IPR011705; IPR011333; IPR000210; IPR015915;	BTB/Kelch-associated; SKP1/BTB/POZ domain; BTB/POZ domain; Kelch-type beta propeller;
G3HF56	Calponin OS=Cricetulus griseus OX=10029 GN=I79_009211 PE=3 SV=1	Up	1.5245	0.0501804	I79_009211	32.507	0.842	0.754	0.842	1.219	1.207	0.727	cytoplasm	GO:0031032 actomyosin structure organization; GO:0016043 cellular component organization; GO:1902589 single-organism organelle organization; GO:0030036 actin cytoskeleton organization; GO:0006996 organelle organization; GO:0030029 actin filament-based process; GO:0044763 single-organism cellular process; GO:0044699 single-organism process; GO:0007010 cytoskeleton organization; GO:0009987 cellular…	GO:0005856 cytoskeleton; GO:0043226 organelle; GO:0043229 intracellular organelle; GO:0043232 intracellular non-membrane-bounded organelle; GO:0044464 cell part; GO:0005622 intracellular; GO:0044424 intracellular part; GO:0005623 cell; GO:0043228 non-membrane-bounded organelle;	GO:0003779 actin binding; GO:0005515 protein binding; GO:0008092 cytoskeletal protein binding; GO:0005516 calmodulin binding; GO:0005488 binding;				IPR001715;	Calponin homology domain;
G3I6U8	LEM domain-containing protein 2 OS=Cricetulus griseus OX=10029 GN=I79_019226 PE=4 SV=1	Up	1.288	0.0369565	I79_019226	31.356	0.829	0.673	0.829	0.975	0.942	1.058	cytoplasm		GO:0043229 intracellular organelle; GO:0016020 membrane; GO:0031090 organelle membrane; GO:0005635 nuclear envelope; GO:0044446 intracellular organelle part; GO:0031967 organelle envelope; GO:0012505 endomembrane system; GO:0031224 intrinsic component of membrane; GO:0044424 intracellular part; GO:0005623 cell; GO:0016021 integral component of membrane; GO:0044422 organelle part; GO:0043231 intra…					IPR018996;	Inner nuclear membrane protein MAN1;
G3GZG1	Toll-like receptor 9 (Fragment) OS=Cricetulus griseus OX=10029 GN=I79_003262 PE=4 SV=1	Up	1.301	0.0345888	I79_003262	139.81	0.866	0.759	0.866	1.166	0.953	0.967	plasma membrane	GO:0050794 regulation of cellular process; GO:0044700 single organism signaling; GO:0002218 activation of innate immune response; GO:0051046 regulation of secretion; GO:0044699 single-organism process; GO:0043207 response to external biotic stimulus; GO:0080134 regulation of response to stress; GO:0031347 regulation of defense response; GO:0050896 response to stimulus; GO:0051707 response to othe…	GO:0016020 membrane; GO:0044425 membrane part; GO:0005622 intracellular; GO:0044464 cell part; GO:0031224 intrinsic component of membrane; GO:0005623 cell; GO:0016021 integral component of membrane;	GO:0038023 signaling receptor activity; GO:0060089 molecular transducer activity; GO:0004872 receptor activity; GO:0008092 cytoskeletal protein binding; GO:0005488 binding; GO:0003779 actin binding; GO:0005515 protein binding; GO:0004888 transmembrane signaling receptor activity; GO:0004871 signal transducer activity; GO:0099600 transmembrane receptor activity;	K10161	TLR9, CD289; toll-like receptor 9	cge04620 Toll-like receptor signaling pathway - Cricetulus griseus (Chinese hamster); cge05142 Chagas disease (American trypanosomiasis) - Cricetulus griseus (Chinese hamster); cge05143 African trypanosomiasis - Cricetulus griseus (Chinese hamster); cge05144 Malaria - Cricetulus griseus (Chinese hamster); cge05152 Tuberculosis - Cricetulus griseus (Chinese hamster); cge05162 Measles - Cricetulus …	IPR002108; IPR032675; IPR029006; IPR000157;	Actin-depolymerising factor homology domain; Leucine-rich repeat domain, L domain-like; ADF-H/Gelsolin-like domain; Toll/interleukin-1 receptor homology (TIR) domain;
G3H0R8	72 kDa type IV collagenase OS=Cricetulus griseus OX=10029 GN=CgPICR_005481 PE=3 SV=1	Up	1.2365	0.0012131	CgPICR_005481	74.012	1.027	0.961	1.027	1.271	1.187	0.958	extracellular	GO:0006508 proteolysis; GO:0008152 metabolic process; GO:0043170 macromolecule metabolic process; GO:0019538 protein metabolic process; GO:0044238 primary metabolic process; GO:0071704 organic substance metabolic process;	GO:0031012 extracellular matrix; GO:0044421 extracellular region part; GO:0005576 extracellular region;	GO:0004175 endopeptidase activity; GO:0004222 metalloendopeptidase activity; GO:0008233 peptidase activity; GO:0046914 transition metal ion binding; GO:0003824 catalytic activity; GO:0005488 binding; GO:0043167 ion binding; GO:0043169 cation binding; GO:0046872 metal ion binding; GO:0070011 peptidase activity, acting on L-amino acid peptides; GO:0008237 metallopeptidase activity; GO:0016787 hydro…	K01398	MMP2; matrix metalloproteinase-2 (gelatinase A) [EC:3.4.24.24]	cge01522 Endocrine resistance - Cricetulus griseus (Chinese hamster); cge04670 Leukocyte transendothelial migration - Cricetulus griseus (Chinese hamster); cge04912 GnRH signaling pathway - Cricetulus griseus (Chinese hamster); cge04915 Estrogen signaling pathway - Cricetulus griseus (Chinese hamster); cge04926 Relaxin signaling pathway - Cricetulus griseus (Chinese hamster); cge04933 AGE-RAGE si…	IPR001818; IPR002477; IPR024079; IPR033739; IPR000585; IPR013806; IPR000562; IPR006026;	Peptidase M10, metallopeptidase; Peptidoglycan binding-like; Metallopeptidase, catalytic domain; Peptidase M10A, catalytic domain; Hemopexin-like domain; Kringle-like fold; Fibronectin, type II, collagen-binding; Peptidase, metallopeptidase;
G3HJE5	S-antigen protein OS=Cricetulus griseus OX=10029 GN=I79_010789 PE=4 SV=1	Up	1.2905	0.0592793	I79_010789	88.284	0.772	0.823	0.987	1.055	0.999	1.071	nucleus				K21358	ULK3; serine/threonine-protein kinase ULK3 [EC:2.7.11.1]
G3H4L4	Serine/threonine-protein kinase Nek10 OS=Cricetulus griseus OX=10029 GN=I79_005220 PE=4 SV=1	Up	1.3175	0.0462808	I79_005220	126.18	0.797	0.825	1.012	1.13	1.004	1.152	plasma membrane	GO:0016310 phosphorylation; GO:0034220 ion transmembrane transport; GO:0044267 cellular protein metabolic process; GO:0044238 primary metabolic process; GO:0044237 cellular metabolic process; GO:0098656 anion transmembrane transport; GO:0006796 phosphate-containing compound metabolic process; GO:0071704 organic substance metabolic process; GO:0051234 establishment of localization; GO:0006810 tran…	GO:0031224 intrinsic component of membrane; GO:0016020 membrane; GO:0016021 integral component of membrane; GO:0044425 membrane part;	GO:1901265 nucleoside phosphate binding; GO:0016773 phosphotransferase activity, alcohol group as acceptor; GO:0022892 substrate-specific transporter activity; GO:0004672 protein kinase activity; GO:0015103 inorganic anion transmembrane transporter activity; GO:0022891 substrate-specific transmembrane transporter activity; GO:0097159 organic cyclic compound binding; GO:1901363 heterocyclic compou…	K13859	SLC4A8; solute carrier family 4 (sodium bicarbonate cotransporter), member 8		IPR000719; IPR011989; IPR011531; IPR013769; IPR016024; IPR016152; IPR011009;	Protein kinase domain; Armadillo-like helical; Bicarbonate transporter, C-terminal; Band 3 cytoplasmic domain; Armadillo-type fold; Phosphotransferase/anion transporter; Protein kinase-like domain;
G3I1A6	Tyrosine-protein phosphatase non-receptor type substrate 1 OS=Cricetulus griseus OX=10029 GN=I79_017158 PE=4 SV=1	Down	0.702	0.0440741	I79_017158	57.582	1.248	1.281	1.248	0.811	0.966	1.123	peroxisome		GO:0031224 intrinsic component of membrane; GO:0016020 membrane; GO:0016021 integral component of membrane; GO:0044425 membrane part;	GO:0005515 protein binding; GO:0005488 binding;	K06551	SIRPA_B1_G, CD172; signal-regulatory protein alpha/beta1/gamma	cge04380 Osteoclast differentiation - Cricetulus griseus (Chinese hamster);	IPR007110; IPR013783; IPR003599; IPR013106; IPR003597;	Immunoglobulin-like domain; Immunoglobulin-like fold; Immunoglobulin subtype; Immunoglobulin V-set domain; Immunoglobulin C1-set;
G3I6B7	Teneurin-4 OS=Cricetulus griseus OX=10029 GN=I79_019031 PE=4 SV=1	Up	1.2175	0.0209446	I79_019031	389.23	0.777	0.712	0.879	0.926	0.966	0.929	cytoplasm	GO:0050794 regulation of cellular process; GO:0044700 single organism signaling; GO:0044707 single-multicellular organism process; GO:0048666 neuron development; GO:0048869 cellular developmental process; GO:0022008 neurogenesis; GO:0044699 single-organism process; GO:0050896 response to stimulus; GO:0048468 cell development; GO:0071704 organic substance metabolic process; GO:0030154 cell differe…	GO:0016020 membrane; GO:0031226 intrinsic component of plasma membrane; GO:0044459 plasma membrane part; GO:0044425 membrane part; GO:0044464 cell part; GO:0071944 cell periphery; GO:0031224 intrinsic component of membrane; GO:0005887 integral component of plasma membrane; GO:0005623 cell; GO:0016021 integral component of membrane; GO:0005886 plasma membrane;	GO:0005515 protein binding; GO:0005488 binding;				IPR011048; IPR022385; IPR028916; IPR000742; IPR011042; IPR008969; IPR009471; IPR013111;	Cytochrome cd1-nitrite reductase-like, haem d1 domain; Rhs repeat-associated core; Tox-GHH domain; EGF-like domain; Six-bladed beta-propeller, TolB-like; Carboxypeptidase-like, regulatory domain; Teneurin intracellular, N-terminal; EGF-like domain, extracellular;
G3HGH5	E3 ubiquitin-protein ligase MIB1 OS=Cricetulus griseus OX=10029 GN=I79_009702 PE=4 SV=1	Up	1.207	0.0103065	I79_009702	81.892	0.96	0.847	0.899	1.054	1.115	1.029	cytoplasm	GO:0008152 metabolic process; GO:0032446 protein modification by small protein conjugation; GO:0016567 protein ubiquitination; GO:0044260 cellular macromolecule metabolic process; GO:0044267 cellular protein metabolic process; GO:0006464 cellular protein modification process; GO:0043170 macromolecule metabolic process; GO:0019538 protein metabolic process; GO:0070647 protein modification by small…		GO:0019787 ubiquitin-like protein transferase activity; GO:0046914 transition metal ion binding; GO:0003824 catalytic activity; GO:0005488 binding; GO:0004842 ubiquitin-protein transferase activity; GO:0016874 ligase activity; GO:0043167 ion binding; GO:0043169 cation binding; GO:0046872 metal ion binding; GO:0005515 protein binding; GO:0008270 zinc ion binding; GO:0016740 transferase activity;	K10645	MIB; E3 ubiquitin-protein ligase mind-bomb [EC:2.3.2.27]		IPR001841; IPR010606; IPR013083; IPR020683; IPR000433;	Zinc finger, RING-type; Mib-herc2; Zinc finger, RING/FYVE/PHD-type; Ankyrin repeat-containing domain; Zinc finger, ZZ-type;
G3HDQ7	EH domain-binding protein 1 OS=Cricetulus griseus OX=10029 GN=I79_008643 PE=4 SV=1	Down	0.821	0.0243605	I79_008643	130.75	1.073	1.128	1.175	0.988	0.904	0.844	nucleus			GO:0005515 protein binding; GO:0005488 binding;				IPR019448; IPR022735; IPR001715;	EEIG1/EHBP1 N-terminal domain; Domain of unknown function DUF3585; Calponin homology domain;
G3I4L0	RNA-binding protein 4B OS=Cricetulus griseus OX=10029 GN=H671_3g10082 PE=4 SV=1	Up	1.2135	0.0222167	H671_3g10082	39.947	1.005	0.982	0.928	1.196	1.118	0.987	nucleus			GO:0097159 organic cyclic compound binding; GO:1901363 heterocyclic compound binding; GO:1901265 nucleoside phosphate binding; GO:0046914 transition metal ion binding; GO:0005488 binding; GO:0003676 nucleic acid binding; GO:0043167 ion binding; GO:0046872 metal ion binding; GO:0043169 cation binding; GO:0000166 nucleotide binding; GO:0008270 zinc ion binding; GO:0036094 small molecule binding;	K13187	RBM4; RNA-binding protein 4		IPR000504; IPR012677; IPR001878;	RNA recognition motif domain; Nucleotide-binding alpha-beta plait domain; Zinc finger, CCHC-type;
G3IG31	Protein FAM40A OS=Cricetulus griseus OX=10029 GN=I79_022708 PE=4 SV=1	Up	1.2795	0.0121141	I79_022708	64.094	0.825	0.834	0.825	1.068	1.054	1.035	extracellular
G3GUC8	Obg-like ATPase 1 OS=Cricetulus griseus OX=10029 GN=I79_001282 PE=4 SV=1	Down	0.769	0.0263199	I79_001282	31.939	1.134	1.222	1.073	0.93	0.878	0.991	mitochondria			GO:1901265 nucleoside phosphate binding; GO:0001882 nucleoside binding; GO:0043167 ion binding; GO:0000166 nucleotide binding; GO:0097159 organic cyclic compound binding; GO:1901363 heterocyclic compound binding; GO:0032549 ribonucleoside binding; GO:0097367 carbohydrate derivative binding; GO:0032553 ribonucleotide binding; GO:0005488 binding; GO:0032550 purine ribonucleoside binding; GO:0043168…	K19788	OLA1; obg-like ATPase 1		IPR006073; IPR031167; IPR027417; IPR023192;	GTP binding domain; OBG-type guanine nucleotide-binding (G) domain; P-loop containing nucleoside triphosphate hydrolase; TGS-like domain;
G3HEH3	EDC3 OS=Cricetulus griseus OX=10029 GN=CgPICR_013688 PE=4 SV=1	Up	1.271	0.0400236	CgPICR_013688	56.006	0.952	0.812	1.055	1.125	1.104	0.923	nucleus	GO:0006725 cellular aromatic compound metabolic process; GO:0060255 regulation of macromolecule metabolic process; GO:0048519 negative regulation of biological process; GO:0044237 cellular metabolic process; GO:0031086 nuclear-transcribed mRNA catabolic process, deadenylation-independent decay; GO:0071704 organic substance metabolic process; GO:0044270 cellular nitrogen compound catabolic process…		GO:0097159 organic cyclic compound binding; GO:1901363 heterocyclic compound binding; GO:0003729 mRNA binding; GO:0003723 RNA binding; GO:0005488 binding; GO:0003676 nucleic acid binding;	K12615	EDC3; enhancer of mRNA-decapping protein 3	cge03018 RNA degradation - Cricetulus griseus (Chinese hamster);	IPR034107; IPR025609; IPR004443; IPR019050; IPR025762;	Lsm16, N-terminal; Lsm14-like, N-terminal; YjeF N-terminal domain; FDF domain; DFDF domain;
G3HSD3	Zinc finger protein 532 OS=Cricetulus griseus OX=10029 GN=I79_013763 PE=4 SV=1	Up	1.41	0.0238298	I79_013763	23.654	1.144	0.771	0.784	1.176	1.018	0.913	nucleus			GO:0097159 organic cyclic compound binding; GO:1901363 heterocyclic compound binding; GO:0005488 binding; GO:0003676 nucleic acid binding; GO:0043167 ion binding; GO:0043169 cation binding; GO:0046872 metal ion binding;				IPR015880; IPR007087; IPR013087;	Zinc finger, C2H2-like; Zinc finger, C2H2; Zinc finger C2H2-type/integrase DNA-binding domain;
G3GY44	Myosin-10 OS=Cricetulus griseus OX=10029 GN=I79_002699 PE=3 SV=1	Up	1.431	0.0342418	I79_002699	229.04	1.182	0.736	0.786	1.086	1.089	0.976	cytoplasm		GO:0043229 intracellular organelle; GO:0043232 intracellular non-membrane-bounded organelle; GO:0044430 cytoskeletal part; GO:0044446 intracellular organelle part; GO:0032991 macromolecular complex; GO:0044424 intracellular part; GO:0005623 cell; GO:0015629 actin cytoskeleton; GO:0044422 organelle part; GO:0043228 non-membrane-bounded organelle; GO:0043226 organelle; GO:0005856 cytoskeleton; GO:0…	GO:0051015 actin filament binding; GO:0003774 motor activity; GO:1901265 nucleoside phosphate binding; GO:0016817 hydrolase activity, acting on acid anhydrides; GO:0016787 hydrolase activity; GO:0005515 protein binding; GO:0097159 organic cyclic compound binding; GO:1901363 heterocyclic compound binding; GO:0016462 pyrophosphatase activity; GO:0008092 cytoskeletal protein binding; GO:0003824 cata…	K10352	MYH; myosin heavy chain	cge04530 Tight junction - Cricetulus griseus (Chinese hamster);	IPR002928; IPR004009; IPR027417; IPR008989; IPR001609; IPR027401;	Myosin tail; Myosin, N-terminal, SH3-like; P-loop containing nucleoside triphosphate hydrolase; Myosin S1 fragment, N-terminal; Myosin head, motor domain; Myosin-like IQ motif-containing domain;
G3I1X8	Guanine nucleotide-binding protein G(I)/G(S)/G(T) subunit beta-1 OS=Cricetulus griseus OX=10029 GN=I79_017392 PE=4 SV=1	Down	0.741	0	I79_017392	37.364	1.226	1.249	1.144	0.909	0.925	0.984	cytoplasm	GO:0050794 regulation of cellular process; GO:0044700 single organism signaling; GO:0051716 cellular response to stimulus; GO:0007165 signal transduction; GO:0050789 regulation of biological process; GO:0007154 cell communication; GO:0044699 single-organism process; GO:0023052 signaling; GO:0050896 response to stimulus; GO:0009987 cellular process; GO:0065007 biological regulation;		GO:0005515 protein binding; GO:0005488 binding;	K04536	GNB1; guanine nucleotide-binding protein G(I)/G(S)/G(T) subunit beta-1	cge04014 Ras signaling pathway - Cricetulus griseus (Chinese hamster); cge04062 Chemokine signaling pathway - Cricetulus griseus (Chinese hamster); cge04151 PI3K-Akt signaling pathway - Cricetulus griseus (Chinese hamster); cge04371 Apelin signaling pathway - Cricetulus griseus (Chinese hamster); cge04713 Circadian entrainment - Cricetulus griseus (Chinese hamster); cge04723 Retrograde endocannab…	IPR017986; IPR015943; IPR001632;	WD40-repeat-containing domain; WD40/YVTN repeat-like-containing domain; G-protein, beta subunit;
G3IMY2	Solute carrier family 12 member 7 OS=Cricetulus griseus OX=10029 GN=I79_025289 PE=4 SV=1	Down	0.8255	0.0102483	I79_025289	57.857	0.963	1.164	1.013	0.867	0.874	1.078	plasma membrane	GO:0098661 inorganic anion transmembrane transport; GO:0016043 cellular component organization; GO:0065008 regulation of biological quality; GO:0034220 ion transmembrane transport; GO:0098660 inorganic ion transmembrane transport; GO:0044763 single-organism cellular process; GO:0044699 single-organism process; GO:0019725 cellular homeostasis; GO:0006821 chloride transport; GO:0098656 anion transm…	GO:0016020 membrane; GO:0031226 intrinsic component of plasma membrane; GO:0044459 plasma membrane part; GO:0044425 membrane part; GO:0044464 cell part; GO:0071944 cell periphery; GO:0031224 intrinsic component of membrane; GO:0005887 integral component of plasma membrane; GO:0005623 cell; GO:0016021 integral component of membrane; GO:0005886 plasma membrane;	GO:0015294 solute:cation symporter activity; GO:0022804 active transmembrane transporter activity; GO:0015291 secondary active transmembrane transporter activity; GO:0015075 ion transmembrane transporter activity; GO:0015379 potassium:chloride symporter activity; GO:0022853 active ion transmembrane transporter activity; GO:0015293 symporter activity; GO:0022892 substrate-specific transporter acti…	K14427	SLC12A4_5_6, KCC; solute carrier family 12 (potassium/chloride transporter), member 4/5/6		IPR004841;	Amino acid permease/ SLC12A domain;
G3GZ11	Solute carrier family 22 member 23 OS=Cricetulus griseus OX=10029 GN=I79_003062 PE=4 SV=1	Up	1.9205	0.0309685	I79_003062	58.487	0.684	0.58	1.068	1.207	1.204	0.956	plasma membrane	GO:0006810 transport; GO:0055085 transmembrane transport; GO:0051179 localization; GO:0051234 establishment of localization;	GO:0031224 intrinsic component of membrane; GO:0016020 membrane; GO:0016021 integral component of membrane; GO:0044425 membrane part;	GO:0022857 transmembrane transporter activity; GO:0005215 transporter activity;	K08215	SLC22A23; MFS transporter, OCT family, solute carrier family 22 (organic anion transporter), member 23		IPR020846;	Major facilitator superfamily domain;
G3HA14	Tyrosine-protein kinase BAZ1B (Fragment) OS=Cricetulus griseus OX=10029 GN=I79_007253 PE=4 SV=1	Up	1.2335	0.0101338	I79_007253	160.48	0.831	0.93	0.963	0.991	0.953	1.036	nucleus	GO:0016310 phosphorylation; GO:0008152 metabolic process; GO:0044237 cellular metabolic process; GO:0006793 phosphorus metabolic process; GO:0009987 cellular process; GO:0006796 phosphate-containing compound metabolic process;	GO:0043226 organelle; GO:0043231 intracellular membrane-bounded organelle; GO:0043229 intracellular organelle; GO:0005634 nucleus; GO:0044464 cell part; GO:0005622 intracellular; GO:0044424 intracellular part; GO:0043227 membrane-bounded organelle; GO:0005623 cell;	GO:0016301 kinase activity; GO:0046914 transition metal ion binding; GO:0003824 catalytic activity; GO:0005488 binding; GO:0043167 ion binding; GO:0043169 cation binding; GO:0046872 metal ion binding; GO:0005515 protein binding; GO:0008270 zinc ion binding; GO:0016740 transferase activity; GO:0016772 transferase activity, transferring phosphorus-containing groups;	K11658	BAZ1B, WSTF; bromodomain adjacent to zinc finger domain protein 1B		IPR001841; IPR001965; IPR001487; IPR018501; IPR028942; IPR013083; IPR013136; IPR011011; IPR028941; IPR019787;	Zinc finger, RING-type; Zinc finger, PHD-type; Bromodomain; DDT domain; WHIM1 domain; Zinc finger, RING/FYVE/PHD-type; WSTF/Acf1/Cbp146; Zinc finger, FYVE/PHD-type; WHIM2 domain; Zinc finger, PHD-finger;
G3H1P5	WD repeat-containing protein 22 OS=Cricetulus griseus OX=10029 GN=I79_004055 PE=4 SV=1	Down	0.707	0.0410184	I79_004055	94.847	1.023	0.917	0.743	1.205	1.081	0.974	nucleus			GO:0005515 protein binding; GO:0005488 binding;	K11800	WDR22, BCRP2; WD repeat-containing protein 22		IPR017986; IPR015943;	WD40-repeat-containing domain; WD40/YVTN repeat-like-containing domain;
G3HCI2	E3 ubiquitin-protein ligase UHRF1 OS=Cricetulus griseus OX=10029 GN=I79_008193 PE=4 SV=1	Up	1.275	0.000784314	I79_008193	88.095	1.128	1.012	1.004	1.019	0.961	1.044	nucleus		GO:0043226 organelle; GO:0043231 intracellular membrane-bounded organelle; GO:0043229 intracellular organelle; GO:0005634 nucleus; GO:0044464 cell part; GO:0005622 intracellular; GO:0044424 intracellular part; GO:0043227 membrane-bounded organelle; GO:0005623 cell;	GO:0042393 histone binding; GO:0046914 transition metal ion binding; GO:0003824 catalytic activity; GO:0005488 binding; GO:0016874 ligase activity; GO:0043167 ion binding; GO:0043169 cation binding; GO:0046872 metal ion binding; GO:0005515 protein binding; GO:0008270 zinc ion binding;	K10638	UHRF1, NP95; E3 ubiquitin-protein ligase UHRF1 [EC:2.3.2.27]		IPR015947; IPR001841; IPR001965; IPR014722; IPR003105; IPR013083; IPR029071; IPR000626; IPR011011; IPR021991; IPR019787;	PUA-like domain; Zinc finger, RING-type; Zinc finger, PHD-type; Ribosomal protein L2 domain 2; SRA-YDG; Zinc finger, RING/FYVE/PHD-type; Ubiquitin-related domain; Ubiquitin domain; Zinc finger, FYVE/PHD-type; UHRF1, tandem tudor domain; Zinc finger, PHD-finger;
G3IG78	Protein GPR107 OS=Cricetulus griseus OX=10029 GN=I79_022759 PE=4 SV=1	Up	1.281	0.0078064	I79_022759	62.003	1.321	0.941	1.018	1.093	1.071	0.865	plasma membrane		GO:0031224 intrinsic component of membrane; GO:0016020 membrane; GO:0016021 integral component of membrane; GO:0044425 membrane part;		K22985
G3HTF6	Inositol polyphosphate 5-phosphatase K OS=Cricetulus griseus OX=10029 GN=I79_014181 PE=4 SV=1	Up	1.437	0.0514962	I79_014181	52.363	1.038	0.998	0.981	0.996	0.994	1.047	mitochondria	GO:0046486 glycerolipid metabolic process; GO:0044763 single-organism cellular process; GO:0044699 single-organism process; GO:0046839 phospholipid dephosphorylation; GO:0044255 cellular lipid metabolic process; GO:0044238 primary metabolic process; GO:0016311 dephosphorylation; GO:0044237 cellular metabolic process; GO:0006796 phosphate-containing compound metabolic process; GO:0071704 organic s…		GO:0016787 hydrolase activity; GO:0003824 catalytic activity;	K01106	E3.1.3.56; inositol-1,4,5-trisphosphate 5-phosphatase [EC:3.1.3.56]	cge00562 Inositol phosphate metabolism - Cricetulus griseus (Chinese hamster); cge01100 Metabolic pathways - Cricetulus griseus (Chinese hamster); cge04070 Phosphatidylinositol signaling system - Cricetulus griseus (Chinese hamster);	IPR000300; IPR005135;	Inositol polyphosphate-related phosphatase; Endonuclease/exonuclease/phosphatase;
G3HFG0	Importin-13 OS=Cricetulus griseus OX=10029 GN=I79_009300 PE=4 SV=1	Down	0.7815	0.0486948	I79_009300	108.36	0.973	0.891	0.938	0.914	0.947	1.102	plasma membrane	GO:0045184 establishment of protein localization; GO:0006810 transport; GO:0046907 intracellular transport; GO:0070727 cellular macromolecule localization; GO:0051649 establishment of localization in cell; GO:0006886 intracellular protein transport; GO:0071702 organic substance transport; GO:0008104 protein localization; GO:0033036 macromolecule localization; GO:0034613 cellular protein localizat…	GO:0005623 cell; GO:0005622 intracellular; GO:0044464 cell part;	GO:0031267 small GTPase binding; GO:0017016 Ras GTPase binding; GO:0005488 binding; GO:0005515 protein binding; GO:0008536 Ran GTPase binding; GO:0051020 GTPase binding; GO:0019899 enzyme binding;				IPR001494; IPR011989; IPR013598; IPR016024;	Importin-beta, N-terminal domain; Armadillo-like helical; Exportin-1/Importin-beta-like; Armadillo-type fold;
G3I9M0	Zinc finger protein 592 OS=Cricetulus griseus OX=10029 GN=I79_020272 PE=4 SV=1	Down	0.823	0.0170109	I79_020272	138.13	0.934	1.126	1.277	0.782	0.935	0.978	nucleus			GO:0097159 organic cyclic compound binding; GO:1901363 heterocyclic compound binding; GO:0005488 binding; GO:0003676 nucleic acid binding; GO:0043167 ion binding; GO:0043169 cation binding; GO:0046872 metal ion binding;	K19325	ZNF592; zinc finger protein 592		IPR015880; IPR007087; IPR013087;	Zinc finger, C2H2-like; Zinc finger, C2H2; Zinc finger C2H2-type/integrase DNA-binding domain;
G3GZX9	Zinc finger FYVE domain-containing protein 27 OS=Cricetulus griseus OX=10029 GN=I79_003427 PE=4 SV=1	Up	1.23	0.0353659	I79_003427	45.168	1.076	1.164	1.008	0.984	1.094	0.904	plasma membrane		GO:0031224 intrinsic component of membrane; GO:0016020 membrane; GO:0016021 integral component of membrane; GO:0044425 membrane part;	GO:0046872 metal ion binding; GO:0043169 cation binding; GO:0005488 binding; GO:0043167 ion binding;	K19368	ZFYVE27; protrudin	cge04144 Endocytosis - Cricetulus griseus (Chinese hamster);	IPR000306; IPR017455; IPR013083; IPR011011;	FYVE zinc finger; Zinc finger, FYVE-related; Zinc finger, RING/FYVE/PHD-type; Zinc finger, FYVE/PHD-type;
G3HKS3	Coiled-coil domain-containing protein 12 OS=Cricetulus griseus OX=10029 GN=I79_011303 PE=4 SV=1	Up	1.2305	0.0190979	I79_011303	18.952	0.968	1.006	0.938	1.003	1.01	0.997	nucleus				K12871	CCDC12; coiled-coil domain-containing protein 12	cge03040 Spliceosome - Cricetulus griseus (Chinese hamster);
G3HYI1	"Isochorismatase domain-containing protein 2A, mitochondrial OS=Cricetulus griseus OX=10029 GN=I79_016114 PE=4 SV=1"	Down	0.808	0.0218812	I79_016114	11.89	1.119	1.045	0.987	0.946	1.038	0.933	cytoplasm,nucleus	GO:0008152 metabolic process;		GO:0003824 catalytic activity;				IPR000868;	Isochorismatase-like;
G3IKV4	COBW domain-containing protein 1 OS=Cricetulus griseus OX=10029 GN=I79_024508 PE=4 SV=1	Up	1.275	0.0164706	I79_024508	9.8072	0.916	0.951	0.958	0.794	0.804	1.009	cytoplasm							IPR011629;	Cobalamin (vitamin B12) biosynthesis CobW-like, C-terminal;
G3HP11	Protein NipSnap-like 1 OS=Cricetulus griseus OX=10029 GN=I79_012514 PE=4 SV=1	Down	0.717	0.0209205	I79_012514	18.042	1.103	1.16	1.112	0.93	0.968	0.964	cytoplasm							IPR012577; IPR011008;	NIPSNAP; Dimeric alpha-beta barrel;
G3HAL0	Triple functional domain protein OS=Cricetulus griseus OX=10029 GN=I79_007469 PE=4 SV=1	Up	1.3125	0.00114286	I79_007469	128.8	1.099	1.115	0.946	1.003	1.033	1.039	nucleus	GO:0050794 regulation of cellular process; GO:0016310 phosphorylation; GO:0023051 regulation of signaling; GO:0044267 cellular protein metabolic process; GO:0046578 regulation of Ras protein signal transduction; GO:0044237 cellular metabolic process; GO:0006796 phosphate-containing compound metabolic process; GO:0071704 organic substance metabolic process; GO:0008152 metabolic process; GO:0010646…		GO:0016301 kinase activity; GO:0016773 phosphotransferase activity, alcohol group as acceptor; GO:0005085 guanyl-nucleotide exchange factor activity; GO:0003824 catalytic activity; GO:0005488 binding; GO:0005088 Ras guanyl-nucleotide exchange factor activity; GO:0005515 protein binding; GO:0004674 protein serine/threonine kinase activity; GO:0004672 protein kinase activity; GO:0098772 molecular f…	K08810	TRIO; triple functional domain protein [EC:2.7.11.1]		IPR001452; IPR011993; IPR000219; IPR001849;	SH3 domain; PH domain-like; Dbl homology (DH) domain; Pleckstrin homology domain;
G3HM53	Acetolactate synthase-like protein OS=Cricetulus griseus OX=10029 GN=I79_011801 PE=3 SV=1	Down	0.78	0.0358974	I79_011801	68	1.08	1.201	0.986	1.098	1.066	0.979	plasma membrane		GO:0031224 intrinsic component of membrane; GO:0016020 membrane; GO:0016021 integral component of membrane; GO:0044425 membrane part;	GO:0000287 magnesium ion binding; GO:0019842 vitamin binding; GO:0043167 ion binding; GO:0048037 cofactor binding; GO:1901681 sulfur compound binding; GO:0030976 thiamine pyrophosphate binding; GO:1901363 heterocyclic compound binding; GO:0097159 organic cyclic compound binding; GO:0003824 catalytic activity; GO:0005488 binding; GO:0043169 cation binding; GO:0046872 metal ion binding; GO:0043168 …	K11259	ILVBL; acetolactate synthase-like protein [EC:2.2.1.-]		IPR012000; IPR029035; IPR029061; IPR012001; IPR011766;	Thiamine pyrophosphate enzyme, central domain; DHS-like NAD/FAD-binding domain; Thiamin diphosphate-binding fold; Thiamine pyrophosphate enzyme, N-terminal TPP-binding domain; Thiamine pyrophosphate enzyme, C-terminal TPP-binding;
G3IIH3	Eukaryotic translation initiation factor 4E OS=Cricetulus griseus OX=10029 GN=I79_023644 PE=3 SV=1	Down	0.712	0.0533708	I79_023644	13.403	1.082	0.897	0.888	1.005	1.026	1.083	extracellular	GO:0006518 peptide metabolic process; GO:0043043 peptide biosynthetic process; GO:0044267 cellular protein metabolic process; GO:0006807 nitrogen compound metabolic process; GO:0009058 biosynthetic process; GO:0043603 cellular amide metabolic process; GO:0044238 primary metabolic process; GO:1901566 organonitrogen compound biosynthetic process; GO:0044237 cellular metabolic process; GO:1901576 or…	GO:0044424 intracellular part; GO:0005623 cell; GO:0044464 cell part; GO:0005622 intracellular; GO:0005737 cytoplasm;	GO:0097159 organic cyclic compound binding; GO:1901363 heterocyclic compound binding; GO:0003723 RNA binding; GO:0008135 translation factor activity, RNA binding; GO:0005488 binding; GO:0003676 nucleic acid binding; GO:0003743 translation initiation factor activity;	K03259	EIF4E; translation initiation factor 4E	cge01521 EGFR tyrosine kinase inhibitor resistance - Cricetulus griseus (Chinese hamster); cge03013 RNA transport - Cricetulus griseus (Chinese hamster); cge04066 HIF-1 signaling pathway - Cricetulus griseus (Chinese hamster); cge04150 mTOR signaling pathway - Cricetulus griseus (Chinese hamster); cge04151 PI3K-Akt signaling pathway - Cricetulus griseus (Chinese hamster); cge04211 Longevity regul…
G3HK40	Protein LYRIC (Fragment) OS=Cricetulus griseus OX=10029 GN=I79_011053 PE=4 SV=1	Up	1.2855	0.0375146	I79_011053	27.705	0.906	1.041	1.014	0.87	0.789	1.064	nucleus	GO:0050794 regulation of cellular process; GO:0010941 regulation of cell death; GO:0043069 negative regulation of programmed cell death; GO:0023051 regulation of signaling; GO:0043067 regulation of programmed cell death; GO:1902533 positive regulation of intracellular signal transduction; GO:0048519 negative regulation of biological process; GO:0048523 negative regulation of cellular process; GO:…
G3HHP8	Retinoic acid-induced protein 1 OS=Cricetulus griseus OX=10029 GN=I79_010154 PE=4 SV=1	Up	1.431	0.00279525	I79_010154	187.62	0.972	1.065	1.009	0.984	0.996	0.988	nucleus				K19749	RAI1; retinoic acid-induced protein 1
G3HQH7	Olfactomedin-like protein 3 OS=Cricetulus griseus OX=10029 GN=I79_013079 PE=4 SV=1	Up	1.27	0.0102362	I79_013079	45.951	1.011	0.76	0.816	0.695	0.76	0.898	extracellular							IPR003112;	Olfactomedin-like domain;
G3H5M8	HEAT repeat-containing protein 3 OS=Cricetulus griseus OX=10029 GN=I79_005614 PE=4 SV=1	Up	1.249	0.0568455	I79_005614	61.081	1.205	0.921	0.95	1.057	1.02	0.925	mitochondria			GO:0005488 binding;				IPR011989; IPR016024;	Armadillo-like helical; Armadillo-type fold;
G3I2V2	Gamma-tubulin complex component 6 OS=Cricetulus griseus OX=10029 GN=I79_017746 PE=4 SV=1	Up	1.351	0.0569948	I79_017746	190.51	1.182	0.864	0.875	1.097	1.12	0.861	nucleus	GO:0044085 cellular component biogenesis; GO:0034622 cellular macromolecular complex assembly; GO:0016043 cellular component organization; GO:0071822 protein complex subunit organization; GO:0031109 microtubule polymerization or depolymerization; GO:0044763 single-organism cellular process; GO:0044699 single-organism process; GO:0007017 microtubule-based process; GO:0043933 macromolecular complex…	GO:0043229 intracellular organelle; GO:0000922 spindle pole; GO:0043232 intracellular non-membrane-bounded organelle; GO:0044430 cytoskeletal part; GO:0044446 intracellular organelle part; GO:0044424 intracellular part; GO:0005623 cell; GO:0005819 spindle; GO:0044422 organelle part; GO:0043228 non-membrane-bounded organelle; GO:0005856 cytoskeleton; GO:0043226 organelle; GO:0005815 microtubule or…	GO:0015631 tubulin binding; GO:0043015 gamma-tubulin binding; GO:0005515 protein binding; GO:0008092 cytoskeletal protein binding; GO:0005488 binding;	K16573	TUBGCP6, GCP6; gamma-tubulin complex component 6
G3HPK0	Hydroxysteroid dehydrogenase-like protein 2 OS=Cricetulus griseus OX=10029 GN=I79_012714 PE=4 SV=1	Up	1.245	0.0250602	I79_012714	56.337	0.715	1.182	1.013	1.051	0.855	1.111	cytoplasm							IPR003033; IPR016040;	SCP2 sterol-binding domain; NAD(P)-binding domain;
G3HZC6	1-acyl-sn-glycerol-3-phosphate acyltransferase OS=Cricetulus griseus OX=10029 GN=H671_1g3844 PE=3 SV=1	Down	0.768	0.0442188	H671_1g3844	36.212	0.834	0.976	0.975	0.86	0.851	1.086	plasma membrane	GO:0044711 single-organism biosynthetic process; GO:0044763 single-organism cellular process; GO:0008654 phospholipid biosynthetic process; GO:0044699 single-organism process; GO:0009058 biosynthetic process; GO:0044255 cellular lipid metabolic process; GO:0044238 primary metabolic process; GO:0044237 cellular metabolic process; GO:1901576 organic substance biosynthetic process; GO:0006796 phosph…	GO:0031224 intrinsic component of membrane; GO:0016020 membrane; GO:0016021 integral component of membrane; GO:0044425 membrane part;	GO:0016746 transferase activity, transferring acyl groups; GO:0003841 1-acylglycerol-3-phosphate O-acyltransferase activity; GO:0003824 catalytic activity; GO:0016411 acylglycerol O-acyltransferase activity; GO:0042171 lysophosphatidic acid acyltransferase activity; GO:0071617 lysophospholipid acyltransferase activity; GO:0016740 transferase activity; GO:0016747 transferase activity, transferring…	K13509	AGPAT1_2; lysophosphatidate acyltransferase [EC:2.3.1.51]	cge00561 Glycerolipid metabolism - Cricetulus griseus (Chinese hamster); cge00564 Glycerophospholipid metabolism - Cricetulus griseus (Chinese hamster); cge01100 Metabolic pathways - Cricetulus griseus (Chinese hamster); cge04072 Phospholipase D signaling pathway - Cricetulus griseus (Chinese hamster); cge04975 Fat digestion and absorption - Cricetulus griseus (Chinese hamster);	IPR002123; IPR004552;	Phospholipid/glycerol acyltransferase; 1-acyl-sn-glycerol-3-phosphate acyltransferase;
G3HQ73	YTH domain family protein 3 OS=Cricetulus griseus OX=10029 GN=I79_012967 PE=4 SV=1	Down	0.808	0.0378713	I79_012967	64.443	0.894	1.031	1.044	1.05	1.086	0.962	nucleus			GO:0097159 organic cyclic compound binding; GO:1901363 heterocyclic compound binding; GO:0003723 RNA binding; GO:0005488 binding; GO:0003676 nucleic acid binding;	K20102	YTHDF; YTH domain-containing family protein		IPR007275;	YTH domain;
G3HDD0	DHRS1 OS=Cricetulus griseus OX=10029 GN=CgPICR_007606 PE=4 SV=1	Up	1.2452	0.0406307	CgPICR_007606	33.919	0.824	0.655	0.822	1.124	1.983	0.894	extracellular				K11163	DHRS1; dehydrogenase/reductase SDR family member 1 [EC:1.1.-.-]		IPR016040;	NAD(P)-binding domain;
G3H3K5	Zinc finger protein 281 OS=Cricetulus griseus OX=10029 GN=I79_004853 PE=4 SV=1	Up	1.2765	0.00744223	I79_004853	87.711	1.229	1.186	1.029	0.828	0.889	1.024	nucleus			GO:0097159 organic cyclic compound binding; GO:1901363 heterocyclic compound binding; GO:0005488 binding; GO:0003676 nucleic acid binding; GO:0043167 ion binding; GO:0043169 cation binding; GO:0046872 metal ion binding;				IPR015880; IPR007087; IPR013087;	Zinc finger, C2H2-like; Zinc finger, C2H2; Zinc finger C2H2-type/integrase DNA-binding domain;
G3GVP9	Cell division cycle protein 123-like OS=Cricetulus griseus OX=10029 GN=I79_001796 PE=4 SV=1	Up	1.2775	0.0168297	I79_001796	39.889	1.028	0.986	1.037	1.035	1.053	0.967	extracellular	GO:0044763 single-organism cellular process; GO:0044699 single-organism process; GO:0051301 cell division; GO:0009987 cellular process; GO:0007049 cell cycle;
G3IAK8	Glycerol kinase OS=Cricetulus griseus OX=10029 GN=I79_020631 PE=3 SV=1	Up	1.3905	0.0427904	I79_020631	59.801	1.149	1.102	0.964	0.91	1.035	0.984	cytoplasm	GO:0016310 phosphorylation; GO:0008152 metabolic process; GO:0006793 phosphorus metabolic process; GO:0052646 alditol phosphate metabolic process; GO:0019637 organophosphate metabolic process; GO:1901135 carbohydrate derivative metabolic process; GO:0006072 glycerol-3-phosphate metabolic process; GO:0005975 carbohydrate metabolic process; GO:0044238 primary metabolic process; GO:0009987 cellular …	GO:0031224 intrinsic component of membrane; GO:0016020 membrane; GO:0016021 integral component of membrane; GO:0044425 membrane part;	GO:0004370 glycerol kinase activity; GO:0016301 kinase activity; GO:0016773 phosphotransferase activity, alcohol group as acceptor; GO:0003824 catalytic activity; GO:0016740 transferase activity; GO:0016772 transferase activity, transferring phosphorus-containing groups;	K00864	glpK, GK; glycerol kinase [EC:2.7.1.30]	cge00561 Glycerolipid metabolism - Cricetulus griseus (Chinese hamster); cge01100 Metabolic pathways - Cricetulus griseus (Chinese hamster); cge03320 PPAR signaling pathway - Cricetulus griseus (Chinese hamster);	IPR018484; IPR018485;	Carbohydrate kinase, FGGY, N-terminal; Carbohydrate kinase, FGGY, C-terminal;
G3HKG3	Dachshund-like 1 (Fragment) OS=Cricetulus griseus OX=10029 GN=I79_011183 PE=4 SV=1	Up	1.264	0.0403481	I79_011183	34.831	0.981	0.959	0.981	1.08	0.999	1.099	nucleus
G3HXK8	Prenylcysteine oxidase OS=Cricetulus griseus OX=10029 GN=I79_015733 PE=3 SV=1	Down	0.7775	0.0508039	I79_015733	56.543	1.437	0.932	1.437	0.818	1.193	1.024	endoplasmic reticulum	GO:0044699 single-organism process; GO:0044237 cellular metabolic process; GO:0000096 sulfur amino acid metabolic process; GO:0071704 organic substance metabolic process; GO:0008152 metabolic process; GO:0006520 cellular amino acid metabolic process; GO:0006575 cellular modified amino acid metabolic process; GO:0044248 cellular catabolic process; GO:0030328 prenylcysteine catabolic process; GO:00…		GO:0001735 prenylcysteine oxidase activity; GO:0016667 oxidoreductase activity, acting on a sulfur group of donors; GO:0003824 catalytic activity; GO:0016670 oxidoreductase activity, acting on a sulfur group of donors, oxygen as acceptor; GO:0016491 oxidoreductase activity;	K05906	PCYOX1, FCLY; prenylcysteine oxidase / farnesylcysteine lyase [EC:1.8.3.5 1.8.3.6]	cge00900 Terpenoid backbone biosynthesis - Cricetulus griseus (Chinese hamster);	IPR010795; IPR023753;	Prenylcysteine lyase; FAD/NAD(P)-binding domain;
G3HZD8	Protein Dom3Z OS=Cricetulus griseus OX=10029 GN=I79_016436 PE=4 SV=1	Up	1.2485	0.00921105	I79_016436	23.943	1.024	0.929	1.024	1.049	0.934	0.924	extracellular				K14845	RAI1, DOM3Z; RAT1-interacting protein		IPR013961;	RAI1-like;
G3HN29	Pre-mRNA-splicing regulator WTAP (Fragment) OS=Cricetulus griseus OX=10029 GN=I79_012160 PE=4 SV=1	Up	1.2025	0.0561331	I79_012160	37.209	1.015	1.03	0.948	0.927	0.959	1.071	nucleus	GO:0050794 regulation of cellular process; GO:0000381 regulation of alternative mRNA splicing, via spliceosome; GO:0006725 cellular aromatic compound metabolic process; GO:0060255 regulation of macromolecule metabolic process; GO:0019219 regulation of nucleobase-containing compound metabolic process; GO:0009451 RNA modification; GO:0044237 cellular metabolic process; GO:0032259 methylation; GO:00…	GO:0043226 organelle; GO:0043231 intracellular membrane-bounded organelle; GO:0043229 intracellular organelle; GO:0005634 nucleus; GO:0044464 cell part; GO:0005622 intracellular; GO:0044424 intracellular part; GO:0043227 membrane-bounded organelle; GO:0005623 cell;		K22824
G3I3C7	Putative allantoicase OS=Cricetulus griseus OX=10029 GN=I79_017931 PE=4 SV=1	Down	0.746	0.036193	I79_017931	80.219	0.998	1.01	0.895	0.866	0.875	0.967	cytoplasm	GO:0006518 peptide metabolic process; GO:0000256 allantoin catabolic process; GO:0044267 cellular protein metabolic process; GO:0009058 biosynthetic process; GO:0000255 allantoin metabolic process; GO:1901566 organonitrogen compound biosynthetic process; GO:0044237 cellular metabolic process; GO:0043605 cellular amide catabolic process; GO:0071704 organic substance metabolic process; GO:0044270 c…	GO:0005840 ribosome; GO:0043229 intracellular organelle; GO:0043232 intracellular non-membrane-bounded organelle; GO:0005737 cytoplasm; GO:0032991 macromolecular complex; GO:0044424 intracellular part; GO:0005623 cell; GO:0005581 collagen trimer; GO:0043228 non-membrane-bounded organelle; GO:0043226 organelle; GO:0005622 intracellular; GO:0044464 cell part; GO:1990904 ribonucleoprotein complex; G…	GO:0016787 hydrolase activity; GO:0003824 catalytic activity; GO:0003735 structural constituent of ribosome; GO:0005198 structural molecule activity; GO:0004037 allantoicase activity; GO:0016810 hydrolase activity, acting on carbon-nitrogen (but not peptide) bonds; GO:0016813 hydrolase activity, acting on carbon-nitrogen (but not peptide) bonds, in linear amidines;	K01477	alc, ALLC; allantoicase [EC:3.5.3.4]	cge00230 Purine metabolism - Cricetulus griseus (Chinese hamster); cge01100 Metabolic pathways - Cricetulus griseus (Chinese hamster);	IPR001304; IPR016187; IPR015908; IPR033990; IPR016186; IPR008979;	C-type lectin-like; C-type lectin fold; Allantoicase domain; Collectin, C-type lectin-like domain; C-type lectin-like/link domain; Galactose-binding domain-like;
G3IPB8	SWI/SNF-related matrix-associated actin-dependent regulator chromatin subfamily E member 1 (Fragment) OS=Cricetulus griseus OX=10029 GN=I79_025824 PE=4 SV=1	Up	1.345	0.0453532	I79_025824	16.503	0.916	0.965	0.989	0.961	0.914	0.98	cytoplasm,nucleus	GO:0016043 cellular component organization; GO:0006338 chromatin remodeling; GO:0051276 chromosome organization; GO:0006996 organelle organization; GO:0006325 chromatin organization; GO:0043044 ATP-dependent chromatin remodeling; GO:0009987 cellular process; GO:0071840 cellular component organization or biogenesis;	GO:0043229 intracellular organelle; GO:0044446 intracellular organelle part; GO:0032991 macromolecular complex; GO:0044424 intracellular part; GO:0070603 SWI/SNF superfamily-type complex; GO:0005623 cell; GO:0044422 organelle part; GO:0043231 intracellular membrane-bounded organelle; GO:0043226 organelle; GO:0005634 nucleus; GO:0005622 intracellular; GO:0044464 cell part; GO:0043227 membrane-boun…	GO:0097159 organic cyclic compound binding; GO:1901363 heterocyclic compound binding; GO:0003677 DNA binding; GO:0005488 binding; GO:0003676 nucleic acid binding;	K11651	SMARCE1; SWI/SNF-related matrix-associated actin-dependent regulator of chromatin subfamily E, member 1	cge04714 Thermogenesis - Cricetulus griseus (Chinese hamster); cge05225 Hepatocellular carcinoma - Cricetulus griseus (Chinese hamster);	IPR009071;	High mobility group box domain;
G3HCH1	Dipeptidyl peptidase 9 OS=Cricetulus griseus OX=10029 GN=I79_008181 PE=3 SV=1	Down	0.8285	0.0006035	I79_008181	89.718	1.078	1.09	0.91	0.871	1.03	0.975	cytoplasm	GO:0006508 proteolysis; GO:0008152 metabolic process; GO:0043170 macromolecule metabolic process; GO:0019538 protein metabolic process; GO:0044238 primary metabolic process; GO:0071704 organic substance metabolic process;		GO:0070011 peptidase activity, acting on L-amino acid peptides; GO:0016787 hydrolase activity; GO:0008233 peptidase activity; GO:0003824 catalytic activity; GO:0017171 serine hydrolase activity; GO:0008236 serine-type peptidase activity;	K08656	DPP9; dipeptidyl-peptidase 9 [EC:3.4.14.5]		IPR001375; IPR029058; IPR002469;	Peptidase S9, prolyl oligopeptidase, catalytic domain; Alpha/Beta hydrolase fold; Dipeptidylpeptidase IV, N-terminal domain;
G3HJX4	TKTL2 OS=Cricetulus griseus OX=10029 GN=CgPICR_019767 PE=4 SV=1	Up	1.264	0.00632911	CgPICR_019767	68.23	1.05	0.94	0.941	1.08	1.047	0.949	cytoplasm	GO:0008152 metabolic process;		GO:0016740 transferase activity; GO:0003824 catalytic activity; GO:0004802 transketolase activity; GO:0016744 transferase activity, transferring aldehyde or ketonic groups;	K00615	E2.2.1.1, tktA, tktB; transketolase [EC:2.2.1.1]	cge00030 Pentose phosphate pathway - Cricetulus griseus (Chinese hamster); cge01100 Metabolic pathways - Cricetulus griseus (Chinese hamster); cge01200 Carbon metabolism - Cricetulus griseus (Chinese hamster); cge01230 Biosynthesis of amino acids - Cricetulus griseus (Chinese hamster);	IPR005474; IPR009014; IPR033248; IPR005475; IPR029061;	Transketolase, N-terminal; Transketolase C-terminal/Pyruvate-ferredoxin oxidoreductase domain II; Transketolase, C-terminal domain; Transketolase-like, pyrimidine-binding domain; Thiamin diphosphate-binding fold;
G3GTG0	Immature colon carcinoma transcript 1 protein OS=Cricetulus griseus OX=10029 GN=I79_000944 PE=4 SV=1	Up	1.206	0.0136982	I79_000944	23.967	0.814	0.977	0.7	1.104	0.947	0.909	cytoplasm,nucleus	GO:0016043 cellular component organization; GO:0006518 peptide metabolic process; GO:0044267 cellular protein metabolic process; GO:0044699 single-organism process; GO:0009058 biosynthetic process; GO:1901566 organonitrogen compound biosynthetic process; GO:0044237 cellular metabolic process; GO:0071704 organic substance metabolic process; GO:0043241 protein complex disassembly; GO:0008152 metabo…		GO:0097159 organic cyclic compound binding; GO:0008079 translation termination factor activity; GO:1901363 heterocyclic compound binding; GO:0003723 RNA binding; GO:0008135 translation factor activity, RNA binding; GO:0005488 binding; GO:0003676 nucleic acid binding; GO:0003747 translation release factor activity;	K15033	ICT1; peptidyl-tRNA hydrolase ICT1 [EC:3.1.1.29]		IPR000352;	Peptide chain release factor class I/class II;
G3GR82	Aldo-keto reductase family 1 member C21 (Fragment) OS=Cricetulus griseus OX=10029 GN=I79_000025 PE=4 SV=1	Down	0.828	0.0105797	I79_000025	87.273	0.998	1.047	0.998	1.094	1.132	1.122	cytoplasm	GO:0044699 single-organism process; GO:0008152 metabolic process; GO:0055114 oxidation-reduction process; GO:0044710 single-organism metabolic process;	GO:0031224 intrinsic component of membrane; GO:0016020 membrane; GO:0016021 integral component of membrane; GO:0044425 membrane part;	GO:0003824 catalytic activity; GO:0016491 oxidoreductase activity;				IPR023210;	NADP-dependent oxidoreductase domain;
G3GUW5	5'-AMP-activated protein kinase subunit gamma-1 OS=Cricetulus griseus OX=10029 GN=CgPICR_014324 PE=4 SV=1	Up	1.392	0.0387931	CgPICR_014324	11.882	1.021	0.94	1.021	1.019	0.988	1.011	cytoplasm	GO:0016310 phosphorylation; GO:0008152 metabolic process; GO:0044237 cellular metabolic process; GO:0006793 phosphorus metabolic process; GO:0009987 cellular process; GO:0006796 phosphate-containing compound metabolic process;		GO:0016301 kinase activity; GO:0003824 catalytic activity; GO:0016740 transferase activity; GO:0016772 transferase activity, transferring phosphorus-containing groups;	K07200	PRKAG; 5'-AMP-activated protein kinase, regulatory gamma subunit	cge04068 FoxO signaling pathway - Cricetulus griseus (Chinese hamster); cge04152 AMPK signaling pathway - Cricetulus griseus (Chinese hamster); cge04211 Longevity regulating pathway - Cricetulus griseus (Chinese hamster); cge04213 Longevity regulating pathway - multiple species - Cricetulus griseus (Chinese hamster); cge04371 Apelin signaling pathway - Cricetulus griseus (Chinese hamster); cge045…
G3H3I7	Neuron navigator 1 OS=Cricetulus griseus OX=10029 GN=I79_004834 PE=4 SV=1	Up	1.268	0.0278233	I79_004834	170.53	1.137	1.125	1.137	0.93	1.007	1.009	nucleus				K16776	NAV1; neuron navigator 1		IPR003593; IPR027417;	AAA+ ATPase domain; P-loop containing nucleoside triphosphate hydrolase;
G3HDA0	Eukaryotic translation elongation factor 1 epsilon-1 OS=Cricetulus griseus OX=10029 GN=I79_008479 PE=4 SV=1	Up	1.494	0.023427	I79_008479	10.646	1.046	1.288	1.046	0.905	0.882	1.014	cytoplasm	GO:0006518 peptide metabolic process; GO:0006414 translational elongation; GO:0043043 peptide biosynthetic process; GO:0044267 cellular protein metabolic process; GO:0006807 nitrogen compound metabolic process; GO:0009058 biosynthetic process; GO:0043603 cellular amide metabolic process; GO:0044238 primary metabolic process; GO:1901566 organonitrogen compound biosynthetic process; GO:1901576 orga…		GO:0097159 organic cyclic compound binding; GO:1901363 heterocyclic compound binding; GO:0003723 RNA binding; GO:0008135 translation factor activity, RNA binding; GO:0003746 translation elongation factor activity; GO:0005488 binding; GO:0003676 nucleic acid binding;	K15439	EEF1E1, AIMP3; eukaryotic translation elongation factor 1 epsilon-1		IPR012336;	Thioredoxin-like fold;
G3HH03	Uridine-cytidine kinase-like 1 OS=Cricetulus griseus OX=10029 GN=I79_009898 PE=4 SV=1	Down	0.814	0.0577396	I79_009898	23.766	1.006	1.009	0.998	0.98	1.024	1.061	cytoplasm	GO:0009116 nucleoside metabolic process; GO:0046132 pyrimidine ribonucleoside biosynthetic process; GO:0009130 pyrimidine nucleoside monophosphate biosynthetic process; GO:0009117 nucleotide metabolic process; GO:0044699 single-organism process; GO:0009163 nucleoside biosynthetic process; GO:0009058 biosynthetic process; GO:0009156 ribonucleoside monophosphate biosynthetic process; GO:0044237 cel…		GO:0005524 ATP binding; GO:0019206 nucleoside kinase activity; GO:1901265 nucleoside phosphate binding; GO:0019205 nucleobase-containing compound kinase activity; GO:0001882 nucleoside binding; GO:0043167 ion binding; GO:0000166 nucleotide binding; GO:0097159 organic cyclic compound binding; GO:1901363 heterocyclic compound binding; GO:0032549 ribonucleoside binding; GO:0004849 uridine kinase act…	K00876	udk, UCK; uridine kinase [EC:2.7.1.48]	cge00240 Pyrimidine metabolism - Cricetulus griseus (Chinese hamster); cge00983 Drug metabolism - other enzymes - Cricetulus griseus (Chinese hamster); cge01100 Metabolic pathways - Cricetulus griseus (Chinese hamster);	IPR000836; IPR029057;	Phosphoribosyltransferase domain; Phosphoribosyltransferase-like;
G3I5S2	"ATP synthase subunit g, mitochondrial OS=Cricetulus griseus OX=10029 GN=I79_018828 PE=4 SV=1"	Down	0.823	0.00972054	I79_018828	5.8588	0.899	0.989	0.977	0.991	1.02	1.011	mitochondria	GO:0009116 nucleoside metabolic process; GO:0042278 purine nucleoside metabolic process; GO:0009167 purine ribonucleoside monophosphate metabolic process; GO:0009117 nucleotide metabolic process; GO:0044699 single-organism process; GO:0046129 purine ribonucleoside biosynthetic process; GO:0009163 nucleoside biosynthetic process; GO:0009058 biosynthetic process; GO:0009156 ribonucleoside monophosp…	GO:0016020 membrane; GO:0098800 inner mitochondrial membrane protein complex; GO:0031090 organelle membrane; GO:0098796 membrane protein complex; GO:0005737 cytoplasm; GO:0032991 macromolecular complex; GO:0098798 mitochondrial protein complex; GO:0044424 intracellular part; GO:0005623 cell; GO:0044455 mitochondrial membrane part; GO:0044422 organelle part; GO:0005740 mitochondrial envelope; GO:0…	GO:0015075 ion transmembrane transporter activity; GO:0022892 substrate-specific transporter activity; GO:0015077 monovalent inorganic cation transmembrane transporter activity; GO:0022890 inorganic cation transmembrane transporter activity; GO:0015078 hydrogen ion transmembrane transporter activity; GO:0008324 cation transmembrane transporter activity; GO:0022891 substrate-specific transmembrane…	K02140	ATPeFG, ATP5L, ATP20; F-type H+-transporting ATPase subunit g	cge00190 Oxidative phosphorylation - Cricetulus griseus (Chinese hamster); cge01100 Metabolic pathways - Cricetulus griseus (Chinese hamster); cge04714 Thermogenesis - Cricetulus griseus (Chinese hamster);
G3H292	Ataxin-2 (Fragment) OS=Cricetulus griseus OX=10029 GN=I79_004263 PE=4 SV=1	Down	0.797	0.0539523	I79_004263	98.607	0.941	0.864	0.995	0.954	0.975	1.062	plasma membrane		GO:0031224 intrinsic component of membrane; GO:0016020 membrane; GO:0016021 integral component of membrane; GO:0044425 membrane part;		K23625			IPR009604; IPR009818;	LsmAD domain; Ataxin-2, C-terminal;
G3IC05	Density-regulated protein OS=Cricetulus griseus OX=10029 GN=I79_021192 PE=3 SV=1	Up	1.2455	0.0044159	I79_021192	17.188	1.016	1.03	1.125	0.847	0.956	0.98	cytoplasm	GO:0006518 peptide metabolic process; GO:0043043 peptide biosynthetic process; GO:0044267 cellular protein metabolic process; GO:0006807 nitrogen compound metabolic process; GO:0009058 biosynthetic process; GO:0043603 cellular amide metabolic process; GO:0044238 primary metabolic process; GO:1901566 organonitrogen compound biosynthetic process; GO:0044237 cellular metabolic process; GO:1901576 or…		GO:0097159 organic cyclic compound binding; GO:1901363 heterocyclic compound binding; GO:0003723 RNA binding; GO:0008135 translation factor activity, RNA binding; GO:0005488 binding; GO:0003676 nucleic acid binding; GO:0003743 translation initiation factor activity;				IPR001950;	SUI1 domain;
G3HX39	Phosphoglycerate kinase OS=Cricetulus griseus OX=10029 GN=I79_015556 PE=3 SV=1	Down	0.776	0.0476804	I79_015556	20.984	1.085	1	0.99	1.076	1.034	0.887	cytoplasm	GO:0006757 ATP generation from ADP; GO:0009116 nucleoside metabolic process; GO:0042278 purine nucleoside metabolic process; GO:0006165 nucleoside diphosphate phosphorylation; GO:0046031 ADP metabolic process; GO:0019362 pyridine nucleotide metabolic process; GO:0006096 glycolytic process; GO:0009167 purine ribonucleoside monophosphate metabolic process; GO:0009117 nucleotide metabolic process; G…		GO:0016774 phosphotransferase activity, carboxyl group as acceptor; GO:0016301 kinase activity; GO:0003824 catalytic activity; GO:0016740 transferase activity; GO:0004618 phosphoglycerate kinase activity; GO:0016772 transferase activity, transferring phosphorus-containing groups;	K00927	PGK, pgk; phosphoglycerate kinase [EC:2.7.2.3]	cge00010 Glycolysis / Gluconeogenesis - Cricetulus griseus (Chinese hamster); cge01100 Metabolic pathways - Cricetulus griseus (Chinese hamster); cge01200 Carbon metabolism - Cricetulus griseus (Chinese hamster); cge01230 Biosynthesis of amino acids - Cricetulus griseus (Chinese hamster); cge04066 HIF-1 signaling pathway - Cricetulus griseus (Chinese hamster);	IPR015824; IPR015901;	Phosphoglycerate kinase, N-terminal; Phosphoglycerate kinase, C-terminal;
G3HSI7	Amino-terminal enhancer of split OS=Cricetulus griseus OX=10029 GN=I79_013820 PE=4 SV=1	Up	1.3255	0.000377216	I79_013820	19.444	0.998	0.932	0.926	0.934	0.966	0.994	nucleus			GO:0005515 protein binding; GO:0005488 binding;				IPR005617;	Groucho/TLE, N-terminal Q-rich domain;
G3H811	Interferon-inducible protein AIM2 OS=Cricetulus griseus OX=10029 GN=I79_006506 PE=4 SV=1	Up	1.514	0.0383091	I79_006506	40.201	0.977	1.01	1.056	1.008	0.986	0.931	cytoplasm				K12966	AIM2; absent in melanoma 2	cge04621 NOD-like receptor signaling pathway - Cricetulus griseus (Chinese hamster); cge04623 Cytosolic DNA-sensing pathway - Cricetulus griseus (Chinese hamster);	IPR004021; IPR011029; IPR004020;	HIN-200/IF120x; Death-like domain; DAPIN domain;
G3I837	Mannose-6-phosphate isomerase OS=Cricetulus griseus OX=10029 GN=H671_4g12565 PE=3 SV=1	Down	0.753	0.0544489	H671_4g12565	46.328	0.995	0.973	0.933	0.885	0.958	1.04	peroxisome	GO:0009226 nucleotide-sugar biosynthetic process; GO:0018130 heterocycle biosynthetic process; GO:0006725 cellular aromatic compound metabolic process; GO:0034654 nucleobase-containing compound biosynthetic process; GO:0006807 nitrogen compound metabolic process; GO:1901360 organic cyclic compound metabolic process; GO:0009058 biosynthetic process; GO:0044238 primary metabolic process; GO:0005975…		GO:0016853 isomerase activity; GO:0046914 transition metal ion binding; GO:0004476 mannose-6-phosphate isomerase activity; GO:0003824 catalytic activity; GO:0005488 binding; GO:0043167 ion binding; GO:0043169 cation binding; GO:0046872 metal ion binding; GO:0016860 intramolecular oxidoreductase activity; GO:0008270 zinc ion binding; GO:0016861 intramolecular oxidoreductase activity, interconverti…	K01809	manA, MPI; mannose-6-phosphate isomerase [EC:5.3.1.8]	cge00051 Fructose and mannose metabolism - Cricetulus griseus (Chinese hamster); cge00520 Amino sugar and nucleotide sugar metabolism - Cricetulus griseus (Chinese hamster); cge01100 Metabolic pathways - Cricetulus griseus (Chinese hamster);	IPR011051; IPR014710;	RmlC-like cupin domain; RmlC-like jelly roll fold;
G3I184	Trafficking protein particle complex subunit 2 OS=Cricetulus griseus OX=10029 GN=I79_017134 PE=4 SV=1	Down	0.721	0.0238003	I79_017134	19.287	1.125	1.163	1.139	1.059	1.014	0.938	cytoplasm	GO:0006810 transport; GO:0046907 intracellular transport; GO:0051649 establishment of localization in cell; GO:0016192 vesicle-mediated transport; GO:0048193 Golgi vesicle transport; GO:0051179 localization; GO:0006888 ER to Golgi vesicle-mediated transport; GO:0051641 cellular localization; GO:0051234 establishment of localization;	GO:0044424 intracellular part; GO:0005623 cell; GO:0005622 intracellular; GO:0044464 cell part; GO:0005737 cytoplasm;		K20301	TRAPPC2, TRS20; trafficking protein particle complex subunit 2		IPR011012;	Longin-like domain;
G3H6P9	C-4 methylsterol oxidase OS=Cricetulus griseus OX=10029 GN=I79_006016 PE=3 SV=1	Up	1.2955	0.0252258	I79_006016	34.753	0.998	0.989	0.876	0.986	0.965	1.199	cytoplasm	GO:0044711 single-organism biosynthetic process; GO:0016053 organic acid biosynthetic process; GO:0055114 oxidation-reduction process; GO:0044281 small molecule metabolic process; GO:0044763 single-organism cellular process; GO:0044699 single-organism process; GO:0009058 biosynthetic process; GO:0044255 cellular lipid metabolic process; GO:0006631 fatty acid metabolic process; GO:0044238 primary …	GO:0031224 intrinsic component of membrane; GO:0016020 membrane; GO:0016021 integral component of membrane; GO:0044425 membrane part;	GO:0005506 iron ion binding; GO:0046914 transition metal ion binding; GO:0003824 catalytic activity; GO:0005488 binding; GO:0043167 ion binding; GO:0046872 metal ion binding; GO:0043169 cation binding; GO:0016491 oxidoreductase activity;	K07750	MESO1, ERG25; methylsterol monooxygenase [EC:1.14.18.9]	cge00100 Steroid biosynthesis - Cricetulus griseus (Chinese hamster); cge01100 Metabolic pathways - Cricetulus griseus (Chinese hamster);	IPR006694;	Fatty acid hydroxylase;
G3GSK1	Nuclear cap-binding protein subunit 2 OS=Cricetulus griseus OX=10029 GN=H671_4g12149 PE=3 SV=1	Up	1.3705	0.0320868	H671_4g12149	18.017	0.977	1.149	1.111	1.012	1.033	0.844	cytoplasm	GO:0006396 RNA processing; GO:0006725 cellular aromatic compound metabolic process; GO:0045292 mRNA cis splicing, via spliceosome; GO:1901360 organic cyclic compound metabolic process; GO:0006807 nitrogen compound metabolic process; GO:0044238 primary metabolic process; GO:0044237 cellular metabolic process; GO:0071704 organic substance metabolic process; GO:0006397 mRNA processing; GO:0016070 RN…	GO:0032991 macromolecular complex; GO:0044424 intracellular part; GO:0034518 RNA cap binding complex; GO:0005623 cell; GO:0044464 cell part; GO:0005622 intracellular; GO:0005846 nuclear cap binding complex;	GO:0097159 organic cyclic compound binding; GO:1901363 heterocyclic compound binding; GO:0003723 RNA binding; GO:0000339 RNA cap binding; GO:1901265 nucleoside phosphate binding; GO:0005488 binding; GO:0003676 nucleic acid binding; GO:0000166 nucleotide binding; GO:0036094 small molecule binding;	K12883	NCBP2, CBP20; nuclear cap-binding protein subunit 2	cge03013 RNA transport - Cricetulus griseus (Chinese hamster); cge03015 mRNA surveillance pathway - Cricetulus griseus (Chinese hamster); cge03040 Spliceosome - Cricetulus griseus (Chinese hamster);	IPR000504; IPR012677; IPR034148;	RNA recognition motif domain; Nucleotide-binding alpha-beta plait domain; NCBP2, RNA recognition motif;
G3GVM9	Calcium-regulated heat stable protein 1 OS=Cricetulus griseus OX=10029 GN=I79_001773 PE=4 SV=1	Down	0.779	0.0590501	I79_001773	15.975	0.995	1.081	1.102	1.041	0.996	0.971	nucleus	GO:0050794 regulation of cellular process; GO:0010468 regulation of gene expression; GO:0006355 regulation of transcription, DNA-templated; GO:0031326 regulation of cellular biosynthetic process; GO:0080090 regulation of primary metabolic process; GO:0060255 regulation of macromolecule metabolic process; GO:0019219 regulation of nucleobase-containing compound metabolic process; GO:0010556 regulat…		GO:0097159 organic cyclic compound binding; GO:1901363 heterocyclic compound binding; GO:0003677 DNA binding; GO:0005488 binding; GO:0003676 nucleic acid binding;				IPR011129; IPR012340; IPR002059;	Cold shock domain; Nucleic acid-binding, OB-fold; Cold-shock protein, DNA-binding;
G3INN8	Microtubule-associated protein 6 OS=Cricetulus griseus OX=10029 GN=I79_025566 PE=4 SV=1	Up	1.3965	0.0441139	I79_025566	50.393	1.125	1.054	1.125	0.883	0.995	0.902	nucleus	GO:0000226 microtubule cytoskeleton organization; GO:0016043 cellular component organization; GO:0007010 cytoskeleton organization; GO:0007017 microtubule-based process; GO:0009987 cellular process; GO:0006996 organelle organization; GO:0071840 cellular component organization or biogenesis;	GO:0043229 intracellular organelle; GO:0099513 polymeric cytoskeletal fiber; GO:0005874 microtubule; GO:0043232 intracellular non-membrane-bounded organelle; GO:0044430 cytoskeletal part; GO:0044446 intracellular organelle part; GO:0099512 supramolecular fiber; GO:0044424 intracellular part; GO:0005623 cell; GO:0099080 supramolecular complex; GO:0044422 organelle part; GO:0099081 supramolecular p…	GO:0015631 tubulin binding; GO:0005515 protein binding; GO:0008092 cytoskeletal protein binding; GO:0005516 calmodulin binding; GO:0008017 microtubule binding; GO:0005488 binding;
G3HLW5	RAB5C OS=Cricetulus griseus OX=10029 GN=CgPICR_016964 PE=4 SV=1	Up	1.3245	0.0268177	CgPICR_016964	23.483	0.99	0.871	0.933	0.979	1.034	1.043	cytoplasm	GO:0050794 regulation of cellular process; GO:0044700 single organism signaling; GO:0051716 cellular response to stimulus; GO:0007165 signal transduction; GO:0050789 regulation of biological process; GO:0007154 cell communication; GO:0035556 intracellular signal transduction; GO:0044699 single-organism process; GO:0007264 small GTPase mediated signal transduction; GO:0023052 signaling; GO:0050896…	GO:0005623 cell; GO:0005622 intracellular; GO:0044464 cell part;	GO:1901265 nucleoside phosphate binding; GO:0001882 nucleoside binding; GO:0043167 ion binding; GO:0000166 nucleotide binding; GO:0097159 organic cyclic compound binding; GO:1901363 heterocyclic compound binding; GO:0032549 ribonucleoside binding; GO:0097367 carbohydrate derivative binding; GO:0032553 ribonucleotide binding; GO:0005488 binding; GO:0032550 purine ribonucleoside binding; GO:0043168…	K07889	RAB5C; Ras-related protein Rab-5C	cge04014 Ras signaling pathway - Cricetulus griseus (Chinese hamster); cge04144 Endocytosis - Cricetulus griseus (Chinese hamster); cge04145 Phagosome - Cricetulus griseus (Chinese hamster); cge04962 Vasopressin-regulated water reabsorption - Cricetulus griseus (Chinese hamster); cge05146 Amoebiasis - Cricetulus griseus (Chinese hamster); cge05152 Tuberculosis - Cricetulus griseus (Chinese hamste…	IPR005225; IPR027417;	Small GTP-binding protein domain; P-loop containing nucleoside triphosphate hydrolase;
G3HK90	14-3-3 protein eta OS=Cricetulus griseus OX=10029 GN=I79_011108 PE=3 SV=1	Up	1.4515	0.0141233	I79_011108	27.083	1.135	1.478	1.307	0.934	0.742	1.022	extracellular			GO:0019904 protein domain specific binding; GO:0005515 protein binding; GO:0005488 binding;				IPR023410;	14-3-3 domain;
G3HBE9	Leucine-rich repeat-containing protein 59 OS=Cricetulus griseus OX=10029 GN=I79_007777 PE=4 SV=1	Up	1.281	0.00312256	I79_007777	32.891	0.976	0.939	0.939	1.084	1.056	1.149	peroxisome		GO:0031224 intrinsic component of membrane; GO:0016020 membrane; GO:0016021 integral component of membrane; GO:0044425 membrane part;	GO:0005515 protein binding; GO:0005488 binding;				IPR032675;	Leucine-rich repeat domain, L domain-like;
G3HC93	Uncharacterized protein KIAA0947 OS=Cricetulus griseus OX=10029 GN=I79_008097 PE=4 SV=1	Up	1.2855	0.0400622	I79_008097	332.23	0.961	0.919	0.978	1.059	1.077	1.029	extracellular	GO:0006508 proteolysis; GO:0008152 metabolic process; GO:0043170 macromolecule metabolic process; GO:0019538 protein metabolic process; GO:0044238 primary metabolic process; GO:0071704 organic substance metabolic process;	GO:0031012 extracellular matrix; GO:0044421 extracellular region part; GO:0005576 extracellular region; GO:0005578 proteinaceous extracellular matrix;	GO:0004175 endopeptidase activity; GO:0004222 metalloendopeptidase activity; GO:0008233 peptidase activity; GO:0046914 transition metal ion binding; GO:0003824 catalytic activity; GO:0005488 binding; GO:0043167 ion binding; GO:0043169 cation binding; GO:0046872 metal ion binding; GO:0070011 peptidase activity, acting on L-amino acid peptides; GO:0008237 metallopeptidase activity; GO:0016787 hydro…				IPR024079; IPR002870; IPR010294; IPR010909; IPR001590;	Metallopeptidase, catalytic domain; Peptidase M12B, propeptide; ADAM-TS Spacer 1; PLAC; Peptidase M12B, ADAM/reprolysin;
G3I500	TRIO and F-actin-binding protein OS=Cricetulus griseus OX=10029 GN=I79_018541 PE=4 SV=1	Up	1.6335	0.003367	I79_018541	23.857	0.947	0.828	0.886	0.961	1.075	1.008	cytoplasm	GO:0050794 regulation of cellular process; GO:0050789 regulation of biological process; GO:0032956 regulation of actin cytoskeleton organization; GO:0033043 regulation of organelle organization; GO:0032970 regulation of actin filament-based process; GO:0051128 regulation of cellular component organization; GO:0051493 regulation of cytoskeleton organization; GO:0065007 biological regulation;		GO:0051015 actin filament binding; GO:0008092 cytoskeletal protein binding; GO:0005488 binding; GO:0044877 macromolecular complex binding; GO:0003779 actin binding; GO:0005515 protein binding; GO:0032403 protein complex binding;
G3HCW5	Protein Hook-like 2 OS=Cricetulus griseus OX=10029 GN=I79_008333 PE=4 SV=1	Up	1.2095	0.0475403	I79_008333	87.751	1.164	1.054	0.992	0.828	0.87	1.075	nucleus				K16611	HOOK2; protein HOOK2
G3GW53	Epithelial cell transforming sequence 2 oncogene-like OS=Cricetulus griseus OX=10029 GN=I79_001970 PE=4 SV=1	Up	1.6895	0.0271796	I79_001970	106.97	0.976	1.007	1.1	0.995	0.995	1.025	nucleus	GO:0050794 regulation of cellular process; GO:1902531 regulation of intracellular signal transduction; GO:0043547 positive regulation of GTPase activity; GO:0023051 regulation of signaling; GO:0046578 regulation of Ras protein signal transduction; GO:0043085 positive regulation of catalytic activity; GO:0010646 regulation of cell communication; GO:0050789 regulation of biological process; GO:0051…		GO:0005088 Ras guanyl-nucleotide exchange factor activity; GO:0098772 molecular function regulator; GO:0005085 guanyl-nucleotide exchange factor activity; GO:0005089 Rho guanyl-nucleotide exchange factor activity;				IPR011993; IPR027817; IPR025271; IPR000219;	PH domain-like; Costars domain; Domain of unknown function DUF4061; Dbl homology (DH) domain;
G3INF7	Glutathione S-transferase Mu 1 OS=Cricetulus griseus OX=10029 GN=I79_025478 PE=4 SV=1	Down	0.824	0.0157767	I79_025478	25.517	1.001	1.034	0.984	0.976	1.03	1.029	cytoplasm	GO:0008152 metabolic process;		GO:0004364 glutathione transferase activity; GO:0016765 transferase activity, transferring alkyl or aryl (other than methyl) groups; GO:0005515 protein binding; GO:0003824 catalytic activity; GO:0016740 transferase activity; GO:0005488 binding;	K00799	GST, gst; glutathione S-transferase [EC:2.5.1.18]	cge00480 Glutathione metabolism - Cricetulus griseus (Chinese hamster); cge00980 Metabolism of xenobiotics by cytochrome P450 - Cricetulus griseus (Chinese hamster); cge00982 Drug metabolism - cytochrome P450 - Cricetulus griseus (Chinese hamster); cge00983 Drug metabolism - other enzymes - Cricetulus griseus (Chinese hamster); cge01100 Metabolic pathways - Cricetulus griseus (Chinese hamster); c…	IPR004046; IPR010987; IPR012336; IPR004045;	Glutathione S-transferase, C-terminal; Glutathione S-transferase, C-terminal-like; Thioredoxin-like fold; Glutathione S-transferase, N-terminal;
G3I598	ZMAT2 OS=Cricetulus griseus OX=10029 GN=CgPICR_011118 PE=4 SV=1	Up	1.3765	0.046858	CgPICR_011118	23.612	0.991	1.247	0.966	0.98	0.956	0.982	nucleus			GO:0097159 organic cyclic compound binding; GO:1901363 heterocyclic compound binding; GO:0046914 transition metal ion binding; GO:0005488 binding; GO:0003676 nucleic acid binding; GO:0043167 ion binding; GO:0046872 metal ion binding; GO:0043169 cation binding; GO:0008270 zinc ion binding;	K12848	SNU23; U4/U6.U5 tri-snRNP component SNU23	cge03040 Spliceosome - Cricetulus griseus (Chinese hamster);	IPR003604; IPR022755;	Zinc finger, U1-type; Zinc finger, double-stranded RNA binding;
G3HDV8	60S ribosomal protein L4 OS=Cricetulus griseus OX=10029 GN=I79_008724 PE=4 SV=1	Down	0.685	0.0011825	I79_008724	21.911	0.936	0.948	0.936	1.067	1.072	1.268	cytoplasm	GO:0006518 peptide metabolic process; GO:0043043 peptide biosynthetic process; GO:0044267 cellular protein metabolic process; GO:0006807 nitrogen compound metabolic process; GO:0009058 biosynthetic process; GO:0043603 cellular amide metabolic process; GO:0044238 primary metabolic process; GO:1901566 organonitrogen compound biosynthetic process; GO:1901576 organic substance biosynthetic process; G…	GO:0005840 ribosome; GO:0043226 organelle; GO:0043229 intracellular organelle; GO:0043232 intracellular non-membrane-bounded organelle; GO:0044464 cell part; GO:0005622 intracellular; GO:0005737 cytoplasm; GO:0032991 macromolecular complex; GO:0044424 intracellular part; GO:1990904 ribonucleoprotein complex; GO:0005623 cell; GO:0030529 intracellular ribonucleoprotein complex; GO:0044444 cytoplasm…	GO:0003735 structural constituent of ribosome; GO:0005198 structural molecule activity;	K02930	RP-L4e, RPL4; large subunit ribosomal protein L4e	cge03010 Ribosome - Cricetulus griseus (Chinese hamster);	IPR023574;	Ribosomal protein L4 domain;
G3HV88	FUN14 domain-containing protein 2 OS=Cricetulus griseus OX=10029 GN=H671_xg19942 PE=4 SV=1	Up	1.3485	0.0329996	H671_xg19942	16.513	1.307	1.051	1.154	0.851	0.924	0.985	cytoplasm
G3I1T9	"Putative cysteinyl-tRNA synthetase, mitochondrial OS=Cricetulus griseus OX=10029 GN=I79_017359 PE=3 SV=1"	Up	1.233	0.0316302	I79_017359	60.899	0.939	1.062	1.011	1.007	1.063	1.077	mitochondria	GO:0006518 peptide metabolic process; GO:0006725 cellular aromatic compound metabolic process; GO:0044267 cellular protein metabolic process; GO:0044699 single-organism process; GO:0009058 biosynthetic process; GO:0006423 cysteinyl-tRNA aminoacylation; GO:1901566 organonitrogen compound biosynthetic process; GO:0043039 tRNA aminoacylation; GO:0044237 cellular metabolic process; GO:0071704 organic…		GO:0016876 ligase activity, forming aminoacyl-tRNA and related compounds; GO:0005524 ATP binding; GO:1901265 nucleoside phosphate binding; GO:0016875 ligase activity, forming carbon-oxygen bonds; GO:0001882 nucleoside binding; GO:0043167 ion binding; GO:0016874 ligase activity; GO:0000166 nucleotide binding; GO:0097159 organic cyclic compound binding; GO:1901363 heterocyclic compound binding; GO:…	K01883	CARS, cysS; cysteinyl-tRNA synthetase [EC:6.1.1.16]	cge00970 Aminoacyl-tRNA biosynthesis - Cricetulus griseus (Chinese hamster);	IPR014729; IPR032678; IPR009080;	Rossmann-like alpha/beta/alpha sandwich fold; tRNA synthetases class I, catalytic domain; Aminoacyl-tRNA synthetase, class Ia, anticodon-binding;
G3IHY5	"6-phosphogluconate dehydrogenase, decarboxylating OS=Cricetulus griseus OX=10029 GN=I79_023445 PE=3 SV=1"	Up	1.2165	0.0324702	I79_023445	53.376	0.978	0.991	0.977	1.018	1.054	1.088	cytoplasm	GO:0006739 NADP metabolic process; GO:0019362 pyridine nucleotide metabolic process; GO:0006725 cellular aromatic compound metabolic process; GO:0046496 nicotinamide nucleotide metabolic process; GO:0009117 nucleotide metabolic process; GO:0044699 single-organism process; GO:0072524 pyridine-containing compound metabolic process; GO:0044237 cellular metabolic process; GO:0006796 phosphate-contain…		GO:0016614 oxidoreductase activity, acting on CH-OH group of donors; GO:0016616 oxidoreductase activity, acting on the CH-OH group of donors, NAD or NADP as acceptor; GO:0004616 phosphogluconate dehydrogenase (decarboxylating) activity; GO:0003824 catalytic activity; GO:0016491 oxidoreductase activity;	K00033	PGD, gnd, gntZ; 6-phosphogluconate dehydrogenase [EC:1.1.1.44 1.1.1.343]	cge00030 Pentose phosphate pathway - Cricetulus griseus (Chinese hamster); cge00480 Glutathione metabolism - Cricetulus griseus (Chinese hamster); cge01100 Metabolic pathways - Cricetulus griseus (Chinese hamster); cge01200 Carbon metabolism - Cricetulus griseus (Chinese hamster);	IPR006115; IPR013328; IPR008927; IPR006114; IPR016040; IPR012284;	6-phosphogluconate dehydrogenase, NADP-binding; 6-phosphogluconate dehydrogenase, domain 2; 6-phosphogluconate dehydrogenase C-terminal domain-like; 6-phosphogluconate dehydrogenase, C-terminal; NAD(P)-binding domain; 6-phosphogluconate dehydrogenase, domain 3;
G3HC79	"Putative alanyl-tRNA synthetase, mitochondrial OS=Cricetulus griseus OX=10029 GN=AARS PE=3 SV=1"	Up	1.3555	0.026765	AARS	102.81	0.886	1.129	1.035	1.14	1.019	1.012	cytoplasm	GO:0006518 peptide metabolic process; GO:0006725 cellular aromatic compound metabolic process; GO:0044267 cellular protein metabolic process; GO:0044699 single-organism process; GO:0009058 biosynthetic process; GO:1901566 organonitrogen compound biosynthetic process; GO:0043039 tRNA aminoacylation; GO:0044237 cellular metabolic process; GO:0071704 organic substance metabolic process; GO:0008152 m…	GO:0044424 intracellular part; GO:0005623 cell; GO:0044464 cell part; GO:0005622 intracellular; GO:0005737 cytoplasm;	GO:0016876 ligase activity, forming aminoacyl-tRNA and related compounds; GO:1901265 nucleoside phosphate binding; GO:0016875 ligase activity, forming carbon-oxygen bonds; GO:0016874 ligase activity; GO:1901363 heterocyclic compound binding; GO:0097159 organic cyclic compound binding; GO:0000049 tRNA binding; GO:0032553 ribonucleotide binding; GO:0003824 catalytic activity; GO:0005488 binding; GO…	K01872	AARS, alaS; alanyl-tRNA synthetase [EC:6.1.1.7]	cge00970 Aminoacyl-tRNA biosynthesis - Cricetulus griseus (Chinese hamster);	IPR018163; IPR012947; IPR018164; IPR018162; IPR009000; IPR018165;	Threonyl/alanyl tRNA synthetase, class II-like, putative editing domain; Threonyl/alanyl tRNA synthetase, SAD; Alanyl-tRNA synthetase, class IIc, N-terminal; Alanine-tRNA ligase, class IIc, anti-codon-binding domain; Translation protein, beta-barrel domain; Alanyl-tRNA synthetase, class IIc, core domain;
G3H7H4	Protein transport protein Sec61 subunit beta OS=Cricetulus griseus OX=10029 GN=CgPICR_003086 PE=3 SV=1	Up	1.2655	0.0454366	CgPICR_003086	9.9743	0.992	0.867	0.845	0.903	0.948	1.211	mitochondria	GO:0045184 establishment of protein localization; GO:0006810 transport; GO:0046907 intracellular transport; GO:0070727 cellular macromolecule localization; GO:0051649 establishment of localization in cell; GO:0006886 intracellular protein transport; GO:0071702 organic substance transport; GO:0008104 protein localization; GO:0033036 macromolecule localization; GO:0034613 cellular protein localizat…	GO:0043229 intracellular organelle; GO:0016020 membrane; GO:0005783 endoplasmic reticulum; GO:0042175 nuclear outer membrane-endoplasmic reticulum membrane network; GO:0030867 rough endoplasmic reticulum membrane; GO:0098588 bounding membrane of organelle; GO:0031090 organelle membrane; GO:0005791 rough endoplasmic reticulum; GO:0098796 membrane protein complex; GO:0005737 cytoplasm; GO:0044446 i…		K09481	SEC61B, SBH2; protein transport protein SEC61 subunit beta	cge03060 Protein export - Cricetulus griseus (Chinese hamster); cge04141 Protein processing in endoplasmic reticulum - Cricetulus griseus (Chinese hamster); cge04145 Phagosome - Cricetulus griseus (Chinese hamster);
G3H247	Calcium release-activated calcium channel protein 1 OS=Cricetulus griseus OX=10029 GN=I79_004292 PE=4 SV=1	Down	0.475	0.0315789	I79_004292	26.163	1.1	1	1.065	0.932	0.97	0.91	plasma membrane		GO:0031224 intrinsic component of membrane; GO:0016020 membrane; GO:0016021 integral component of membrane; GO:0044425 membrane part;		K16056	ORAI1; calcium release-activated calcium channel protein 1	cge04020 Calcium signaling pathway - Cricetulus griseus (Chinese hamster); cge04024 cAMP signaling pathway - Cricetulus griseus (Chinese hamster); cge04611 Platelet activation - Cricetulus griseus (Chinese hamster); cge04924 Renin secretion - Cricetulus griseus (Chinese hamster); cge04925 Aldosterone synthesis and secretion - Cricetulus griseus (Chinese hamster); cge04927 Cortisol synthesis and s…
G3I860	F-box only protein 42 OS=Cricetulus griseus OX=10029 GN=I79_019723 PE=4 SV=1	Down	0.791	0.0530973	I79_019723	67.217	0.895	0.929	0.963	1.133	1.027	0.987	nucleus			GO:0005515 protein binding; GO:0005488 binding;	K10317	FBXO42; F-box protein 42		IPR015915;	Kelch-type beta propeller;
G3I977	TRAPPC4 OS=Cricetulus griseus OX=10029 GN=CgPICR_005941 PE=4 SV=1	Up	1.382	0.0272938	CgPICR_005941	24.375	1.08	1.055	1.034	0.887	0.834	1.004	cytoplasm	GO:0006810 transport; GO:0051179 localization; GO:0051234 establishment of localization;	GO:0044464 cell part; GO:0005622 intracellular; GO:0030008 TRAPP complex; GO:0032991 macromolecular complex; GO:0044424 intracellular part; GO:0043234 protein complex; GO:0005623 cell; GO:0099023 tethering complex;		K20303	TRAPPC4, TRS23; trafficking protein particle complex subunit 4		IPR011012;	Longin-like domain;
G3HDE2	RING finger protein 31 OS=Cricetulus griseus OX=10029 GN=I79_008546 PE=4 SV=1	Down	0.797	0.0328105	I79_008546	119.86	0.999	1.007	1.102	0.995	1.082	1.064	nucleus	GO:0008152 metabolic process; GO:0032446 protein modification by small protein conjugation; GO:0016567 protein ubiquitination; GO:0044260 cellular macromolecule metabolic process; GO:0044267 cellular protein metabolic process; GO:0006464 cellular protein modification process; GO:0043170 macromolecule metabolic process; GO:0019538 protein metabolic process; GO:0070647 protein modification by small…	GO:1902494 catalytic complex; GO:0071797 LUBAC complex; GO:0044464 cell part; GO:0005622 intracellular; GO:0032991 macromolecular complex; GO:0044424 intracellular part; GO:1990234 transferase complex; GO:0005623 cell; GO:0000151 ubiquitin ligase complex;	GO:0019787 ubiquitin-like protein transferase activity; GO:0046914 transition metal ion binding; GO:0003824 catalytic activity; GO:0005488 binding; GO:0004842 ubiquitin-protein transferase activity; GO:0043167 ion binding; GO:0043169 cation binding; GO:0046872 metal ion binding; GO:0008270 zinc ion binding; GO:0016740 transferase activity;	K11974	RNF31, HOIP; E3 ubiquitin-protein ligase RNF31 [EC:2.3.2.27]	cge04217 Necroptosis - Cricetulus griseus (Chinese hamster); cge04621 NOD-like receptor signaling pathway - Cricetulus griseus (Chinese hamster);	IPR015940; IPR002867; IPR032065; IPR018997; IPR001876;	Ubiquitin-associated domain; IBR domain; E3 ubiquitin-protein ligase RNF31, UB-associated-like domain; PUB domain; Zinc finger, RanBP2-type;
G3GUG1	Nuclear pore complex protein Nup153 OS=Cricetulus griseus OX=10029 GN=I79_001320 PE=4 SV=1	Up	1.265	0.0180237	I79_001320	137.3	1.104	0.966	0.967	0.885	1.07	0.993	nucleus			GO:0046872 metal ion binding; GO:0043169 cation binding; GO:0008270 zinc ion binding; GO:0046914 transition metal ion binding; GO:0005488 binding; GO:0043167 ion binding;	K14296	NUP153; nuclear pore complex protein Nup153	cge03013 RNA transport - Cricetulus griseus (Chinese hamster);	IPR013913; IPR001876;	Nucleoporin Nup153, N-terminal; Zinc finger, RanBP2-type;
G3HUW8	40S ribosomal protein S4 OS=Cricetulus griseus OX=10029 GN=I79_014738 PE=4 SV=1	Up	2.1985	0.00159199	I79_014738	14.873	1.067	0.998	1.003	0.958	0.961	0.987	cytoplasm	GO:0006518 peptide metabolic process; GO:0043043 peptide biosynthetic process; GO:0044267 cellular protein metabolic process; GO:0006807 nitrogen compound metabolic process; GO:0009058 biosynthetic process; GO:0043603 cellular amide metabolic process; GO:0044238 primary metabolic process; GO:1901566 organonitrogen compound biosynthetic process; GO:1901576 organic substance biosynthetic process; G…	GO:0005840 ribosome; GO:0043226 organelle; GO:0043229 intracellular organelle; GO:0043232 intracellular non-membrane-bounded organelle; GO:0044464 cell part; GO:0005622 intracellular; GO:0005737 cytoplasm; GO:0032991 macromolecular complex; GO:0044424 intracellular part; GO:1990904 ribonucleoprotein complex; GO:0005623 cell; GO:0030529 intracellular ribonucleoprotein complex; GO:0044444 cytoplasm…	GO:0003735 structural constituent of ribosome; GO:0005198 structural molecule activity;	K02987	RP-S4e, RPS4; small subunit ribosomal protein S4e	cge03010 Ribosome - Cricetulus griseus (Chinese hamster);	IPR013845;	Ribosomal protein S4e, central region;
G3HZK6	F-box/LRR-repeat protein 8 OS=Cricetulus griseus OX=10029 GN=H671_3g11287 PE=4 SV=1	Down	0.8	0.0025	H671_3g11287	41.265	1.066	0.964	0.97	1.141	1.17	1.065	extracellular			GO:0005515 protein binding; GO:0005488 binding;	K10274	FBXL8; F-box and leucine-rich repeat protein 8		IPR001810; IPR032675;	F-box domain; Leucine-rich repeat domain, L domain-like;
G3HKR8	Histone-lysine N-methyltransferase SETD2 OS=Cricetulus griseus OX=10029 GN=I79_011298 PE=4 SV=1	Up	1.517	0.0547132	I79_011298	271.85	0.958	1.092	0.611	0.931	0.924	1.36	nucleus	GO:0016571 histone methylation; GO:0050794 regulation of cellular process; GO:0016043 cellular component organization; GO:0060255 regulation of macromolecule metabolic process; GO:0016570 histone modification; GO:0019219 regulation of nucleobase-containing compound metabolic process; GO:0044267 cellular protein metabolic process; GO:0044237 cellular metabolic process; GO:0032259 methylation; GO:0…	GO:0043226 organelle; GO:0043231 intracellular membrane-bounded organelle; GO:0043229 intracellular organelle; GO:0005634 nucleus; GO:0043232 intracellular non-membrane-bounded organelle; GO:0044464 cell part; GO:0005622 intracellular; GO:0005694 chromosome; GO:0044424 intracellular part; GO:0043227 membrane-bounded organelle; GO:0005623 cell; GO:0043228 non-membrane-bounded organelle;	GO:0008757 S-adenosylmethionine-dependent methyltransferase activity; GO:0008168 methyltransferase activity; GO:0008276 protein methyltransferase activity; GO:0042054 histone methyltransferase activity; GO:0003824 catalytic activity; GO:0005488 binding; GO:0016279 protein-lysine N-methyltransferase activity; GO:0016278 lysine N-methyltransferase activity; GO:0016741 transferase activity, transfer…	K11423	SETD2, SET2; histone-lysine N-methyltransferase SETD2 [EC:2.1.1.43]	cge00310 Lysine degradation - Cricetulus griseus (Chinese hamster);	IPR013257; IPR001214; IPR001202; IPR003616; IPR006560;	SRI, Set2 Rpb1 interacting; SET domain; WW domain; Post-SET domain; AWS domain;
G3HAQ9	ERGIC3 OS=Cricetulus griseus OX=10029 GN=CgPICR_001198 PE=4 SV=1	Up	1.437	0.0403619	CgPICR_001198	43.178	1.173	0.67	0.589	1.438	1.235	0.874	plasma membrane		GO:0031224 intrinsic component of membrane; GO:0016020 membrane; GO:0016021 integral component of membrane; GO:0044425 membrane part;		K20367	ERGIC3, ERV46; endoplasmic reticulum-Golgi intermediate compartment protein 3		IPR012936;	Endoplasmic reticulum vesicle transporter, C-terminal;
G3HMT0	Brix domain-containing protein 1 OS=Cricetulus griseus OX=10029 GN=I79_012052 PE=4 SV=1	Up	1.426	0.0334502	I79_012052	28.451	1.013	0.992	0.976	0.96	1.002	0.987	nucleus				K14847	RPF2; ribosome production factor 2		IPR007109;	Brix domain;
G3H604	Alpha-galactosidase OS=Cricetulus griseus OX=10029 GN=I79_005753 PE=3 SV=1	Up	1.3735	0.0215217	I79_005753	38.49	0.939	1.045	0.995	1.036	0.987	0.92	cytoplasm	GO:0008152 metabolic process; GO:0005975 carbohydrate metabolic process; GO:0044238 primary metabolic process; GO:0071704 organic substance metabolic process;		GO:0004553 hydrolase activity, hydrolyzing O-glycosyl compounds; GO:0016787 hydrolase activity; GO:0003824 catalytic activity; GO:0016798 hydrolase activity, acting on glycosyl bonds;	K01189	GLA; alpha-galactosidase [EC:3.2.1.22]	cge00052 Galactose metabolism - Cricetulus griseus (Chinese hamster); cge00561 Glycerolipid metabolism - Cricetulus griseus (Chinese hamster); cge00600 Sphingolipid metabolism - Cricetulus griseus (Chinese hamster); cge00603 Glycosphingolipid biosynthesis - globo and isoglobo series - Cricetulus griseus (Chinese hamster); cge01100 Metabolic pathways - Cricetulus griseus (Chinese hamster); cge0414…	IPR013785; IPR013780; IPR017853;	Aldolase-type TIM barrel; Glycosyl hydrolase, all-beta; Glycoside hydrolase superfamily;
G3HIU8	Uncharacterized protein KIAA0802 OS=Cricetulus griseus OX=10029 GN=I79_010576 PE=4 SV=1	Down	0.805	0.0496894	I79_010576	79.904	0.886	1.125	1.091	0.915	0.956	0.99	nucleus							IPR027882;	Domain of unknown function DUF4482;
G3I6E3	Protein lin-7 homolog OS=Cricetulus griseus OX=10029 GN=I79_019060 PE=3 SV=1	Up	1.216	0.0419408	I79_019060	21.834	0.911	0.989	0.986	1.043	1.023	0.969	cytoplasm			GO:0005515 protein binding; GO:0005488 binding;	K19931	LIN7; protein lin-7		IPR014775; IPR001478; IPR004172;	L27 domain, C-terminal; PDZ domain; L27 domain;
G3HKA5	Sorting nexin-2 OS=Cricetulus griseus OX=10029 GN=I79_011124 PE=4 SV=1	Up	1.329	0.00150489	I79_011124	43.455	0.921	1.034	0.983	0.987	0.957	1.064	mitochondria	GO:0046907 intracellular transport; GO:0016192 vesicle-mediated transport; GO:0071702 organic substance transport; GO:0006897 endocytosis; GO:0015031 protein transport; GO:0051234 establishment of localization; GO:0051641 cellular localization; GO:0006810 transport; GO:0045184 establishment of protein localization; GO:0070727 cellular macromolecule localization; GO:0051649 establishment of locali…	GO:0016020 membrane; GO:0030904 retromer complex; GO:0005622 intracellular; GO:0044464 cell part; GO:0098796 membrane protein complex; GO:0044425 membrane part; GO:0012505 endomembrane system; GO:0032991 macromolecular complex; GO:0043234 protein complex; GO:0005623 cell;	GO:0008289 lipid binding; GO:0043168 anion binding; GO:0005488 binding; GO:0035091 phosphatidylinositol binding; GO:0005543 phospholipid binding; GO:0043167 ion binding;	K17917	SNX1_2; sorting nexin-1/2	cge04144 Endocytosis - Cricetulus griseus (Chinese hamster);	IPR005329; IPR015404; IPR001683;	Sorting nexin, N-terminal; Sorting nexin Vps5-like, C-terminal; Phox homologous domain;
G3IPA4	Strumpellin OS=Cricetulus griseus OX=10029 GN=I79_025810 PE=4 SV=1	Up	1.5035	0.0381277	I79_025810	10.285	0.917	1.161	1.021	0.968	0.869	1.106	cytoplasm,nucleus		GO:0044464 cell part; GO:0005622 intracellular; GO:0071203 WASH complex; GO:0005737 cytoplasm; GO:0032991 macromolecular complex; GO:0044424 intracellular part; GO:0043234 protein complex; GO:0005623 cell; GO:0044444 cytoplasmic part;		K18464	RTSC, SPG8; WASH complex subunit strumpellin	cge04144 Endocytosis - Cricetulus griseus (Chinese hamster);
G3H1E3	Vascular endothelial zinc finger 1 OS=Cricetulus griseus OX=10029 GN=I79_003968 PE=4 SV=1	Up	1.505	0.0196678	I79_003968	39.762	1.017	1.128	0.986	0.976	1.146	1.024	nucleus			GO:0097159 organic cyclic compound binding; GO:1901363 heterocyclic compound binding; GO:0005488 binding; GO:0003676 nucleic acid binding; GO:0043167 ion binding; GO:0043169 cation binding; GO:0046872 metal ion binding;				IPR015880; IPR007087; IPR013087;	Zinc finger, C2H2-like; Zinc finger, C2H2; Zinc finger C2H2-type/integrase DNA-binding domain;
G3HCV7	DHPS OS=Cricetulus griseus OX=10029 GN=CgPICR_020622 PE=4 SV=1	Down	0.8235	0.00667881	CgPICR_020622	40.56	1.045	1.094	1.08	0.943	0.87	1.11	mitochondria	GO:0008612 peptidyl-lysine modification to peptidyl-hypusine; GO:0044267 cellular protein metabolic process; GO:0009058 biosynthetic process; GO:0044238 primary metabolic process; GO:0044237 cellular metabolic process; GO:0071704 organic substance metabolic process; GO:0018193 peptidyl-amino acid modification; GO:0018205 peptidyl-lysine modification; GO:0008152 metabolic process; GO:0044260 cellu…		GO:0016765 transferase activity, transferring alkyl or aryl (other than methyl) groups; GO:0016740 transferase activity; GO:0003824 catalytic activity; GO:0034038 deoxyhypusine synthase activity;	K00809	DHPS, dys; deoxyhypusine synthase [EC:2.5.1.46]		IPR029035;	DHS-like NAD/FAD-binding domain;
G3HKQ9	SWI/SNF complex subunit SMARCC1 (Fragment) OS=Cricetulus griseus OX=10029 GN=I79_011288 PE=4 SV=1	Up	1.252	0.00239617	I79_011288	154.76	0.921	0.91	0.999	1.184	1.153	0.957	mitochondria,peroxisome	GO:0016043 cellular component organization; GO:0006338 chromatin remodeling; GO:0051276 chromosome organization; GO:0006996 organelle organization; GO:0006325 chromatin organization; GO:0043044 ATP-dependent chromatin remodeling; GO:0009987 cellular process; GO:0071840 cellular component organization or biogenesis;	GO:0043229 intracellular organelle; GO:0016020 membrane; GO:0044446 intracellular organelle part; GO:0032991 macromolecular complex; GO:0031224 intrinsic component of membrane; GO:0044424 intracellular part; GO:0070603 SWI/SNF superfamily-type complex; GO:0005623 cell; GO:0016021 integral component of membrane; GO:0044422 organelle part; GO:0043231 intracellular membrane-bounded organelle; GO:004…	GO:0097159 organic cyclic compound binding; GO:1901363 heterocyclic compound binding; GO:0003677 DNA binding; GO:0005515 protein binding; GO:0005488 binding; GO:0003676 nucleic acid binding;	K11649	SMARCC; SWI/SNF related-matrix-associated actin-dependent regulator of chromatin subfamily C	cge04714 Thermogenesis - Cricetulus griseus (Chinese hamster); cge05225 Hepatocellular carcinoma - Cricetulus griseus (Chinese hamster);	IPR011991; IPR017884; IPR032450; IPR032451; IPR032448; IPR001005; IPR009505; IPR009057; IPR007526; IPR010555;	Winged helix-turn-helix DNA-binding domain; SANT domain; SMARCC, N-terminal; SMARCC, C-terminal; SMARCC, SWIRM-associated domain; SANT/Myb domain; Neural chondroitin sulphate proteoglycan cytoplasmic; Homeobox domain-like; SWIRM domain; Chondroitin sulphate attachment;
G3I4G8	BOLA2 OS=Cricetulus griseus OX=10029 GN=CgPICR_017706 PE=3 SV=1	Up	1.2025	0.0203742	CgPICR_017706	10.099	1.387	1.137	1.104	0.743	0.929	1.169	extracellular
G3HZI0	Golgin subfamily A member 2 OS=Cricetulus griseus OX=10029 GN=I79_016484 PE=4 SV=1	Up	1.307	0.0260138	I79_016484	29.58	0.895	1.087	1.067	1.076	0.941	1.133	cytoplasm	GO:0030833 regulation of actin filament polymerization; GO:0050794 regulation of cellular process; GO:0016043 cellular component organization; GO:0034314 Arp2/3 complex-mediated actin nucleation; GO:0065008 regulation of biological quality; GO:0032273 positive regulation of protein polymerization; GO:0032956 regulation of actin cytoskeleton organization; GO:0007015 actin filament organization; GO…	GO:0043229 intracellular organelle; GO:0043232 intracellular non-membrane-bounded organelle; GO:0044430 cytoskeletal part; GO:0005737 cytoplasm; GO:0044446 intracellular organelle part; GO:0012505 endomembrane system; GO:0032991 macromolecular complex; GO:0044424 intracellular part; GO:0005623 cell; GO:0015629 actin cytoskeleton; GO:0044422 organelle part; GO:0043228 non-membrane-bounded organell…		K20358	GOLGA2; golgin subfamily A member 2
G3GU82	Kinetochore protein Spc25 OS=Cricetulus griseus OX=10029 GN=CgPICR_004651 PE=4 SV=1	Down	0.6805	0.0224541	CgPICR_004651	26.297	0.668	0.854	1.066	1.157	1.109	0.951	nucleus				K11550	SPBC25, SPC25; kinetochore protein Spc25, animal type
G3H8Z7	Ubiquitin-conjugating enzyme E2 G2 (Fragment) OS=Cricetulus griseus OX=10029 GN=I79_006846 PE=4 SV=1	Up	1.8195	0.001374	I79_006846	24.562	1.035	1.055	0.958	1.011	0.96	0.998	cytoplasm	GO:0016925 protein sumoylation; GO:0044267 cellular protein metabolic process; GO:0070647 protein modification by small protein conjugation or removal; GO:0044238 primary metabolic process; GO:0044237 cellular metabolic process; GO:0071704 organic substance metabolic process; GO:0018193 peptidyl-amino acid modification; GO:0018205 peptidyl-lysine modification; GO:0008152 metabolic process; GO:003…	GO:0043226 organelle; GO:0043231 intracellular membrane-bounded organelle; GO:0043229 intracellular organelle; GO:0005634 nucleus; GO:0044464 cell part; GO:0005622 intracellular; GO:0044424 intracellular part; GO:0043227 membrane-bounded organelle; GO:0005623 cell;	GO:0005515 protein binding; GO:0005488 binding;	K04555	UBE2G2, UBC7; ubiquitin-conjugating enzyme E2 G2 [EC:2.3.2.23]	cge04120 Ubiquitin mediated proteolysis - Cricetulus griseus (Chinese hamster); cge04141 Protein processing in endoplasmic reticulum - Cricetulus griseus (Chinese hamster); cge05012 Parkinson disease - Cricetulus griseus (Chinese hamster);	IPR016135; IPR029071; IPR000626; IPR000608; IPR033950; IPR022617;	Ubiquitin-conjugating enzyme/RWD-like; Ubiquitin-related domain; Ubiquitin domain; Ubiquitin-conjugating enzyme E2; Sumo domain; Rad60/SUMO-like domain;
G3ILI7	26S proteasome non-ATPase regulatory subunit 3 OS=Cricetulus griseus OX=10029 GN=I79_024753 PE=4 SV=1	Down	0.5285	0.0179754	I79_024753	16.842	0.885	0.903	1.173	1.15	1.134	1.107	cytoplasm,nucleus		GO:1902494 catalytic complex; GO:0000502 proteasome complex; GO:0044464 cell part; GO:0005622 intracellular; GO:0032991 macromolecular complex; GO:0044424 intracellular part; GO:1905368 peptidase complex; GO:0005623 cell; GO:0043234 protein complex; GO:1905369 endopeptidase complex;
G3H4E5	"39S ribosomal protein L34, mitochondrial OS=Cricetulus griseus OX=10029 GN=I79_005146 PE=4 SV=1"	Down	0.823	0.0449575	I79_005146	7.1703	0.788	0.835	1.017	0.951	0.857	0.968	nucleus	GO:0006518 peptide metabolic process; GO:0043043 peptide biosynthetic process; GO:0044267 cellular protein metabolic process; GO:0006807 nitrogen compound metabolic process; GO:0009058 biosynthetic process; GO:0043603 cellular amide metabolic process; GO:0044238 primary metabolic process; GO:1901566 organonitrogen compound biosynthetic process; GO:1901576 organic substance biosynthetic process; G…	GO:0005840 ribosome; GO:0043226 organelle; GO:0043229 intracellular organelle; GO:0043232 intracellular non-membrane-bounded organelle; GO:0044464 cell part; GO:0005622 intracellular; GO:0005737 cytoplasm; GO:0032991 macromolecular complex; GO:0044424 intracellular part; GO:1990904 ribonucleoprotein complex; GO:0005623 cell; GO:0030529 intracellular ribonucleoprotein complex; GO:0044444 cytoplasm…	GO:0003735 structural constituent of ribosome; GO:0005198 structural molecule activity;	K02914	RP-L34, MRPL34, rpmH; large subunit ribosomal protein L34	cge03010 Ribosome - Cricetulus griseus (Chinese hamster);
G3HJS7	"Translation initiation factor IF-2, mitochondrial OS=Cricetulus griseus OX=10029 GN=I79_010927 PE=3 SV=1"	Down	0.816	0.0155882	I79_010927	81.61	1.452	1.038	1.003	0.903	1.242	1.061	mitochondria	GO:0006518 peptide metabolic process; GO:0043043 peptide biosynthetic process; GO:0044267 cellular protein metabolic process; GO:0006807 nitrogen compound metabolic process; GO:0009058 biosynthetic process; GO:0043603 cellular amide metabolic process; GO:0044238 primary metabolic process; GO:1901566 organonitrogen compound biosynthetic process; GO:0044237 cellular metabolic process; GO:1901576 or…	GO:0005623 cell; GO:0005622 intracellular; GO:0044464 cell part;	GO:0003723 RNA binding; GO:1901265 nucleoside phosphate binding; GO:0001882 nucleoside binding; GO:0043167 ion binding; GO:0016817 hydrolase activity, acting on acid anhydrides; GO:0003743 translation initiation factor activity; GO:0016787 hydrolase activity; GO:0000166 nucleotide binding; GO:0017111 nucleoside-triphosphatase activity; GO:1901363 heterocyclic compound binding; GO:0097159 organic …	K02519	infB, MTIF2; translation initiation factor IF-2		IPR023115; IPR005225; IPR027417; IPR000795; IPR009000;	Translation initiation factor IF- 2, domain 3; Small GTP-binding protein domain; P-loop containing nucleoside triphosphate hydrolase; Transcription factor, GTP-binding domain; Translation protein, beta-barrel domain;
G3GTE5	Mitochondrial thiamine pyrophosphate carrier OS=Cricetulus griseus OX=10029 GN=CgPICR_012053 PE=3 SV=1	Up	1.219	0.0106645	CgPICR_012053	35.302	1.144	1.087	0.901	1.07	1.14	0.96	mitochondria	GO:0006810 transport; GO:0055085 transmembrane transport; GO:0051179 localization; GO:0051234 establishment of localization;	GO:0031224 intrinsic component of membrane; GO:0016020 membrane; GO:0016021 integral component of membrane; GO:0044425 membrane part;		K15108	SLC25A19, DNC, TPC1; solute carrier family 25 (mitochondrial thiamine pyrophosphate transporter), member 19		IPR023395;	Mitochondrial carrier domain;
G3I8H9	Cysteine and histidine-rich domain-containing protein 1 OS=Cricetulus griseus OX=10029 GN=I79_019852 PE=4 SV=1	Up	1.266	0.0134281	I79_019852	37.405	0.851	0.791	0.953	1.133	1.147	1.038	cytoplasm				K16729	CHORDC1, CHP1; cysteine and histidine-rich domain-containing protein 1		IPR007052; IPR007051; IPR008978;	CS domain; CHORD domain; HSP20-like chaperone;
G3HGE8	WD repeat-containing protein 68 OS=Cricetulus griseus OX=10029 GN=I79_009673 PE=4 SV=1	Down	0.799	0.048811	I79_009673	38.926	1	1.043	0.962	0.976	0.982	1.008	cytoplasm			GO:0005515 protein binding; GO:0005488 binding;	K11805	WDR68, HAN11; WD repeat-containing protein 68		IPR017986; IPR015943;	WD40-repeat-containing domain; WD40/YVTN repeat-like-containing domain;
G3HZA0	Acyl-CoA desaturase OS=Cricetulus griseus OX=10029 GN=I79_016396 PE=3 SV=1	Up	1.213	0.00577082	I79_016396	40.478	1.028	0.978	0.928	1.199	1.082	1.043	plasma membrane	GO:0044711 single-organism biosynthetic process; GO:0016053 organic acid biosynthetic process; GO:0055114 oxidation-reduction process; GO:0044281 small molecule metabolic process; GO:0044763 single-organism cellular process; GO:0044699 single-organism process; GO:0009058 biosynthetic process; GO:0044255 cellular lipid metabolic process; GO:0006631 fatty acid metabolic process; GO:0044238 primary …	GO:0031224 intrinsic component of membrane; GO:0016020 membrane; GO:0016021 integral component of membrane; GO:0044425 membrane part;	GO:0016705 oxidoreductase activity, acting on paired donors, with incorporation or reduction of molecular oxygen; GO:0003824 catalytic activity; GO:0016717 oxidoreductase activity, acting on paired donors, with oxidation of a pair of donors resulting in the reduction of molecular oxygen to two molecules of water; GO:0016491 oxidoreductase activity;	K00507	SCD, desC; stearoyl-CoA desaturase (Delta-9 desaturase) [EC:1.14.19.1]	cge01040 Biosynthesis of unsaturated fatty acids - Cricetulus griseus (Chinese hamster); cge01100 Metabolic pathways - Cricetulus griseus (Chinese hamster); cge01212 Fatty acid metabolism - Cricetulus griseus (Chinese hamster); cge03320 PPAR signaling pathway - Cricetulus griseus (Chinese hamster); cge04152 AMPK signaling pathway - Cricetulus griseus (Chinese hamster);	IPR005804;	Fatty acid desaturase domain;
G3HZF5	"N(G),N(G)-dimethylarginine dimethylaminohydrolase 2 OS=Cricetulus griseus OX=10029 GN=I79_016456 PE=4 SV=1"	Down	0.7145	0.0160952	I79_016456	36.443	1.054	0.771	0.859	1.042	1.014	0.946	mitochondria	GO:0050794 regulation of cellular process; GO:1901606 alpha-amino acid catabolic process; GO:1903428 positive regulation of reactive oxygen species biosynthetic process; GO:0045428 regulation of nitric oxide biosynthetic process; GO:0009891 positive regulation of biosynthetic process; GO:0044699 single-organism process; GO:0044237 cellular metabolic process; GO:0071704 organic substance metabolic…		GO:0016403 dimethylargininase activity; GO:0016787 hydrolase activity; GO:0003824 catalytic activity; GO:0016810 hydrolase activity, acting on carbon-nitrogen (but not peptide) bonds; GO:0016813 hydrolase activity, acting on carbon-nitrogen (but not peptide) bonds, in linear amidines;	K01482	DDAH, ddaH; dimethylargininase [EC:3.5.3.18]
G3H9N6	Zinc transporter ZIP6 OS=Cricetulus griseus OX=10029 GN=I79_007114 PE=4 SV=1	Up	1.2995	0.0126972	I79_007114	84.395	1.035	1.044	0.995	0.96	0.984	1.094	plasma membrane	GO:0006810 transport; GO:0055085 transmembrane transport; GO:0006812 cation transport; GO:0030001 metal ion transport; GO:0006811 ion transport; GO:0051179 localization; GO:0051234 establishment of localization;	GO:0031224 intrinsic component of membrane; GO:0016020 membrane; GO:0016021 integral component of membrane; GO:0044425 membrane part;	GO:0046873 metal ion transmembrane transporter activity; GO:0015075 ion transmembrane transporter activity; GO:0022892 substrate-specific transporter activity; GO:0022890 inorganic cation transmembrane transporter activity; GO:0008324 cation transmembrane transporter activity; GO:0022891 substrate-specific transmembrane transporter activity; GO:0005215 transporter activity; GO:0022857 transmembra…	K14712	SLC39A6, LIV1, ZIP6; solute carrier family 39 (zinc transporter), member 6
G3HQC3	Calcium-transporting ATPase OS=Cricetulus griseus OX=10029 GN=I79_013020 PE=3 SV=1	Up	1.247	0.00561347	I79_013020	131.95	1.353	1.05	1.152	0.85	0.858	0.952	plasma membrane	GO:0070588 calcium ion transmembrane transport; GO:0072511 divalent inorganic cation transport; GO:0098655 cation transmembrane transport; GO:0034220 ion transmembrane transport; GO:0098660 inorganic ion transmembrane transport; GO:0090662 ATP hydrolysis coupled transmembrane transport; GO:0030001 metal ion transport; GO:0051234 establishment of localization; GO:0006810 transport; GO:0055085 tran…	GO:0031224 intrinsic component of membrane; GO:0016020 membrane; GO:0016021 integral component of membrane; GO:0044425 membrane part;	GO:0042625 ATPase coupled ion transmembrane transporter activity; GO:1901265 nucleoside phosphate binding; GO:0015399 primary active transmembrane transporter activity; GO:0022892 substrate-specific transporter activity; GO:0016817 hydrolase activity, acting on acid anhydrides; GO:0016787 hydrolase activity; GO:0022891 substrate-specific transmembrane transporter activity; GO:0016887 ATPase activ…	K05850	ATP2B; Ca2+ transporting ATPase, plasma membrane [EC:3.6.3.8]	cge04020 Calcium signaling pathway - Cricetulus griseus (Chinese hamster); cge04022 cGMP-PKG signaling pathway - Cricetulus griseus (Chinese hamster); cge04024 cAMP signaling pathway - Cricetulus griseus (Chinese hamster); cge04261 Adrenergic signaling in cardiomyocytes - Cricetulus griseus (Chinese hamster); cge04925 Aldosterone synthesis and secretion - Cricetulus griseus (Chinese hamster); cge…	IPR023298; IPR004014; IPR022141; IPR008250; IPR023299; IPR006068; IPR023214;	P-type ATPase, transmembrane domain; Cation-transporting P-type ATPase, N-terminal; Plasma membrane calcium transporting P-type ATPase, C-terminal; P-type ATPase, A domain; P-type ATPase, cytoplasmic domain N; Cation-transporting P-type ATPase, C-terminal; HAD-like domain;
G3HPT1	COX6B1 OS=Cricetulus griseus OX=10029 GN=CgPICR_021477 PE=4 SV=1	Up	1.295	0.0271815	CgPICR_021477	10.99	1.03	0.967	1.135	0.833	1.087	1.024	extracellular	GO:0098655 cation transmembrane transport; GO:0034220 ion transmembrane transport; GO:0098660 inorganic ion transmembrane transport; GO:0044699 single-organism process; GO:0006818 hydrogen transport; GO:0015992 proton transport; GO:0051234 establishment of localization; GO:0006810 transport; GO:0055085 transmembrane transport; GO:1902578 single-organism localization; GO:0006812 cation transport; …	GO:0043226 organelle; GO:0043231 intracellular membrane-bounded organelle; GO:0043229 intracellular organelle; GO:0044464 cell part; GO:0005622 intracellular; GO:0005737 cytoplasm; GO:0044424 intracellular part; GO:0043227 membrane-bounded organelle; GO:0005623 cell; GO:0005739 mitochondrion; GO:0044444 cytoplasmic part;	GO:0015075 ion transmembrane transporter activity; GO:0022892 substrate-specific transporter activity; GO:0015077 monovalent inorganic cation transmembrane transporter activity; GO:0016676 oxidoreductase activity, acting on a heme group of donors, oxygen as acceptor; GO:0016675 oxidoreductase activity, acting on a heme group of donors; GO:0015078 hydrogen ion transmembrane transporter activity; G…	K02267	COX6B; cytochrome c oxidase subunit 6b	cge00190 Oxidative phosphorylation - Cricetulus griseus (Chinese hamster); cge01100 Metabolic pathways - Cricetulus griseus (Chinese hamster); cge04260 Cardiac muscle contraction - Cricetulus griseus (Chinese hamster); cge04714 Thermogenesis - Cricetulus griseus (Chinese hamster); cge04932 Non-alcoholic fatty liver disease (NAFLD) - Cricetulus griseus (Chinese hamster); cge05010 Alzheimer disease…
G3HKU7	Transmembrane and coiled-coil domain-containing protein 7 OS=Cricetulus griseus OX=10029 GN=I79_011329 PE=4 SV=1	Up	1.398	0.0414878	I79_011329	50.937	0.97	0.912	1.046	0.891	0.88	0.95	cytoplasm		GO:0031224 intrinsic component of membrane; GO:0016020 membrane; GO:0016021 integral component of membrane; GO:0044425 membrane part;
G3HHA3	40S ribosomal protein S24 OS=Cricetulus griseus OX=10029 GN=I79_010001 PE=3 SV=1	Down	0.825	0.0458853	I79_010001	10.034	1.041	1.142	0.962	0.788	0.707	0.788	cytoplasm	GO:0006518 peptide metabolic process; GO:0043043 peptide biosynthetic process; GO:0044267 cellular protein metabolic process; GO:0006807 nitrogen compound metabolic process; GO:0009058 biosynthetic process; GO:0043603 cellular amide metabolic process; GO:0044238 primary metabolic process; GO:1901566 organonitrogen compound biosynthetic process; GO:1901576 organic substance biosynthetic process; G…	GO:0005840 ribosome; GO:0043226 organelle; GO:0043229 intracellular organelle; GO:0043232 intracellular non-membrane-bounded organelle; GO:0044464 cell part; GO:0005622 intracellular; GO:0005737 cytoplasm; GO:0032991 macromolecular complex; GO:0044424 intracellular part; GO:1990904 ribonucleoprotein complex; GO:0005623 cell; GO:0030529 intracellular ribonucleoprotein complex; GO:0044444 cytoplasm…	GO:0097159 organic cyclic compound binding; GO:1901363 heterocyclic compound binding; GO:1901265 nucleoside phosphate binding; GO:0005488 binding; GO:0000166 nucleotide binding; GO:0005198 structural molecule activity; GO:0003735 structural constituent of ribosome; GO:0036094 small molecule binding;	K02974	RP-S24e, RPS24; small subunit ribosomal protein S24e	cge03010 Ribosome - Cricetulus griseus (Chinese hamster);	IPR012678; IPR012677;	Ribosomal protein L23/L15e core domain; Nucleotide-binding alpha-beta plait domain;
G3HUZ2	"Methionyl-tRNA formyltransferase, mitochondrial OS=Cricetulus griseus OX=10029 GN=I79_014765 PE=4 SV=1"	Down	0.7555	0.0112508	I79_014765	44.612	1.122	0.944	0.972	0.913	0.987	0.948	mitochondria	GO:0006518 peptide metabolic process; GO:0006725 cellular aromatic compound metabolic process; GO:0044267 cellular protein metabolic process; GO:0009058 biosynthetic process; GO:1901566 organonitrogen compound biosynthetic process; GO:0009451 RNA modification; GO:0044237 cellular metabolic process; GO:0019988 charged-tRNA amino acid modification; GO:0071704 organic substance metabolic process; GO…		GO:0016741 transferase activity, transferring one-carbon groups; GO:0016742 hydroxymethyl-, formyl- and related transferase activity; GO:0003824 catalytic activity; GO:0016740 transferase activity; GO:0004479 methionyl-tRNA formyltransferase activity;	K00604	MTFMT, fmt; methionyl-tRNA formyltransferase [EC:2.1.2.9]	cge00670 One carbon pool by folate - Cricetulus griseus (Chinese hamster); cge00970 Aminoacyl-tRNA biosynthesis - Cricetulus griseus (Chinese hamster);	IPR005793; IPR002376;	Formyl transferase, C-terminal; Formyl transferase, N-terminal;
G3H5V5	Protein AF-17 OS=Cricetulus griseus OX=10029 GN=I79_005698 PE=4 SV=1	Down	0.8305	0.0246839	I79_005698	99.341	0.87	0.855	0.867	1.076	1.077	0.992	nucleus			GO:0043169 cation binding; GO:0046872 metal ion binding; GO:0005515 protein binding; GO:0008270 zinc ion binding; GO:0046914 transition metal ion binding; GO:0005488 binding; GO:0043167 ion binding;	K23588			IPR001965; IPR019787;	Zinc finger, PHD-type; Zinc finger, PHD-finger;
G3GW54	RalBP1-associated Eps domain-containing protein 1 OS=Cricetulus griseus OX=10029 GN=I79_001969 PE=4 SV=1	Up	1.2285	0.023199	I79_001969	80.793	1.192	1.061	0.922	0.922	1.022	1.049	extracellular	GO:0006810 transport; GO:0006898 receptor-mediated endocytosis; GO:0051179 localization; GO:0006897 endocytosis; GO:0051234 establishment of localization; GO:0016192 vesicle-mediated transport;		GO:0043169 cation binding; GO:0046872 metal ion binding; GO:0005515 protein binding; GO:0005509 calcium ion binding; GO:0005488 binding; GO:0043167 ion binding;	K20068	REPS; RalBP1-associated Eps domain-containing protein		IPR000261; IPR002048; IPR011992;	EH domain; EF-hand domain; EF-hand domain pair;
G3HUN7	Parafibromin (Fragment) OS=Cricetulus griseus OX=10029 GN=I79_014650 PE=4 SV=1	Up	1.2955	0.0343497	I79_014650	29.409	1.11	1.13	1.09	0.972	0.973	1	cytoplasm	GO:0016043 cellular component organization; GO:0006725 cellular aromatic compound metabolic process; GO:0097659 nucleic acid-templated transcription; GO:0016570 histone modification; GO:0044267 cellular protein metabolic process; GO:0009058 biosynthetic process; GO:0006354 DNA-templated transcription, elongation; GO:0044237 cellular metabolic process; GO:0071704 organic substance metabolic proces…	GO:0043229 intracellular organelle; GO:0000428 DNA-directed RNA polymerase complex; GO:0055029 nuclear DNA-directed RNA polymerase complex; GO:0061695 transferase complex, transferring phosphorus-containing groups; GO:0044446 intracellular organelle part; GO:0030880 RNA polymerase complex; GO:0031981 nuclear lumen; GO:0032991 macromolecular complex; GO:0044424 intracellular part; GO:1990234 trans…		K15175	CDC73; parafibromin		IPR032041;	Paf1 complex subunit Cdc73, N-terminal domain;
G3HV95	Midline-1 OS=Cricetulus griseus OX=10029 GN=H671_xg20569 PE=4 SV=1	Up	1.3615	0.0260742	H671_xg20569	75.214	1.065	1.025	1.046	0.888	0.903	0.899	nucleus		GO:0005623 cell; GO:0005622 intracellular; GO:0044464 cell part;	GO:0046914 transition metal ion binding; GO:0003824 catalytic activity; GO:0005488 binding; GO:0016874 ligase activity; GO:0043167 ion binding; GO:0043169 cation binding; GO:0046872 metal ion binding; GO:0005515 protein binding; GO:0008270 zinc ion binding;	K08285	TRIM18, MID1; midline 1 [EC:2.3.2.27]	cge04120 Ubiquitin mediated proteolysis - Cricetulus griseus (Chinese hamster);	IPR003649; IPR006574; IPR001841; IPR001870; IPR017903; IPR003961; IPR013320; IPR003877; IPR000315; IPR027370; IPR013783; IPR013083; IPR003879;	B-box, C-terminal; SPRY-associated; Zinc finger, RING-type; B30.2/SPRY domain; COS domain; Fibronectin type III; Concanavalin A-like lectin/glucanase domain; SPRY domain; B-box-type zinc finger; RING-type zinc-finger, LisH dimerisation motif; Immunoglobulin-like fold; Zinc finger, RING/FYVE/PHD-type; Butyrophylin-like;
G3HBY2	HN1L OS=Cricetulus griseus OX=10029 GN=CgPICR_010540 PE=4 SV=1	Up	1.424	0.0147472	CgPICR_010540	18.406	0.903	0.878	1.028	1.025	1.115	1.254	cytoplasm
G3HKP3	"Cytochrome b-c1 complex subunit 1, mitochondrial OS=Cricetulus griseus OX=10029 GN=I79_011272 PE=4 SV=1"	Up	1.243	0.0160901	I79_011272	40.615	0.884	0.771	1.054	0.908	1.019	1.058	cytoplasm			GO:0046872 metal ion binding; GO:0043169 cation binding; GO:0003824 catalytic activity; GO:0005488 binding; GO:0043167 ion binding;	K00414	QCR1, UQCRC1; ubiquinol-cytochrome c reductase core subunit 1	cge00190 Oxidative phosphorylation - Cricetulus griseus (Chinese hamster); cge01100 Metabolic pathways - Cricetulus griseus (Chinese hamster); cge04260 Cardiac muscle contraction - Cricetulus griseus (Chinese hamster); cge04714 Thermogenesis - Cricetulus griseus (Chinese hamster); cge04932 Non-alcoholic fatty liver disease (NAFLD) - Cricetulus griseus (Chinese hamster); cge05010 Alzheimer disease…	IPR007863; IPR011765; IPR011249; IPR011237;	Peptidase M16, C-terminal; Peptidase M16, N-terminal; Metalloenzyme, LuxS/M16 peptidase-like; Peptidase M16 domain;
G3GUD9	Putative lysosomal cobalamin transporter OS=Cricetulus griseus OX=10029 GN=I79_001295 PE=4 SV=1	Up	1.3855	0.00685673	I79_001295	38.796	1.029	1.021	0.927	0.954	0.884	0.901	plasma membrane		GO:0031224 intrinsic component of membrane; GO:0016020 membrane; GO:0016021 integral component of membrane; GO:0044425 membrane part;		K14617	LMBRD1; LMBR1 domain-containing protein 1	cge04977 Vitamin digestion and absorption - Cricetulus griseus (Chinese hamster);
G3I9M5	Dynein light chain OS=Cricetulus griseus OX=10029 GN=I79_020279 PE=3 SV=1	Up	1.9065	0.0479937	I79_020279	10.394	0.847	1.003	0.862	1.195	1.046	0.978	cytoplasm	GO:0007017 microtubule-based process; GO:0009987 cellular process;	GO:0043229 intracellular organelle; GO:0043232 intracellular non-membrane-bounded organelle; GO:0044430 cytoskeletal part; GO:0044446 intracellular organelle part; GO:0032991 macromolecular complex; GO:0044424 intracellular part; GO:0030286 dynein complex; GO:0005875 microtubule associated complex; GO:0005623 cell; GO:0044422 organelle part; GO:0043228 non-membrane-bounded organelle; GO:0043226 o…		K10418	DYNLL; dynein light chain LC8-type	cge04962 Vasopressin-regulated water reabsorption - Cricetulus griseus (Chinese hamster);
G3GXQ2	Protein FAM59B OS=Cricetulus griseus OX=10029 GN=I79_002544 PE=4 SV=1	Up	1.2805	0.0449043	I79_002544	88.805	1.092	1.042	1.071	0.95	0.927	0.996	nucleus	GO:0050794 regulation of cellular process; GO:0044700 single organism signaling; GO:0051716 cellular response to stimulus; GO:0007165 signal transduction; GO:0050789 regulation of biological process; GO:0007154 cell communication; GO:0035556 intracellular signal transduction; GO:0044699 single-organism process; GO:0007264 small GTPase mediated signal transduction; GO:0023052 signaling; GO:0050896…	GO:0005623 cell; GO:0005622 intracellular; GO:0044464 cell part;	GO:1901265 nucleoside phosphate binding; GO:0001882 nucleoside binding; GO:0043167 ion binding; GO:0000166 nucleotide binding; GO:0097159 organic cyclic compound binding; GO:1901363 heterocyclic compound binding; GO:0032549 ribonucleoside binding; GO:0097367 carbohydrate derivative binding; GO:0032553 ribonucleotide binding; GO:0005488 binding; GO:0032550 purine ribonucleoside binding; GO:0043168…				IPR005225; IPR013761; IPR027417; IPR025946;	Small GTP-binding protein domain; Sterile alpha motif/pointed domain; P-loop containing nucleoside triphosphate hydrolase; CABIT domain;
G3IL43	Glucosamine-6-phosphate isomerase OS=Cricetulus griseus OX=10029 GN=I79_024605 PE=3 SV=1	Up	1.317	0.0187092	I79_024605	22.751	1.009	1.033	0.946	1.061	1.035	1.023	cytoplasm	GO:1901071 glucosamine-containing compound metabolic process; GO:0006044 N-acetylglucosamine metabolic process; GO:0008152 metabolic process; GO:1901135 carbohydrate derivative metabolic process; GO:0006040 amino sugar metabolic process; GO:0044238 primary metabolic process; GO:0005975 carbohydrate metabolic process; GO:0071704 organic substance metabolic process;	GO:0044424 intracellular part; GO:0005623 cell; GO:0044464 cell part; GO:0005622 intracellular; GO:0005737 cytoplasm;	GO:0004342 glucosamine-6-phosphate deaminase activity; GO:0019239 deaminase activity; GO:0016787 hydrolase activity; GO:0016853 isomerase activity; GO:0016860 intramolecular oxidoreductase activity; GO:0003824 catalytic activity; GO:0016861 intramolecular oxidoreductase activity, interconverting aldoses and ketoses;	K02564	nagB, GNPDA; glucosamine-6-phosphate deaminase [EC:3.5.99.6]	cge00520 Amino sugar and nucleotide sugar metabolism - Cricetulus griseus (Chinese hamster); cge01100 Metabolic pathways - Cricetulus griseus (Chinese hamster);	IPR006148;	Glucosamine/galactosamine-6-phosphate isomerase;
G3HDU9	Histone H1.1 OS=Cricetulus griseus OX=10029 GN=I79_008715 PE=3 SV=1	Up	1.7005	0.0549838	I79_008715	21.736	0.893	1.157	1.011	0.941	0.891	1.06	nucleus	GO:0044085 cellular component biogenesis; GO:0016043 cellular component organization; GO:0034728 nucleosome organization; GO:0034622 cellular macromolecular complex assembly; GO:0006333 chromatin assembly or disassembly; GO:0043933 macromolecular complex subunit organization; GO:0065004 protein-DNA complex assembly; GO:0006323 DNA packaging; GO:0006334 nucleosome assembly; GO:0051276 chromosome o…	GO:0043229 intracellular organelle; GO:0043232 intracellular non-membrane-bounded organelle; GO:0044446 intracellular organelle part; GO:0032991 macromolecular complex; GO:0044424 intracellular part; GO:0005623 cell; GO:0044422 organelle part; GO:0044427 chromosomal part; GO:0000786 nucleosome; GO:0043228 non-membrane-bounded organelle; GO:0043231 intracellular membrane-bounded organelle; GO:0043…	GO:0097159 organic cyclic compound binding; GO:1901363 heterocyclic compound binding; GO:0003677 DNA binding; GO:0005488 binding; GO:0003676 nucleic acid binding;	K11275	H1_5; histone H1/5		IPR011991; IPR005818;	Winged helix-turn-helix DNA-binding domain; Linker histone H1/H5, domain H15;
G3HS87	"28S ribosomal protein L42, mitochondrial OS=Cricetulus griseus OX=10029 GN=I79_013713 PE=4 SV=1"	Down	0.755	0.0414343	I79_013713	16.426	0.983	0.925	0.963	1.001	0.969	0.992	mitochondria		GO:0005840 ribosome; GO:0043226 organelle; GO:0043229 intracellular organelle; GO:0043232 intracellular non-membrane-bounded organelle; GO:0044464 cell part; GO:0005622 intracellular; GO:0005737 cytoplasm; GO:0032991 macromolecular complex; GO:0044424 intracellular part; GO:1990904 ribonucleoprotein complex; GO:0005623 cell; GO:0030529 intracellular ribonucleoprotein complex; GO:0044444 cytoplasm…		K17423	MRPL42; large subunit ribosomal protein L42
G3H2K2	"Cytochrome c, somatic OS=Cricetulus griseus OX=10029 GN=I79_004417 PE=3 SV=1"	Down	0.7385	0.0451523	I79_004417	11.683	0.972	0.84	1.032	1.123	1.079	0.984	mitochondria	GO:0044699 single-organism process; GO:0008152 metabolic process; GO:0055114 oxidation-reduction process; GO:0044710 single-organism metabolic process;	GO:0043226 organelle; GO:0043231 intracellular membrane-bounded organelle; GO:0043229 intracellular organelle; GO:0016020 membrane; GO:0044464 cell part; GO:0005622 intracellular; GO:0044425 membrane part; GO:0005737 cytoplasm; GO:0044424 intracellular part; GO:0005623 cell; GO:0043227 membrane-bounded organelle; GO:0005739 mitochondrion; GO:0070469 respiratory chain; GO:0044444 cytoplasmic part;	GO:0097159 organic cyclic compound binding; GO:1901363 heterocyclic compound binding; GO:0009055 electron carrier activity; GO:0020037 heme binding; GO:0005488 binding; GO:0043167 ion binding; GO:0043169 cation binding; GO:0046872 metal ion binding; GO:0046906 tetrapyrrole binding;	K08738	CYC; cytochrome c	cge01524 Platinum drug resistance - Cricetulus griseus (Chinese hamster); cge04115 p53 signaling pathway - Cricetulus griseus (Chinese hamster); cge04210 Apoptosis - Cricetulus griseus (Chinese hamster); cge04215 Apoptosis - multiple species - Cricetulus griseus (Chinese hamster); cge04932 Non-alcoholic fatty liver disease (NAFLD) - Cricetulus griseus (Chinese hamster); cge05010 Alzheimer disease…	IPR009056;	Cytochrome c-like domain;
G3GZ66	Transmembrane protein 209 OS=Cricetulus griseus OX=10029 GN=I79_003148 PE=4 SV=1	Up	1.2685	0.0386874	I79_003148	63.796	0.867	1.013	1.033	1.024	1.034	0.948	nucleus		GO:0031224 intrinsic component of membrane; GO:0016020 membrane; GO:0016021 integral component of membrane; GO:0044425 membrane part;
G3HK75	Putative histone-lysine N-methyltransferase NSD2 OS=Cricetulus griseus OX=10029 GN=I79_011093 PE=4 SV=1	Up	1.254	0.0361244	I79_011093	150.17	1.09	0.94	0.864	0.978	1.007	1.131	nucleus	GO:0016571 histone methylation; GO:0016043 cellular component organization; GO:0016570 histone modification; GO:0044267 cellular protein metabolic process; GO:0044238 primary metabolic process; GO:0044237 cellular metabolic process; GO:0032259 methylation; GO:0071704 organic substance metabolic process; GO:0018022 peptidyl-lysine methylation; GO:0018205 peptidyl-lysine modification; GO:0018193 pe…	GO:0043226 organelle; GO:0043231 intracellular membrane-bounded organelle; GO:0043229 intracellular organelle; GO:0005634 nucleus; GO:0044464 cell part; GO:0005622 intracellular; GO:0044424 intracellular part; GO:0043227 membrane-bounded organelle; GO:0005623 cell;	GO:0008757 S-adenosylmethionine-dependent methyltransferase activity; GO:0003677 DNA binding; GO:0008168 methyltransferase activity; GO:0043167 ion binding; GO:0016279 protein-lysine N-methyltransferase activity; GO:0016278 lysine N-methyltransferase activity; GO:0016741 transferase activity, transferring one-carbon groups; GO:0005515 protein binding; GO:0008270 zinc ion binding; GO:0018024 histo…	K11424	WHSC1, MMSET, NSD2; histone-lysine N-methyltransferase NSD2 [EC:2.1.1.43]	cge00310 Lysine degradation - Cricetulus griseus (Chinese hamster); cge05202 Transcriptional misregulation in cancer - Cricetulus griseus (Chinese hamster);	IPR001214; IPR001841; IPR001965; IPR003616; IPR009071; IPR013083; IPR000313; IPR011011; IPR006560; IPR019787;	SET domain; Zinc finger, RING-type; Zinc finger, PHD-type; Post-SET domain; High mobility group box domain; Zinc finger, RING/FYVE/PHD-type; PWWP domain; Zinc finger, FYVE/PHD-type; AWS domain; Zinc finger, PHD-finger;
G3HFP0	"Adrenodoxin, mitochondrial OS=Cricetulus griseus OX=10029 GN=I79_009403 PE=4 SV=1"	Down	0.7785	0.00192678	I79_009403	15.529	1.046	1.158	0.836	1.051	1.188	1.122	extracellular			GO:0009055 electron carrier activity; GO:0051537 2 iron, 2 sulfur cluster binding; GO:0005488 binding; GO:0051536 iron-sulfur cluster binding; GO:0051540 metal cluster binding;	K22070	FDX1, ADX; ferredoxin-1, mitochondrial		IPR001041; IPR012675;	2Fe-2S ferredoxin-type iron-sulfur binding domain; Beta-grasp domain;
G3I519	LXN OS=Cricetulus griseus OX=10029 GN=CgPICR_010023 PE=4 SV=1	Up	1.3045	0.0264469	CgPICR_010023	25.443	1.028	0.844	0.953	1.037	0.997	0.898	cytoplasm				K23594
G3HNC9	Mitochondrial import inner membrane translocase subunit TIM17 OS=Cricetulus griseus OX=10029 GN=CgPICR_014126 PE=3 SV=1	Down	0.8305	0.0451535	CgPICR_014126	18.391	1.054	1.024	1.131	0.925	1.106	0.952	plasma membrane	GO:0046907 intracellular transport; GO:0071806 protein transmembrane transport; GO:0071702 organic substance transport; GO:0015031 protein transport; GO:0051641 cellular localization; GO:0051234 establishment of localization; GO:0006810 transport; GO:0045184 establishment of protein localization; GO:0055085 transmembrane transport; GO:0070727 cellular macromolecule localization; GO:0051649 establ…	GO:0016020 membrane; GO:0098800 inner mitochondrial membrane protein complex; GO:0031090 organelle membrane; GO:0098796 membrane protein complex; GO:0005737 cytoplasm; GO:0031224 intrinsic component of membrane; GO:0032991 macromolecular complex; GO:0044424 intracellular part; GO:0098798 mitochondrial protein complex; GO:0005744 mitochondrial inner membrane presequence translocase complex; GO:004…	GO:0022804 active transmembrane transporter activity; GO:0015405 P-P-bond-hydrolysis-driven transmembrane transporter activity; GO:0008565 protein transporter activity; GO:0022884 macromolecule transmembrane transporter activity; GO:0015399 primary active transmembrane transporter activity; GO:0022892 substrate-specific transporter activity; GO:0008320 protein transmembrane transporter activity; …	K17795	TIM17; mitochondrial import inner membrane translocase subunit TIM17
G3HNV1	Cell division cycle 5-related protein OS=Cricetulus griseus OX=10029 GN=I79_012445 PE=4 SV=1	Down	0.832	0.00600962	I79_012445	17.306	1.035	1.004	1.037	0.974	1	1.003	nucleus	GO:0044763 single-organism cellular process; GO:0044699 single-organism process; GO:0051301 cell division; GO:0009987 cellular process;			K12860	CDC5L, CDC5, CEF1; pre-mRNA-splicing factor CDC5/CEF1	cge03040 Spliceosome - Cricetulus griseus (Chinese hamster);
G3HN24	Dynactin subunit 3 (Fragment) OS=Cricetulus griseus OX=10029 GN=I79_012155 PE=4 SV=1	Down	0.8055	0.00682806	I79_012155	44.807	1.353	1.13	1.014	1.075	0.858	0.903	nucleus							IPR023334;	REKLES domain;
G3HZK7	Heat shock factor protein 4 OS=Cricetulus griseus OX=10029 GN=I79_016513 PE=3 SV=1	Down	0.8085	0.0562771	I79_016513	98.284	1.03	0.96	0.867	1.061	1.033	1.146	nucleus	GO:0050794 regulation of cellular process; GO:0010941 regulation of cell death; GO:0006725 cellular aromatic compound metabolic process; GO:0097659 nucleic acid-templated transcription; GO:0060255 regulation of macromolecule metabolic process; GO:0019219 regulation of nucleobase-containing compound metabolic process; GO:0043067 regulation of programmed cell death; GO:0009058 biosynthetic process;…	GO:0043226 organelle; GO:0043231 intracellular membrane-bounded organelle; GO:0043229 intracellular organelle; GO:0005634 nucleus; GO:0044464 cell part; GO:0005622 intracellular; GO:0032991 macromolecular complex; GO:0044424 intracellular part; GO:0043234 protein complex; GO:0005667 transcription factor complex; GO:0043227 membrane-bounded organelle; GO:0005623 cell;	GO:0097159 organic cyclic compound binding; GO:1901363 heterocyclic compound binding; GO:0003677 DNA binding; GO:0005488 binding; GO:0001071 nucleic acid binding transcription factor activity; GO:0046983 protein dimerization activity; GO:0003676 nucleic acid binding; GO:0005515 protein binding; GO:0043565 sequence-specific DNA binding; GO:0003700 transcription factor activity, sequence-specific D…	K04682	E2F4_5; transcription factor E2F4/5	cge04110 Cell cycle - Cricetulus griseus (Chinese hamster); cge04218 Cellular senescence - Cricetulus griseus (Chinese hamster); cge04350 TGF-beta signaling pathway - Cricetulus griseus (Chinese hamster);	IPR011991; IPR003316; IPR000232; IPR032198; IPR011029; IPR001315;	Winged helix-turn-helix DNA-binding domain; E2F/DP family, winged-helix DNA-binding domain; Heat shock factor (HSF)-type, DNA-binding; E2F transcription factor, CC-MB domain; Death-like domain; CARD domain;
G3HDX9	Pre-mRNA-splicing factor SLU7 OS=Cricetulus griseus OX=10029 GN=I79_008747 PE=4 SV=1	Up	1.268	0.00946372	I79_008747	65.915	0.97	1.089	1.113	0.922	0.903	0.899	nucleus				K12819	SLU7; pre-mRNA-processing factor SLU7	cge03040 Spliceosome - Cricetulus griseus (Chinese hamster);	IPR021715;	Pre-mRNA splicing Prp18-interacting factor;
G3H349	Serine/threonine-protein phosphatase 2A 56 kDa regulatory subunit gamma isoform OS=Cricetulus griseus OX=10029 GN=I79_004658 PE=4 SV=1	Down	0.7245	0.0255349	I79_004658	46.061	1.126	1.043	1.126	0.888	0.958	0.948	cytoplasm,nucleus	GO:0050794 regulation of cellular process; GO:0044700 single organism signaling; GO:0051716 cellular response to stimulus; GO:0007165 signal transduction; GO:0050789 regulation of biological process; GO:0007154 cell communication; GO:0050790 regulation of catalytic activity; GO:0065009 regulation of molecular function; GO:0044699 single-organism process; GO:0023052 signaling; GO:0050896 response …	GO:1902494 catalytic complex; GO:0044464 cell part; GO:0005622 intracellular; GO:0008287 protein serine/threonine phosphatase complex; GO:0032991 macromolecular complex; GO:0044424 intracellular part; GO:0005623 cell; GO:1903293 phosphatase complex; GO:0000159 protein phosphatase type 2A complex;	GO:0098772 molecular function regulator; GO:0030234 enzyme regulator activity; GO:0019888 protein phosphatase regulator activity; GO:0019208 phosphatase regulator activity; GO:0005488 binding;	K11584	PPP2R5; serine/threonine-protein phosphatase 2A regulatory subunit B'	cge03015 mRNA surveillance pathway - Cricetulus griseus (Chinese hamster); cge04071 Sphingolipid signaling pathway - Cricetulus griseus (Chinese hamster); cge04114 Oocyte meiosis - Cricetulus griseus (Chinese hamster); cge04151 PI3K-Akt signaling pathway - Cricetulus griseus (Chinese hamster); cge04152 AMPK signaling pathway - Cricetulus griseus (Chinese hamster); cge04261 Adrenergic signaling in…	IPR016024;	Armadillo-type fold;
G3HMS8	60S ribosomal protein L17 OS=Cricetulus griseus OX=10029 GN=CgPICR_012587 PE=3 SV=1	Down	0.658	0.0149316	CgPICR_012587	21.397	1.108	1.207	1.108	0.974	0.841	1.065	cytoplasm	GO:0006518 peptide metabolic process; GO:0043043 peptide biosynthetic process; GO:0044267 cellular protein metabolic process; GO:0006807 nitrogen compound metabolic process; GO:0009058 biosynthetic process; GO:0043603 cellular amide metabolic process; GO:0044238 primary metabolic process; GO:1901566 organonitrogen compound biosynthetic process; GO:1901576 organic substance biosynthetic process; G…	GO:0005840 ribosome; GO:0043229 intracellular organelle; GO:0043232 intracellular non-membrane-bounded organelle; GO:0044446 intracellular organelle part; GO:0005737 cytoplasm; GO:0032991 macromolecular complex; GO:0044424 intracellular part; GO:0005623 cell; GO:0044422 organelle part; GO:0043228 non-membrane-bounded organelle; GO:0043226 organelle; GO:0015934 large ribosomal subunit; GO:0044391 …	GO:0003735 structural constituent of ribosome; GO:0005198 structural molecule activity;	K02880	RP-L17e, RPL17; large subunit ribosomal protein L17e	cge03010 Ribosome - Cricetulus griseus (Chinese hamster);
G3HNU0	TATA-box-binding protein OS=Cricetulus griseus OX=10029 GN=I79_012434 PE=3 SV=1	Up	1.3765	0.0422848	I79_012434	34.538	0.992	1.008	0.847	0.927	0.984	0.991	nucleus	GO:0018130 heterocycle biosynthetic process; GO:0006725 cellular aromatic compound metabolic process; GO:0097659 nucleic acid-templated transcription; GO:0006352 DNA-templated transcription, initiation; GO:0034654 nucleobase-containing compound biosynthetic process; GO:1901360 organic cyclic compound metabolic process; GO:0006807 nitrogen compound metabolic process; GO:0009058 biosynthetic proces…		GO:0097159 organic cyclic compound binding; GO:1901363 heterocyclic compound binding; GO:0003677 DNA binding; GO:0005488 binding; GO:0003676 nucleic acid binding;	K03120	TBP, tbp; transcription initiation factor TFIID TATA-box-binding protein	cge03022 Basal transcription factors - Cricetulus griseus (Chinese hamster); cge05016 Huntington disease - Cricetulus griseus (Chinese hamster); cge05165 Human papillomavirus infection - Cricetulus griseus (Chinese hamster); cge05166 Human T-cell leukemia virus 1 infection - Cricetulus griseus (Chinese hamster); cge05203 Viral carcinogenesis - Cricetulus griseus (Chinese hamster);	IPR012295;	Beta2-adaptin/TBP, C-terminal domain;
G3H7N6	Putative saccharopine dehydrogenase OS=Cricetulus griseus OX=10029 GN=I79_006371 PE=4 SV=1	Down	0.8285	0.0307785	I79_006371	37.727	0.93	0.949	1.092	0.881	0.854	1.03	peroxisome	GO:0044699 single-organism process; GO:0008152 metabolic process; GO:0055114 oxidation-reduction process; GO:0044710 single-organism metabolic process;	GO:0031224 intrinsic component of membrane; GO:0016020 membrane; GO:0016021 integral component of membrane; GO:0044425 membrane part;	GO:0003824 catalytic activity; GO:0016491 oxidoreductase activity;				IPR005097; IPR016040;	Saccharopine dehydrogenase, NADP binding domain; NAD(P)-binding domain;
G3GWX6	Leukocyte elastase inhibitor A OS=Cricetulus griseus OX=10029 GN=CgPICR_009798 PE=3 SV=1	Up	1.213	0.000824402	CgPICR_009798	42.881	0.837	0.895	1.009	1.035	0.91	1.109	cytoplasm	GO:0050794 regulation of cellular process; GO:0052548 regulation of endopeptidase activity; GO:0010951 negative regulation of endopeptidase activity; GO:0045861 negative regulation of proteolysis; GO:0080090 regulation of primary metabolic process; GO:0060255 regulation of macromolecule metabolic process; GO:0030162 regulation of proteolysis; GO:0031324 negative regulation of cellular metabolic p…	GO:0005615 extracellular space; GO:0044421 extracellular region part; GO:0005576 extracellular region;	GO:0004867 serine-type endopeptidase inhibitor activity; GO:0030234 enzyme regulator activity; GO:0030414 peptidase inhibitor activity; GO:0061134 peptidase regulator activity; GO:0061135 endopeptidase regulator activity; GO:0098772 molecular function regulator; GO:0004857 enzyme inhibitor activity; GO:0004866 endopeptidase inhibitor activity;	K23425			IPR023796;	Serpin domain;
G3HIT3	Transcription factor TFIIIB component B''-like (Fragment) OS=Cricetulus griseus OX=10029 GN=I79_010560 PE=4 SV=1	Up	1.3685	0.004019	I79_010560	248.71	0.876	0.913	0.893	1.1	1.161	0.871	nucleus	GO:0050794 regulation of cellular process; GO:0010468 regulation of gene expression; GO:0006355 regulation of transcription, DNA-templated; GO:0031326 regulation of cellular biosynthetic process; GO:0080090 regulation of primary metabolic process; GO:0060255 regulation of macromolecule metabolic process; GO:0019219 regulation of nucleobase-containing compound metabolic process; GO:0010556 regulat…	GO:0043229 intracellular organelle; GO:0044446 intracellular organelle part; GO:0090576 RNA polymerase III transcription factor complex; GO:0032991 macromolecular complex; GO:0044424 intracellular part; GO:0005623 cell; GO:0005667 transcription factor complex; GO:0044798 nuclear transcription factor complex; GO:0044422 organelle part; GO:0043231 intracellular membrane-bounded organelle; GO:004322…	GO:0097159 organic cyclic compound binding; GO:1901363 heterocyclic compound binding; GO:0001026 TFIIIB-type transcription factor activity; GO:0003677 DNA binding; GO:0001007 transcription factor activity, RNA polymerase III transcription factor binding; GO:0005488 binding; GO:0003676 nucleic acid binding; GO:0000989 transcription factor activity, transcription factor binding; GO:0000995 transcri…	K15198	BDP1, TFC5; transcription factor TFIIIB component B''		IPR001005; IPR009057;	SANT/Myb domain; Homeobox domain-like;
G3HG16	Actin-related protein 2/3 complex subunit 5 OS=Cricetulus griseus OX=10029 GN=I79_009535 PE=3 SV=1	Down	0.763	0.0432503	I79_009535	12.085	1.033	0.859	0.983	1.129	1.133	0.742	cytoplasm	GO:0030833 regulation of actin filament polymerization; GO:0050794 regulation of cellular process; GO:0016043 cellular component organization; GO:0034314 Arp2/3 complex-mediated actin nucleation; GO:0065008 regulation of biological quality; GO:0032273 positive regulation of protein polymerization; GO:0032956 regulation of actin cytoskeleton organization; GO:0007015 actin filament organization; GO…	GO:0043229 intracellular organelle; GO:0043232 intracellular non-membrane-bounded organelle; GO:0044430 cytoskeletal part; GO:0044446 intracellular organelle part; GO:0032991 macromolecular complex; GO:0044424 intracellular part; GO:0005623 cell; GO:0015629 actin cytoskeleton; GO:0044422 organelle part; GO:0043228 non-membrane-bounded organelle; GO:0043226 organelle; GO:0005856 cytoskeleton; GO:0…		K05754	ARPC5; actin related protein 2/3 complex, subunit 5	cge04144 Endocytosis - Cricetulus griseus (Chinese hamster); cge04666 Fc gamma R-mediated phagocytosis - Cricetulus griseus (Chinese hamster); cge04810 Regulation of actin cytoskeleton - Cricetulus griseus (Chinese hamster); cge05100 Bacterial invasion of epithelial cells - Cricetulus griseus (Chinese hamster); cge05132 Salmonella infection - Cricetulus griseus (Chinese hamster);
G3I5W2	TAR DNA-binding protein 43 OS=Cricetulus griseus OX=10029 GN=I79_018870 PE=4 SV=1	Up	1.3765	0.0512169	I79_018870	22.576	0.977	1.007	0.972	1.059	1.073	0.969	nucleus			GO:0097159 organic cyclic compound binding; GO:1901363 heterocyclic compound binding; GO:0003677 DNA binding; GO:1901265 nucleoside phosphate binding; GO:0005488 binding; GO:0003676 nucleic acid binding; GO:0000166 nucleotide binding; GO:0036094 small molecule binding;	K23600			IPR000504; IPR012677;	RNA recognition motif domain; Nucleotide-binding alpha-beta plait domain;
G3H8T6	TP53-regulating kinase OS=Cricetulus griseus OX=10029 GN=I79_006797 PE=4 SV=1	Down	0.7615	0.0250033	I79_006797	13.902	0.933	0.926	0.867	1.05	1.024	0.99	cytoplasm	GO:0016310 phosphorylation; GO:0044267 cellular protein metabolic process; GO:0044238 primary metabolic process; GO:0044237 cellular metabolic process; GO:0006796 phosphate-containing compound metabolic process; GO:0071704 organic substance metabolic process; GO:0008152 metabolic process; GO:0006468 protein phosphorylation; GO:0006793 phosphorus metabolic process; GO:0044260 cellular macromolecul…	GO:0016020 membrane;	GO:0005524 ATP binding; GO:1901265 nucleoside phosphate binding; GO:0016773 phosphotransferase activity, alcohol group as acceptor; GO:0001882 nucleoside binding; GO:0043167 ion binding; GO:0004672 protein kinase activity; GO:0000166 nucleotide binding; GO:0097159 organic cyclic compound binding; GO:1901363 heterocyclic compound binding; GO:0032549 ribonucleoside binding; GO:0097367 carbohydrate …	K08851	TP53RK, PRPK, BUD32; TP53 regulating kinase and related kinases [EC:2.7.11.1]		IPR000719; IPR011009;	Protein kinase domain; Protein kinase-like domain;
G3HL33	Zyxin OS=Cricetulus griseus OX=10029 GN=I79_011418 PE=4 SV=1	Up	1.6575	0.0469231	I79_011418	52.163	0.872	0.928	0.922	0.956	0.956	1.13	nucleus			GO:0046872 metal ion binding; GO:0043169 cation binding; GO:0008270 zinc ion binding; GO:0046914 transition metal ion binding; GO:0005488 binding; GO:0043167 ion binding;	K06273	ZYX; zyxin	cge04510 Focal adhesion - Cricetulus griseus (Chinese hamster);	IPR001781;	Zinc finger, LIM-type;
G3HFS2	Putative ergosterol biosynthetic protein 28 OS=Cricetulus griseus OX=10029 GN=I79_009437 PE=4 SV=1	Up	1.5075	0.0385572	I79_009437	17.085	1.037	0.925	1.09	1.105	1.072	1.049	extracellular		GO:0031224 intrinsic component of membrane; GO:0016020 membrane; GO:0016021 integral component of membrane; GO:0044425 membrane part;
G3H4F3	Nuclear receptor subfamily 2 group F member 6 (Fragment) OS=Cricetulus griseus OX=10029 GN=I79_005154 PE=3 SV=1	Down	0.6715	0.0588235	I79_005154	10.062	1.164	1.344	1.046	1.14	1.166	1.058	cytoplasm,nucleus	GO:0050794 regulation of cellular process; GO:0044700 single organism signaling; GO:0060255 regulation of macromolecule metabolic process; GO:0071310 cellular response to organic substance; GO:0019219 regulation of nucleobase-containing compound metabolic process; GO:0044699 single-organism process; GO:0050896 response to stimulus; GO:0071383 cellular response to steroid hormone stimulus; GO:0033…	GO:0043226 organelle; GO:0043231 intracellular membrane-bounded organelle; GO:0043229 intracellular organelle; GO:0005634 nucleus; GO:0044464 cell part; GO:0005622 intracellular; GO:0044424 intracellular part; GO:0043227 membrane-bounded organelle; GO:0005623 cell;	GO:0097159 organic cyclic compound binding; GO:1901363 heterocyclic compound binding; GO:0000981 RNA polymerase II transcription factor activity, sequence-specific DNA binding; GO:0098531 transcription factor activity, direct ligand regulated sequence-specific DNA binding; GO:0003677 DNA binding; GO:0004879 RNA polymerase II transcription factor activity, ligand-activated sequence-specific DNA bi…	K08549	NR2F6, EAR2; nuclear receptor subfamily 2 group F member 6		IPR000536;	Nuclear hormone receptor, ligand-binding domain;
P35950	Low-density lipoprotein receptor OS=Cricetulus griseus OX=10029 GN=LDLR PE=3 SV=2	Up	1.479	0.00946586	LDLR	95.236	0.898	0.986	1.028	1.021	1.001	1.071	extracellular	GO:0008203 cholesterol metabolic process; GO:0006869 lipid transport; GO:1901615 organic hydroxy compound metabolic process; GO:1902652 secondary alcohol metabolic process; GO:0006066 alcohol metabolic process; GO:0016192 vesicle-mediated transport; GO:0044281 small molecule metabolic process; GO:0008202 steroid metabolic process; GO:1901360 organic cyclic compound metabolic process; GO:0044699 s…	GO:0016020 membrane; GO:0044421 extracellular region part; GO:0005615 extracellular space; GO:0031410 cytoplasmic vesicle; GO:0071944 cell periphery; GO:0034362 low-density lipoprotein particle; GO:0034358 plasma lipoprotein particle; GO:0005737 cytoplasm; GO:0031982 vesicle; GO:0031224 intrinsic component of membrane; GO:0032991 macromolecular complex; GO:0044424 intracellular part; GO:0005623 c…	GO:0043169 cation binding; GO:0046872 metal ion binding; GO:0005515 protein binding; GO:0005509 calcium ion binding; GO:0005488 binding; GO:0043167 ion binding;	K12473	LDLR; low-density lipoprotein receptor	cge04144 Endocytosis - Cricetulus griseus (Chinese hamster); cge04913 Ovarian steroidogenesis - Cricetulus griseus (Chinese hamster); cge04925 Aldosterone synthesis and secretion - Cricetulus griseus (Chinese hamster); cge04927 Cortisol synthesis and secretion - Cricetulus griseus (Chinese hamster); cge04934 Cushing syndrome - Cricetulus griseus (Chinese hamster); cge04976 Bile secretion - Cricet…	IPR001881; IPR000742; IPR009030; IPR011042;	EGF-like calcium-binding domain; EGF-like domain; Growth factor receptor cysteine-rich domain; Six-bladed beta-propeller, TolB-like;
G3I5W9	DNA-binding protein A OS=Cricetulus griseus OX=10029 GN=I79_018880 PE=4 SV=1	Up	1.2325	0.0426166	I79_018880	11.426	1	1.065	1.054	0.98	0.977	1.027	nucleus			GO:0097159 organic cyclic compound binding; GO:1901363 heterocyclic compound binding; GO:0003677 DNA binding; GO:0005488 binding; GO:0003676 nucleic acid binding;	K06099	CSDA, ZONAB; cold shock domain protein A	cge04530 Tight junction - Cricetulus griseus (Chinese hamster);
G3GUA5	Golgi reassembly-stacking protein 2 OS=Cricetulus griseus OX=10029 GN=I79_001259 PE=4 SV=1	Down	0.8255	0.0539067	I79_001259	11.05	1.066	1.002	1.035	1.044	1.044	0.97	nucleus
G3IMH7	NADH dehydrogenase [ubiquinone] 1 beta subcomplex subunit 9 OS=Cricetulus griseus OX=10029 GN=I79_025116 PE=4 SV=1	Down	0.775	0.0312903	I79_025116	14.488	0.944	0.948	0.944	1.031	0.985	1.061	mitochondria				K10352	MYH; myosin heavy chain	cge04530 Tight junction - Cricetulus griseus (Chinese hamster);
G3H8L2	Dihydrolipoyl dehydrogenase OS=Cricetulus griseus OX=10029 GN=H671_1g1921 PE=4 SV=1	Up	2.292	0.0126527	H671_1g1921	19.277	0.992	0.696	0.992	0.814	1.226	0.904	mitochondria	GO:0044699 single-organism process; GO:0008152 metabolic process; GO:0055114 oxidation-reduction process; GO:0044710 single-organism metabolic process;		GO:0016667 oxidoreductase activity, acting on a sulfur group of donors; GO:0004148 dihydrolipoyl dehydrogenase activity; GO:0016651 oxidoreductase activity, acting on NAD(P)H; GO:0003824 catalytic activity; GO:0016668 oxidoreductase activity, acting on a sulfur group of donors, NAD(P) as acceptor; GO:0016491 oxidoreductase activity;				IPR023753;	FAD/NAD(P)-binding domain;
G3IM06	Dynactin subunit 5 OS=Cricetulus griseus OX=10029 GN=I79_024932 PE=4 SV=1	Up	1.5215	0.0136576	I79_024932	9.1296	0.928	0.926	0.928	0.98	0.99	1.014	extracellular				K10427	DCTN5; dynactin 5	cge04962 Vasopressin-regulated water reabsorption - Cricetulus griseus (Chinese hamster);	IPR011004;	Trimeric LpxA-like;
G3IMX7	Bifunctional 3'-phosphoadenosine 5'-phosphosulfate synthetase 1 OS=Cricetulus griseus OX=10029 GN=I79_025282 PE=4 SV=1	Up	1.2055	0.00290336	I79_025282	36.412	1.057	0.952	1.057	1.035	1.006	1.139	cytoplasm	GO:0000103 sulfate assimilation; GO:0006790 sulfur compound metabolic process; GO:0008152 metabolic process; GO:0044237 cellular metabolic process; GO:0009987 cellular process;		GO:0004779 sulfate adenylyltransferase activity; GO:0016779 nucleotidyltransferase activity; GO:0003824 catalytic activity; GO:0004781 sulfate adenylyltransferase (ATP) activity; GO:0016740 transferase activity; GO:0070566 adenylyltransferase activity; GO:0016772 transferase activity, transferring phosphorus-containing groups;	K13811	PAPSS; 3'-phosphoadenosine 5'-phosphosulfate synthase [EC:2.7.7.4 2.7.1.25]	cge00230 Purine metabolism - Cricetulus griseus (Chinese hamster); cge00450 Selenocompound metabolism - Cricetulus griseus (Chinese hamster); cge00920 Sulfur metabolism - Cricetulus griseus (Chinese hamster); cge01100 Metabolic pathways - Cricetulus griseus (Chinese hamster);	IPR014729; IPR015947; IPR025980; IPR024951; IPR002650;	Rossmann-like alpha/beta/alpha sandwich fold; PUA-like domain; ATP-sulfurylase PUA-like domain; Sulphate adenylyltransferase catalytic domain; Sulphate adenylyltransferase;
G3H9H3	U6 snRNA-associated Sm-like protein LSm6 OS=Cricetulus griseus OX=10029 GN=I79_007045 PE=3 SV=1	Down	0.82	0.00609756	I79_007045	9.1275	1	1.085	1	0.995	1.008	1.027	cytoplasm	GO:0006396 RNA processing; GO:0006725 cellular aromatic compound metabolic process; GO:1901360 organic cyclic compound metabolic process; GO:0006807 nitrogen compound metabolic process; GO:0044238 primary metabolic process; GO:0044237 cellular metabolic process; GO:0071704 organic substance metabolic process; GO:0006397 mRNA processing; GO:0016070 RNA metabolic process; GO:0000398 mRNA splicing, …	GO:0043229 intracellular organelle; GO:0044446 intracellular organelle part; GO:0032991 macromolecular complex; GO:0044424 intracellular part; GO:0005681 spliceosomal complex; GO:0005623 cell; GO:0044422 organelle part; GO:0043231 intracellular membrane-bounded organelle; GO:0043226 organelle; GO:0005634 nucleus; GO:0005732 small nucleolar ribonucleoprotein complex; GO:0005622 intracellular; GO:0…	GO:0097159 organic cyclic compound binding; GO:1901363 heterocyclic compound binding; GO:0003723 RNA binding; GO:0005488 binding; GO:0003676 nucleic acid binding;	K12625	LSM6; U6 snRNA-associated Sm-like protein LSm6	cge03018 RNA degradation - Cricetulus griseus (Chinese hamster); cge03040 Spliceosome - Cricetulus griseus (Chinese hamster);	IPR001163; IPR010920;	LSM domain, eukaryotic/archaea-type; LSM domain;
G3IIV0	Ubiquitin domain-containing protein UBFD1 OS=Cricetulus griseus OX=10029 GN=I79_023778 PE=4 SV=1	Down	0.8235	0.0576806	I79_023778	20.66	1.02	0.937	1.02	0.929	1.011	1.023	cytoplasm
G3GXB7	Transcription factor MafG OS=Cricetulus griseus OX=10029 GN=I79_002407 PE=3 SV=1	Up	1.225	0.0340816	I79_002407	17.876	1.144	1.318	1.144	1.039	1.021	1.085	nucleus	GO:0050794 regulation of cellular process; GO:0006725 cellular aromatic compound metabolic process; GO:0097659 nucleic acid-templated transcription; GO:0060255 regulation of macromolecule metabolic process; GO:0019219 regulation of nucleobase-containing compound metabolic process; GO:0009058 biosynthetic process; GO:0044237 cellular metabolic process; GO:0071704 organic substance metabolic proces…	GO:0043226 organelle; GO:0043231 intracellular membrane-bounded organelle; GO:0043229 intracellular organelle; GO:0005634 nucleus; GO:0044464 cell part; GO:0005622 intracellular; GO:0044424 intracellular part; GO:0043227 membrane-bounded organelle; GO:0005623 cell;	GO:0097159 organic cyclic compound binding; GO:1901363 heterocyclic compound binding; GO:0003677 DNA binding; GO:0046982 protein heterodimerization activity; GO:0005488 binding; GO:0001071 nucleic acid binding transcription factor activity; GO:0046983 protein dimerization activity; GO:0003676 nucleic acid binding; GO:0005515 protein binding; GO:0043565 sequence-specific DNA binding; GO:0003700 tr…	K09037	MAFF_G_K; transcription factor MAFF/G/K		IPR004827; IPR008917; IPR004826;	Basic-leucine zipper domain; Transcription factor, Skn-1-like, DNA-binding domain; Basic leucine zipper domain, Maf-type;
G3I7U9	HTRA2 OS=Cricetulus griseus OX=10029 GN=CgPICR_013778 PE=4 SV=1	Up	1.2635	0.0193273	CgPICR_013778	47.798	1.014	1.049	1.014	1.053	1.033	1.172	cytoplasm	GO:0006508 proteolysis; GO:0008152 metabolic process; GO:0043170 macromolecule metabolic process; GO:0019538 protein metabolic process; GO:0044238 primary metabolic process; GO:0071704 organic substance metabolic process;	GO:0031224 intrinsic component of membrane; GO:0016020 membrane; GO:0016021 integral component of membrane; GO:0044425 membrane part;	GO:0004252 serine-type endopeptidase activity; GO:0004175 endopeptidase activity; GO:0008233 peptidase activity; GO:0003824 catalytic activity; GO:0017171 serine hydrolase activity; GO:0005488 binding; GO:0008236 serine-type peptidase activity; GO:0070011 peptidase activity, acting on L-amino acid peptides; GO:0005515 protein binding; GO:0016787 hydrolase activity;	K08669	HTRA2, PRSS25; HtrA serine peptidase 2 [EC:3.4.21.108]	cge04210 Apoptosis - Cricetulus griseus (Chinese hamster); cge04215 Apoptosis - multiple species - Cricetulus griseus (Chinese hamster); cge05012 Parkinson disease - Cricetulus griseus (Chinese hamster);	IPR009003; IPR001478;	Peptidase S1, PA clan; PDZ domain;
G3GW93	BRCA1-A complex subunit BRE OS=Cricetulus griseus OX=10029 GN=I79_002013 PE=4 SV=1	Down	0.715	0.0027972	I79_002013	33.031	0.96	0.904	0.96	0.869	1.03	0.993	cytoplasm				K12173	BRE, BRCC45; BRCA1-A complex subunit BRE	cge03440 Homologous recombination - Cricetulus griseus (Chinese hamster);
G3HXQ6	"Poly(A) RNA polymerase, mitochondrial OS=Cricetulus griseus OX=10029 GN=I79_015820 PE=4 SV=1"	Up	1.239	0.0338983	I79_015820	23.309	0.97	0.885	1.063	1.089	1.132	1.115	nucleus				K18060	MTPAP; poly(A) RNA polymerase, mitochondrial [EC:2.7.7.19]		IPR002058;	PAP/25A-associated;
G3I4P0	Craniofacial development protein 1 OS=Cricetulus griseus OX=10029 GN=I79_018423 PE=4 SV=1	Up	1.218	0.0353038	I79_018423	37.838	0.775	0.751	0.775	1.185	1.096	0.929	nucleus	GO:0032502 developmental process; GO:0044707 single-multicellular organism process; GO:0044767 single-organism developmental process; GO:0044699 single-organism process; GO:0007275 multicellular organism development; GO:0032501 multicellular organismal process; GO:0048856 anatomical structure development;	GO:0043229 intracellular organelle; GO:0043232 intracellular non-membrane-bounded organelle; GO:0000779 condensed chromosome, centromeric region; GO:0044446 intracellular organelle part; GO:0032991 macromolecular complex; GO:0044424 intracellular part; GO:0005623 cell; GO:0000777 condensed chromosome kinetochore; GO:0044422 organelle part; GO:0044427 chromosomal part; GO:0043228 non-membrane-boun…					IPR011421;	BCNT-C domain;
G3HFV4	Polypeptide N-acetylgalactosaminyltransferase OS=Cricetulus griseus OX=10029 GN=I79_009471 PE=3 SV=1	Up	1.2015	0.0104037	I79_009471	56.759	0.914	0.958	0.914	1.071	1.061	1.211	cytoplasm	GO:0006486 protein glycosylation; GO:0043413 macromolecule glycosylation; GO:0009101 glycoprotein biosynthetic process; GO:0044763 single-organism cellular process; GO:0044267 cellular protein metabolic process; GO:0009100 glycoprotein metabolic process; GO:0044699 single-organism process; GO:0009058 biosynthetic process; GO:0044238 primary metabolic process; GO:0044237 cellular metabolic process…	GO:0043229 intracellular organelle; GO:0016020 membrane; GO:0098588 bounding membrane of organelle; GO:0031090 organelle membrane; GO:0005737 cytoplasm; GO:0044446 intracellular organelle part; GO:0000139 Golgi membrane; GO:0031224 intrinsic component of membrane; GO:0012505 endomembrane system; GO:0044424 intracellular part; GO:0005623 cell; GO:0016021 integral component of membrane; GO:0044422 …	GO:0030246 carbohydrate binding; GO:0016757 transferase activity, transferring glycosyl groups; GO:0003824 catalytic activity; GO:0016740 transferase activity; GO:0005488 binding;	K00710	GALNT; polypeptide N-acetylgalactosaminyltransferase [EC:2.4.1.41]	cge00512 Mucin type O-glycan biosynthesis - Cricetulus griseus (Chinese hamster); cge01100 Metabolic pathways - Cricetulus griseus (Chinese hamster);	IPR029044; IPR000772; IPR001173;	Nucleotide-diphospho-sugar transferases; Ricin B, lectin domain; Glycosyltransferase 2-like;
G3I4C8	60S ribosomal protein L18 OS=Cricetulus griseus OX=10029 GN=I79_018305 PE=4 SV=1	Down	0.755	0.0207197	I79_018305	8.9276	0.9	0.884	0.9	1.011	0.993	0.947	cytoplasm	GO:0006518 peptide metabolic process; GO:0043043 peptide biosynthetic process; GO:0044267 cellular protein metabolic process; GO:0006807 nitrogen compound metabolic process; GO:0009058 biosynthetic process; GO:0043603 cellular amide metabolic process; GO:0044238 primary metabolic process; GO:1901566 organonitrogen compound biosynthetic process; GO:1901576 organic substance biosynthetic process; G…	GO:0005840 ribosome; GO:0043226 organelle; GO:0043229 intracellular organelle; GO:0043232 intracellular non-membrane-bounded organelle; GO:0044464 cell part; GO:0005622 intracellular; GO:0005737 cytoplasm; GO:0032991 macromolecular complex; GO:0044424 intracellular part; GO:1990904 ribonucleoprotein complex; GO:0005623 cell; GO:0030529 intracellular ribonucleoprotein complex; GO:0044444 cytoplasm…	GO:0003735 structural constituent of ribosome; GO:0005198 structural molecule activity;	K02883	RP-L18e, RPL18; large subunit ribosomal protein L18e	cge03010 Ribosome - Cricetulus griseus (Chinese hamster);	IPR021131;	Ribosomal protein L18e/L15P;
G3IM83	Uncharacterized protein OS=Cricetulus griseus OX=10029 GN=I79_025016 PE=4 SV=1	Down	0.7255	0.0282564	I79_025016	37.24	1.056	1.072	1.056	1.05	1.054	0.979	cytoskeleton	GO:0016043 cellular component organization; GO:0065008 regulation of biological quality; GO:0006869 lipid transport; GO:0044763 single-organism cellular process; GO:0044802 single-organism membrane organization; GO:0044699 single-organism process; GO:0045332 phospholipid translocation; GO:0071702 organic substance transport; GO:0097035 regulation of membrane lipid distribution; GO:0010876 lipid l…	GO:0031224 intrinsic component of membrane; GO:0016020 membrane; GO:0016021 integral component of membrane; GO:0044425 membrane part;	GO:1901265 nucleoside phosphate binding; GO:0005319 lipid transporter activity; GO:0016817 hydrolase activity, acting on acid anhydrides; GO:0022892 substrate-specific transporter activity; GO:0016787 hydrolase activity; GO:0016887 ATPase activity; GO:0097159 organic cyclic compound binding; GO:1901363 heterocyclic compound binding; GO:0016462 pyrophosphatase activity; GO:0003824 catalytic activi…	K01530	E3.6.3.1; phospholipid-translocating ATPase [EC:3.6.3.1]		IPR023299; IPR023214;	P-type ATPase, cytoplasmic domain N; HAD-like domain;
G3ICB6	Elongation factor 1-alpha 1 OS=Cricetulus griseus OX=10029 GN=I79_021309 PE=4 SV=1	Up	1.3335	0.0146232	I79_021309	5.6205	0.898	0.904	0.898	0.984	1.098	0.964	cytoplasm	GO:0006518 peptide metabolic process; GO:0006414 translational elongation; GO:0043043 peptide biosynthetic process; GO:0044267 cellular protein metabolic process; GO:0006807 nitrogen compound metabolic process; GO:0009058 biosynthetic process; GO:0043603 cellular amide metabolic process; GO:0044238 primary metabolic process; GO:1901566 organonitrogen compound biosynthetic process; GO:1901576 orga…		GO:0097159 organic cyclic compound binding; GO:1901363 heterocyclic compound binding; GO:0003723 RNA binding; GO:0008135 translation factor activity, RNA binding; GO:0003746 translation elongation factor activity; GO:0005488 binding; GO:0003676 nucleic acid binding;				IPR004160; IPR009001;	Translation elongation factor EFTu/EF1A, C-terminal; Translation elongation factor EF1A/initiation factor IF2gamma, C-terminal;
G3I2W4	Condensin-2 complex subunit H2 OS=Cricetulus griseus OX=10029 GN=I79_017759 PE=4 SV=1	Up	1.415	0.044523	I79_017759	69.034	1.003	1.007	0.952	0.898	0.944	0.949	cytoplasm	GO:0030261 chromosome condensation; GO:0016043 cellular component organization; GO:0006323 DNA packaging; GO:0051276 chromosome organization; GO:0006996 organelle organization; GO:0009987 cellular process; GO:0071103 DNA conformation change; GO:0071840 cellular component organization or biogenesis;			K11490	NCAPH2; condensin-2 complex subunit H2		IPR009378; IPR031719; IPR031737;	Condensin II complex subunit H2, N-terminal; Condensin II complex subunit H2, middle domain; Condensin-2 complex subunit H2, C-terminal;
G3HME9	DNA-directed RNA polymerase I subunit RPA49 OS=Cricetulus griseus OX=10029 GN=I79_011909 PE=4 SV=1	Down	0.815	0.0380368	I79_011909	48.881	1.02	1.152	1.209	1.038	0.958	1.185	nucleus	GO:0018130 heterocycle biosynthetic process; GO:0006725 cellular aromatic compound metabolic process; GO:0097659 nucleic acid-templated transcription; GO:0034654 nucleobase-containing compound biosynthetic process; GO:1901360 organic cyclic compound metabolic process; GO:0006807 nitrogen compound metabolic process; GO:0032774 RNA biosynthetic process; GO:0009058 biosynthetic process; GO:0044238 p…	GO:0043226 organelle; GO:0043231 intracellular membrane-bounded organelle; GO:0043229 intracellular organelle; GO:0005634 nucleus; GO:0044464 cell part; GO:0005622 intracellular; GO:0044424 intracellular part; GO:0043227 membrane-bounded organelle; GO:0005623 cell;	GO:0097159 organic cyclic compound binding; GO:1901363 heterocyclic compound binding; GO:0003677 DNA binding; GO:0016779 nucleotidyltransferase activity; GO:0034062 5'-3' RNA polymerase activity; GO:0003824 catalytic activity; GO:0097747 RNA polymerase activity; GO:0005488 binding; GO:0003676 nucleic acid binding; GO:0003899 DNA-directed 5'-3' RNA polymerase activity; GO:0016740 transferase activ…	K03005	RPA49, POLR1E; DNA-directed RNA polymerase I subunit RPA49	cge03020 RNA polymerase - Cricetulus griseus (Chinese hamster);
G3IJL3	Noelin OS=Cricetulus griseus OX=10029 GN=I79_024049 PE=4 SV=1	Up	1.2925	0.00502901	I79_024049	52.689	1.095	1.246	1.059	0.943	0.956	0.967	extracellular	GO:0007399 nervous system development; GO:0032502 developmental process; GO:0044707 single-multicellular organism process; GO:0048731 system development; GO:0044767 single-organism developmental process; GO:0044699 single-organism process; GO:0007275 multicellular organism development; GO:0048856 anatomical structure development; GO:0032501 multicellular organismal process;						IPR022082; IPR003112; IPR011044;	Noelin domain; Olfactomedin-like domain; Quinoprotein amine dehydrogenase, beta chain-like;
G3I0C0	60S ribosomal protein L10 OS=Cricetulus griseus OX=10029 GN=I79_016799 PE=4 SV=1	Down	0.745	0.0537466	I79_016799	11.374	1.138	1.207	1.187	0.927	1.003	1.043	mitochondria	GO:0006518 peptide metabolic process; GO:0043043 peptide biosynthetic process; GO:0044267 cellular protein metabolic process; GO:0006807 nitrogen compound metabolic process; GO:0009058 biosynthetic process; GO:0043603 cellular amide metabolic process; GO:0044238 primary metabolic process; GO:1901566 organonitrogen compound biosynthetic process; GO:1901576 organic substance biosynthetic process; G…	GO:0005840 ribosome; GO:0043226 organelle; GO:0043229 intracellular organelle; GO:0043232 intracellular non-membrane-bounded organelle; GO:0044464 cell part; GO:0005622 intracellular; GO:0005737 cytoplasm; GO:0032991 macromolecular complex; GO:0044424 intracellular part; GO:1990904 ribonucleoprotein complex; GO:0005623 cell; GO:0030529 intracellular ribonucleoprotein complex; GO:0044444 cytoplasm…	GO:0003735 structural constituent of ribosome; GO:0005198 structural molecule activity;	K02866	RP-L10e, RPL10; large subunit ribosomal protein L10e	cge03010 Ribosome - Cricetulus griseus (Chinese hamster);	IPR016180;	Ribosomal protein L10e/L16;
G3HQS5	Bromodomain-containing protein 2 OS=Cricetulus griseus OX=10029 GN=I79_013181 PE=4 SV=1	Down	0.777	0.0323681	I79_013181	83.043	0.939	1.242	0.978	1.006	0.912	1.042	nucleus			GO:0005515 protein binding; GO:0005488 binding;	K08871	BRD2; bromodomain-containing protein 2		IPR027353; IPR001487;	NET domain; Bromodomain;
G3HGX3	Opioid growth factor receptor OS=Cricetulus griseus OX=10029 GN=I79_009867 PE=4 SV=1	Down	0.824	0.0473301	I79_009867	40.225	0.989	0.962	1.024	0.984	0.994	1.035	extracellular		GO:0016020 membrane;	GO:0060089 molecular transducer activity; GO:0004872 receptor activity;				IPR006757;	Opioid growth factor receptor (OGFr) conserved domain;
G3HZ95	Acyl-CoA desaturase 1 OS=Cricetulus griseus OX=10029 GN=I79_016391 PE=3 SV=1	Down	0.572	0.0157343	I79_016391	29.516	0.85	0.869	0.779	0.869	0.916	0.916	mitochondria	GO:0044711 single-organism biosynthetic process; GO:0016053 organic acid biosynthetic process; GO:0055114 oxidation-reduction process; GO:0044281 small molecule metabolic process; GO:0044763 single-organism cellular process; GO:0044699 single-organism process; GO:0009058 biosynthetic process; GO:0044255 cellular lipid metabolic process; GO:0006631 fatty acid metabolic process; GO:0044238 primary …	GO:0031224 intrinsic component of membrane; GO:0016020 membrane; GO:0016021 integral component of membrane; GO:0044425 membrane part;	GO:0016705 oxidoreductase activity, acting on paired donors, with incorporation or reduction of molecular oxygen; GO:0003824 catalytic activity; GO:0016717 oxidoreductase activity, acting on paired donors, with oxidation of a pair of donors resulting in the reduction of molecular oxygen to two molecules of water; GO:0016491 oxidoreductase activity;	K00507	SCD, desC; stearoyl-CoA desaturase (Delta-9 desaturase) [EC:1.14.19.1]	cge01040 Biosynthesis of unsaturated fatty acids - Cricetulus griseus (Chinese hamster); cge01100 Metabolic pathways - Cricetulus griseus (Chinese hamster); cge01212 Fatty acid metabolism - Cricetulus griseus (Chinese hamster); cge03320 PPAR signaling pathway - Cricetulus griseus (Chinese hamster); cge04152 AMPK signaling pathway - Cricetulus griseus (Chinese hamster);	IPR005804;	Fatty acid desaturase domain;
G3I4Y5	ADP-ribosylation factor-like protein 6-interacting protein 4 OS=Cricetulus griseus OX=10029 GN=I79_018526 PE=4 SV=1	Down	0.7535	0.00862641	I79_018526	27.989	1.025	0.981	1.008	1.001	1.101	0.983	nucleus
G3GVI2	Smith-Magenis syndrome chromosomal region candidate gene 8 protein-like OS=Cricetulus griseus OX=10029 GN=I79_001721 PE=4 SV=1	Up	1.3705	0.0101131	I79_001721	95.396	0.92	0.946	0.88	0.999	1.034	0.957	nucleus				K23611	cge04140 Autophagy - animal - Cricetulus griseus (Chinese hamster);
G3H256	26S proteasome non-ATPase regulatory subunit 9 OS=Cricetulus griseus OX=10029 GN=I79_004301 PE=4 SV=1	Down	0.8035	0.0354698	I79_004301	24.658	1.127	1.199	1.014	0.947	0.904	0.9	cytoplasm,nucleus		GO:1902494 catalytic complex; GO:0000502 proteasome complex; GO:0044464 cell part; GO:0005622 intracellular; GO:0032991 macromolecular complex; GO:0044424 intracellular part; GO:1905368 peptidase complex; GO:0005623 cell; GO:0043234 protein complex; GO:1905369 endopeptidase complex;	GO:0005515 protein binding; GO:0005488 binding;	K06693	PSMD9; 26S proteasome non-ATPase regulatory subunit 9		IPR001478;	PDZ domain;
G3HUD1	Transcription cofactor vestigial-like protein 2 OS=Cricetulus griseus OX=10029 GN=I79_014540 PE=4 SV=1	Down	0.8325	0.00900901	I79_014540	20.216	1.068	1.063	0.929	1.016	0.912	0.941	nucleus	GO:0050794 regulation of cellular process; GO:0010468 regulation of gene expression; GO:0006355 regulation of transcription, DNA-templated; GO:0031326 regulation of cellular biosynthetic process; GO:0080090 regulation of primary metabolic process; GO:0060255 regulation of macromolecule metabolic process; GO:0019219 regulation of nucleobase-containing compound metabolic process; GO:0010556 regulat…	GO:0043226 organelle; GO:0043231 intracellular membrane-bounded organelle; GO:0043229 intracellular organelle; GO:0005634 nucleus; GO:0044464 cell part; GO:0005622 intracellular; GO:0044424 intracellular part; GO:0043227 membrane-bounded organelle; GO:0005623 cell;
G3GT31	"Splicing factor, arginine/serine-rich 15 OS=Cricetulus griseus OX=10029 GN=I79_000805 PE=4 SV=1"	Up	1.291	0.0281642	I79_000805	107.81	1.089	1.118	1.038	1.065	1.055	1.112	nucleus			GO:0097159 organic cyclic compound binding; GO:1901363 heterocyclic compound binding; GO:1901265 nucleoside phosphate binding; GO:0005488 binding; GO:0003676 nucleic acid binding; GO:0000166 nucleotide binding; GO:0036094 small molecule binding;	K13167	SFRS15, SCAF4; splicing factor, arginine/serine-rich 15		IPR000504; IPR012677; IPR008942;	RNA recognition motif domain; Nucleotide-binding alpha-beta plait domain; ENTH/VHS;
G3HPK4	SOSS complex subunit C OS=Cricetulus griseus OX=10029 GN=H671_2g6509 PE=4 SV=1	Up	1.577	0.0460938	H671_2g6509	11.394	0.875	0.995	1.01	1.013	0.999	1.191	cytoplasm,nucleus	GO:0033554 cellular response to stress; GO:0051716 cellular response to stimulus; GO:0006725 cellular aromatic compound metabolic process; GO:0006950 response to stress; GO:0006259 DNA metabolic process; GO:1901360 organic cyclic compound metabolic process; GO:0006807 nitrogen compound metabolic process; GO:0044238 primary metabolic process; GO:0050896 response to stimulus; GO:0044237 cellular me…	GO:0043226 organelle; GO:0043231 intracellular membrane-bounded organelle; GO:0043229 intracellular organelle; GO:0005634 nucleus; GO:0044464 cell part; GO:0005622 intracellular; GO:0070876 SOSS complex; GO:0044446 intracellular organelle part; GO:0032991 macromolecular complex; GO:0044424 intracellular part; GO:0043234 protein complex; GO:0043227 membrane-bounded organelle; GO:0005623 cell; GO:0…
G3HF65	"ATP synthase subunit delta, mitochondrial OS=Cricetulus griseus OX=10029 GN=CgPICR_013077 PE=3 SV=1"	Up	1.2345	0.0214662	CgPICR_013077	17.501	0.946	0.828	1.039	0.891	0.965	0.911	mitochondria	GO:0009116 nucleoside metabolic process; GO:0042278 purine nucleoside metabolic process; GO:0009167 purine ribonucleoside monophosphate metabolic process; GO:0090662 ATP hydrolysis coupled transmembrane transport; GO:0009117 nucleotide metabolic process; GO:0044699 single-organism process; GO:0046129 purine ribonucleoside biosynthetic process; GO:0009163 nucleoside biosynthetic process; GO:000905…	GO:0045261 proton-transporting ATP synthase complex, catalytic core F(1); GO:0016020 membrane; GO:0098796 membrane protein complex; GO:0044425 membrane part; GO:0044464 cell part; GO:0005622 intracellular; GO:0016469 proton-transporting two-sector ATPase complex; GO:0032991 macromolecular complex; GO:0033178 proton-transporting two-sector ATPase complex, catalytic domain; GO:0044424 intracellular…	GO:0022804 active transmembrane transporter activity; GO:0042625 ATPase coupled ion transmembrane transporter activity; GO:0015075 ion transmembrane transporter activity; GO:0022853 active ion transmembrane transporter activity; GO:0015399 primary active transmembrane transporter activity; GO:0022892 substrate-specific transporter activity; GO:0044769 ATPase activity, coupled to transmembrane mov…	K02134	ATPeF1D, ATP5D, ATP16; F-type H+-transporting ATPase subunit delta	cge00190 Oxidative phosphorylation - Cricetulus griseus (Chinese hamster); cge01100 Metabolic pathways - Cricetulus griseus (Chinese hamster); cge04714 Thermogenesis - Cricetulus griseus (Chinese hamster); cge05010 Alzheimer disease - Cricetulus griseus (Chinese hamster); cge05012 Parkinson disease - Cricetulus griseus (Chinese hamster); cge05016 Huntington disease - Cricetulus griseus (Chinese h…	IPR020546; IPR020547;	ATP synthase, F1 complex, delta/epsilon subunit, N-terminal; ATP synthase delta/epsilon subunit, C-terminal domain;
G3I9A4	Transmembrane protein 206 OS=Cricetulus griseus OX=10029 GN=I79_020140 PE=4 SV=1	Down	0.7745	0.0494061	I79_020140	31.457	0.916	0.884	1.202	0.841	0.861	1.045	mitochondria,peroxisome		GO:0031224 intrinsic component of membrane; GO:0016020 membrane; GO:0016021 integral component of membrane; GO:0044425 membrane part;
G3IHD9	Smith-Magenis syndrome chromosome region candidate gene 7 protein-like OS=Cricetulus griseus OX=10029 GN=I79_023228 PE=4 SV=1	Down	0.8055	0.000620732	I79_023228	51.146	1.128	1.071	1.112	1.035	1.025	0.895	cytoplasm		GO:0031224 intrinsic component of membrane; GO:0016020 membrane; GO:0016021 integral component of membrane; GO:0044425 membrane part;		K23507			IPR024810;	Mab-21 domain;
G3GTE9	ADP-ribosylation factor-binding protein GGA3 (Fragment) OS=Cricetulus griseus OX=10029 GN=I79_000929 PE=4 SV=1	Up	1.27	0.0133858	I79_000929	73.996	1.015	1.019	0.873	1.076	1.056	1.039	nucleus	GO:0045184 establishment of protein localization; GO:0006810 transport; GO:0046907 intracellular transport; GO:0070727 cellular macromolecule localization; GO:0051649 establishment of localization in cell; GO:0016192 vesicle-mediated transport; GO:0006886 intracellular protein transport; GO:0071702 organic substance transport; GO:0008104 protein localization; GO:0033036 macromolecule localization…	GO:0043229 intracellular organelle; GO:0016020 membrane; GO:0030119 AP-type membrane coat adaptor complex; GO:0098796 membrane protein complex; GO:0048475 coated membrane; GO:0044446 intracellular organelle part; GO:0005737 cytoplasm; GO:0012505 endomembrane system; GO:0032991 macromolecular complex; GO:0044424 intracellular part; GO:0005623 cell; GO:0044422 organelle part; GO:0043226 organelle; …	GO:0031267 small GTPase binding; GO:0005515 protein binding; GO:0030306 ADP-ribosylation factor binding; GO:0051020 GTPase binding; GO:0005488 binding; GO:0019899 enzyme binding;	K12404	GGA; ADP-ribosylation factor-binding protein GGA	cge04142 Lysosome - Cricetulus griseus (Chinese hamster);	IPR002014; IPR008152; IPR004152; IPR008153; IPR013041; IPR008942;	VHS domain; Clathrin adaptor, alpha/beta/gamma-adaptin, appendage, Ig-like subdomain; GAT domain; Clathrin adaptor, gamma-adaptin, appendage; Coatomer/clathrin adaptor appendage, Ig-like subdomain; ENTH/VHS;
G3GZ95	V-type proton ATPase subunit F OS=Cricetulus griseus OX=10029 GN=CgPICR_009118 PE=3 SV=1	Up	1.2465	0.016446	CgPICR_009118	13.356	0.748	0.614	0.964	1.142	1.236	1.076	cytoplasm	GO:0098655 cation transmembrane transport; GO:0034220 ion transmembrane transport; GO:0098660 inorganic ion transmembrane transport; GO:0090662 ATP hydrolysis coupled transmembrane transport; GO:0015988 energy coupled proton transmembrane transport, against electrochemical gradient; GO:0044699 single-organism process; GO:0015992 proton transport; GO:0006818 hydrogen transport; GO:0051234 establis…	GO:0032991 macromolecular complex; GO:0016020 membrane; GO:0033178 proton-transporting two-sector ATPase complex, catalytic domain; GO:0033176 proton-transporting V-type ATPase complex; GO:0043234 protein complex; GO:0098796 membrane protein complex; GO:0044425 membrane part; GO:0016469 proton-transporting two-sector ATPase complex; GO:0033180 proton-transporting V-type ATPase, V1 domain;	GO:0022804 active transmembrane transporter activity; GO:0042625 ATPase coupled ion transmembrane transporter activity; GO:0015075 ion transmembrane transporter activity; GO:0022853 active ion transmembrane transporter activity; GO:0015399 primary active transmembrane transporter activity; GO:0022892 substrate-specific transporter activity; GO:0016817 hydrolase activity, acting on acid anhydrides…	K02151	ATPeV1F, ATP6S14; V-type H+-transporting ATPase subunit F	cge00190 Oxidative phosphorylation - Cricetulus griseus (Chinese hamster); cge01100 Metabolic pathways - Cricetulus griseus (Chinese hamster); cge04145 Phagosome - Cricetulus griseus (Chinese hamster); cge04150 mTOR signaling pathway - Cricetulus griseus (Chinese hamster); cge04721 Synaptic vesicle cycle - Cricetulus griseus (Chinese hamster); cge04966 Collecting duct acid secretion - Cricetulus …
G3HFW6	"Iron-sulfur cluster assembly 1-like, mitochondrial OS=Cricetulus griseus OX=10029 GN=I79_009483 PE=4 SV=1"	Down	0.77	0.0466234	I79_009483	14.235	0.929	1.178	1.197	0.973	0.871	0.807	mitochondria	GO:0006790 sulfur compound metabolic process; GO:0044085 cellular component biogenesis; GO:0051188 cofactor biosynthetic process; GO:0016043 cellular component organization; GO:0009058 biosynthetic process; GO:0044238 primary metabolic process; GO:0044237 cellular metabolic process; GO:0044249 cellular biosynthetic process; GO:0051186 cofactor metabolic process; GO:0071704 organic substance metab…		GO:0005198 structural molecule activity; GO:0051536 iron-sulfur cluster binding; GO:0005488 binding; GO:0051540 metal cluster binding;	K22063	ISCA1; iron-sulfur cluster assembly 1		IPR000361;	FeS cluster biogenesis;
G3GX91	N-glycosylase/DNA lyase OS=Cricetulus griseus OX=10029 GN=CgPICR_011313 PE=4 SV=1	Down	0.803	0.0373599	CgPICR_011313	37.56	1.038	0.995	1.008	1.07	1.064	1.072	mitochondria	GO:0033554 cellular response to stress; GO:0051716 cellular response to stimulus; GO:0006284 base-excision repair; GO:0006725 cellular aromatic compound metabolic process; GO:0006950 response to stress; GO:0006259 DNA metabolic process; GO:0006289 nucleotide-excision repair; GO:1901360 organic cyclic compound metabolic process; GO:0006807 nitrogen compound metabolic process; GO:0044238 primary me…		GO:0003677 DNA binding; GO:0004536 deoxyribonuclease activity; GO:0004520 endodeoxyribonuclease activity; GO:0016829 lyase activity; GO:0016787 hydrolase activity; GO:0034039 8-oxo-7,8-dihydroguanine DNA N-glycosylase activity; GO:0016835 carbon-oxygen lyase activity; GO:1901363 heterocyclic compound binding; GO:0097159 organic cyclic compound binding; GO:0003906 DNA-(apurinic or apyrimidinic sit…	K03660	OGG1; N-glycosylase/DNA lyase [EC:3.2.2.- 4.2.99.18]	cge03410 Base excision repair - Cricetulus griseus (Chinese hamster);	IPR011257; IPR023170; IPR012904; IPR003265;	DNA glycosylase; Helix-turn-helix, base-excision DNA repair, C-terminal; 8-oxoguanine DNA glycosylase, N-terminal; HhH-GPD domain;
G3I2V0	TRABD OS=Cricetulus griseus OX=10029 GN=CgPICR_000057 PE=4 SV=1	Up	1.3165	0.047858	CgPICR_000057	42.287	1.01	1.023	1.027	0.861	0.936	1.016	nucleus
G3H6Y5	Peptidylprolyl isomerase OS=Cricetulus griseus OX=10029 GN=I79_006109 PE=4 SV=1	Down	0.826	0.035109	I79_006109	8.8471	1.039	0.95	0.954	1.264	1.26	1.055	cytoplasm	GO:0018193 peptidyl-amino acid modification; GO:0008152 metabolic process; GO:0044267 cellular protein metabolic process; GO:0044260 cellular macromolecule metabolic process; GO:0006464 cellular protein modification process; GO:0043170 macromolecule metabolic process; GO:0019538 protein metabolic process; GO:0043412 macromolecule modification; GO:0036211 protein modification process; GO:0044238 p…		GO:0003755 peptidyl-prolyl cis-trans isomerase activity; GO:0016853 isomerase activity; GO:0003824 catalytic activity; GO:0016859 cis-trans isomerase activity;	K09568	FKBP1; FK506-binding protein 1 [EC:5.2.1.8]		IPR001179;	FKBP-type peptidyl-prolyl cis-trans isomerase domain;
G3IHN3	Syntaxin-5 OS=Cricetulus griseus OX=10029 GN=I79_023329 PE=4 SV=1	Down	0.8215	0.0456482	I79_023329	15.933	1.202	0.984	1.024	1.046	1.033	1.035	mitochondria				K08490	STX5; syntaxin 5	cge04130 SNARE interactions in vesicular transport - Cricetulus griseus (Chinese hamster);	IPR021538;	Syntaxin-5, N-terminal, Sly1p-binding domain;
G3GSI7	Large subunit GTPase 1-like OS=Cricetulus griseus OX=10029 GN=I79_000602 PE=4 SV=1	Up	1.2205	0.011061	I79_000602	74.204	1.112	0.944	1.002	1.063	1.059	0.949	mitochondria			GO:1901265 nucleoside phosphate binding; GO:0001882 nucleoside binding; GO:0043167 ion binding; GO:0000166 nucleotide binding; GO:0097159 organic cyclic compound binding; GO:1901363 heterocyclic compound binding; GO:0032549 ribonucleoside binding; GO:0097367 carbohydrate derivative binding; GO:0032553 ribonucleotide binding; GO:0005488 binding; GO:0032550 purine ribonucleoside binding; GO:0043168…	K14539	LSG1; large subunit GTPase 1 [EC:3.6.1.-]	cge03008 Ribosome biogenesis in eukaryotes - Cricetulus griseus (Chinese hamster);	IPR006073; IPR027417; IPR023179; IPR030378;	GTP binding domain; P-loop containing nucleoside triphosphate hydrolase; GTP-binding protein, orthogonal bundle domain; Circularly permuted (CP)-type guanine nucleotide-binding (G) domain;
G3IPE9	SWI/SNF-related matrix-associated actin-dependent regulator chromatin subfamily E member 1 OS=Cricetulus griseus OX=10029 GN=I79_025856 PE=4 SV=1	Up	1.423	0.0491918	I79_025856	16.588	0.873	0.983	1.121	0.926	0.982	0.953	mitochondria	GO:0016043 cellular component organization; GO:0006338 chromatin remodeling; GO:0051276 chromosome organization; GO:0006996 organelle organization; GO:0006325 chromatin organization; GO:0043044 ATP-dependent chromatin remodeling; GO:0009987 cellular process; GO:0071840 cellular component organization or biogenesis;	GO:0043229 intracellular organelle; GO:0044446 intracellular organelle part; GO:0032991 macromolecular complex; GO:0044424 intracellular part; GO:0005623 cell; GO:0070603 SWI/SNF superfamily-type complex; GO:0044422 organelle part; GO:0043231 intracellular membrane-bounded organelle; GO:0043226 organelle; GO:0005634 nucleus; GO:0044464 cell part; GO:0005622 intracellular; GO:0043234 protein compl…		K11651	SMARCE1; SWI/SNF-related matrix-associated actin-dependent regulator of chromatin subfamily E, member 1	cge04714 Thermogenesis - Cricetulus griseus (Chinese hamster); cge05225 Hepatocellular carcinoma - Cricetulus griseus (Chinese hamster);
G3HAE0	Uncharacterized protein C18orf25 OS=Cricetulus griseus OX=10029 GN=I79_007389 PE=4 SV=1	Up	1.351	0.00592154	I79_007389	42.58	0.964	0.928	0.979	1.058	1.033	0.952	nucleus							IPR029306;	E3 ubiquitin-protein ligase Arkadia, N-terminal;
G3HCI6	Receptor-type tyrosine-protein phosphatase S OS=Cricetulus griseus OX=10029 GN=I79_008197 PE=4 SV=1	Down	0.8135	0.0177259	I79_008197	56.083	0.955	0.951	0.995	1.04	1.07	0.968	extracellular			GO:0005515 protein binding; GO:0005488 binding;	K06778	PTPRS; receptor-type tyrosine-protein phosphatase S [EC:3.1.3.48]		IPR003598; IPR007110; IPR013783; IPR003599; IPR003961; IPR013098;	Immunoglobulin subtype 2; Immunoglobulin-like domain; Immunoglobulin-like fold; Immunoglobulin subtype; Fibronectin type III; Immunoglobulin I-set;
G3I1T4	Nodal modulator 1 OS=Cricetulus griseus OX=10029 GN=I79_017353 PE=4 SV=1	Up	1.2085	0.0407489	I79_017353	32.948	1.038	1.166	1.086	0.773	0.926	0.973	cytoplasm							IPR008969; IPR014766;	Carboxypeptidase-like, regulatory domain; Carboxypeptidase, regulatory domain;
G3IEG2	Serpin B6 OS=Cricetulus griseus OX=10029 GN=I79_022109 PE=3 SV=1	Down	0.759	0.0513834	I79_022109	43.083	1.01	1.114	1.17	0.995	0.957	0.853	cytoplasm		GO:0005615 extracellular space; GO:0044421 extracellular region part; GO:0005576 extracellular region;					IPR023796;	Serpin domain;
G3HK86	Uncharacterized protein OS=Cricetulus griseus OX=10029 GN=I79_011104 PE=3 SV=1	Down	0.8265	0.0332728	I79_011104	45.758	1.039	1.002	0.984	0.979	0.961	0.978	cytoskeleton	GO:0044699 single-organism process; GO:0008152 metabolic process; GO:0055114 oxidation-reduction process; GO:0044710 single-organism metabolic process;		GO:0097159 organic cyclic compound binding; GO:1901363 heterocyclic compound binding; GO:0016614 oxidoreductase activity, acting on CH-OH group of donors; GO:0016616 oxidoreductase activity, acting on the CH-OH group of donors, NAD or NADP as acceptor; GO:1901265 nucleoside phosphate binding; GO:0051287 NAD binding; GO:0003824 catalytic activity; GO:0005488 binding; GO:0000166 nucleotide binding;…	K04496	CTBP; C-terminal binding protein	cge04310 Wnt signaling pathway - Cricetulus griseus (Chinese hamster); cge04330 Notch signaling pathway - Cricetulus griseus (Chinese hamster); cge05200 Pathways in cancer - Cricetulus griseus (Chinese hamster); cge05220 Chronic myeloid leukemia - Cricetulus griseus (Chinese hamster);	IPR006139; IPR006140; IPR016040;	D-isomer specific 2-hydroxyacid dehydrogenase, catalytic domain; D-isomer specific 2-hydroxyacid dehydrogenase, NAD-binding domain; NAD(P)-binding domain;
G3HE01	"NADH dehydrogenase [ubiquinone] iron-sulfur protein 4, mitochondrial OS=Cricetulus griseus OX=10029 GN=I79_008770 PE=4 SV=1"	Up	1.358	0.0310015	I79_008770	19.316	1.202	0.999	1.024	0.913	0.942	0.874	mitochondria	GO:0008152 metabolic process; GO:0006091 generation of precursor metabolites and energy; GO:0044710 single-organism metabolic process; GO:0055114 oxidation-reduction process; GO:0044763 single-organism cellular process; GO:0022900 electron transport chain; GO:0044699 single-organism process; GO:0044237 cellular metabolic process; GO:0009987 cellular process;		GO:0016651 oxidoreductase activity, acting on NAD(P)H; GO:0003824 catalytic activity; GO:0016491 oxidoreductase activity;	K03937	NDUFS4; NADH dehydrogenase (ubiquinone) Fe-S protein 4	cge00190 Oxidative phosphorylation - Cricetulus griseus (Chinese hamster); cge01100 Metabolic pathways - Cricetulus griseus (Chinese hamster); cge04714 Thermogenesis - Cricetulus griseus (Chinese hamster); cge04723 Retrograde endocannabinoid signaling - Cricetulus griseus (Chinese hamster); cge04932 Non-alcoholic fatty liver disease (NAFLD) - Cricetulus griseus (Chinese hamster); cge05010 Alzheim…
G3GRZ5	MICOS complex subunit OS=Cricetulus griseus OX=10029 GN=I79_000302 PE=3 SV=1	Up	1.466	0.0170532	I79_000302	29.364	1.112	1.07	0.938	0.951	0.855	1.045	nucleus		GO:0016020 membrane; GO:0098800 inner mitochondrial membrane protein complex; GO:0031090 organelle membrane; GO:0098796 membrane protein complex; GO:0005737 cytoplasm; GO:0031305 integral component of mitochondrial inner membrane; GO:0032991 macromolecular complex; GO:0031224 intrinsic component of membrane; GO:0098798 mitochondrial protein complex; GO:0044424 intracellular part; GO:0044455 mitoc…		K17564	CHCHD6; coiled-coil-helix-coiled-coil-helix domain-containing protein 6, mitochondrial
G3HDY4	Protein SSXT OS=Cricetulus griseus OX=10029 GN=I79_008753 PE=4 SV=1	Up	1.34	0.00671642	I79_008753	38.417	0.873	1.095	0.979	1.01	1.001	1.069	nucleus	GO:0050794 regulation of cellular process; GO:1903506 regulation of nucleic acid-templated transcription; GO:2001141 regulation of RNA biosynthetic process; GO:0050789 regulation of biological process; GO:0031326 regulation of cellular biosynthetic process; GO:0080090 regulation of primary metabolic process; GO:0009889 regulation of biosynthetic process; GO:0060255 regulation of macromolecule met…		GO:0000989 transcription factor activity, transcription factor binding; GO:0003713 transcription coactivator activity; GO:0003712 transcription cofactor activity; GO:0000988 transcription factor activity, protein binding;	K15623	SS18, SSXT, SYT; protein SSXT	cge05202 Transcriptional misregulation in cancer - Cricetulus griseus (Chinese hamster);
G3HKB6	Casein kinase I isoform gamma-3 OS=Cricetulus griseus OX=10029 GN=I79_011135 PE=4 SV=1	Down	0.801	0.0436954	I79_011135	23.311	0.964	1.095	1.144	1.214	1.244	0.944	cytoplasm	GO:0016310 phosphorylation; GO:0044267 cellular protein metabolic process; GO:0044238 primary metabolic process; GO:0044237 cellular metabolic process; GO:0006796 phosphate-containing compound metabolic process; GO:0071704 organic substance metabolic process; GO:0008152 metabolic process; GO:0006468 protein phosphorylation; GO:0006793 phosphorus metabolic process; GO:0044260 cellular macromolecul…		GO:0005524 ATP binding; GO:1901265 nucleoside phosphate binding; GO:0016773 phosphotransferase activity, alcohol group as acceptor; GO:0001882 nucleoside binding; GO:0043167 ion binding; GO:0004672 protein kinase activity; GO:0000166 nucleotide binding; GO:0097159 organic cyclic compound binding; GO:1901363 heterocyclic compound binding; GO:0032549 ribonucleoside binding; GO:0097367 carbohydrate …	K08958	CSNK1G; casein kinase 1, gamma [EC:2.7.11.1]	cge04340 Hedgehog signaling pathway - Cricetulus griseus (Chinese hamster);	IPR000719; IPR011009;	Protein kinase domain; Protein kinase-like domain;
G3HFG4	60S ribosomal protein L4 OS=Cricetulus griseus OX=10029 GN=CgPICR_006951 PE=4 SV=1	Down	0.821	0.0223464	CgPICR_006951	23.87	0.955	0.997	0.94	1.071	1.085	1.041	cytoplasm	GO:0006518 peptide metabolic process; GO:0043043 peptide biosynthetic process; GO:0044267 cellular protein metabolic process; GO:0006807 nitrogen compound metabolic process; GO:0009058 biosynthetic process; GO:0043603 cellular amide metabolic process; GO:0044238 primary metabolic process; GO:1901566 organonitrogen compound biosynthetic process; GO:1901576 organic substance biosynthetic process; G…	GO:0005840 ribosome; GO:0043226 organelle; GO:0043229 intracellular organelle; GO:0043232 intracellular non-membrane-bounded organelle; GO:0044464 cell part; GO:0005622 intracellular; GO:0005737 cytoplasm; GO:0032991 macromolecular complex; GO:0044424 intracellular part; GO:1990904 ribonucleoprotein complex; GO:0005623 cell; GO:0030529 intracellular ribonucleoprotein complex; GO:0044444 cytoplasm…	GO:0003735 structural constituent of ribosome; GO:0005198 structural molecule activity;				IPR023574; IPR025755;	Ribosomal protein L4 domain; 60S ribosomal protein L4, C-terminal domain;
G3HFY3	Mitogen-activated protein kinase 1 OS=Cricetulus griseus OX=10029 GN=I79_009500 PE=4 SV=1	Up	1.262	0.0309033	I79_009500	8.1171	0.954	1.008	1.047	1.076	1.027	0.927	cytoplasm	GO:0016310 phosphorylation; GO:0008152 metabolic process; GO:0044237 cellular metabolic process; GO:0006793 phosphorus metabolic process; GO:0009987 cellular process; GO:0006796 phosphate-containing compound metabolic process;		GO:0016301 kinase activity; GO:0003824 catalytic activity; GO:0016740 transferase activity; GO:0016772 transferase activity, transferring phosphorus-containing groups;	K04371	MAPK1_3; mitogen-activated protein kinase 1/3 [EC:2.7.11.24]	cge01521 EGFR tyrosine kinase inhibitor resistance - Cricetulus griseus (Chinese hamster); cge01522 Endocrine resistance - Cricetulus griseus (Chinese hamster); cge01524 Platinum drug resistance - Cricetulus griseus (Chinese hamster); cge04010 MAPK signaling pathway - Cricetulus griseus (Chinese hamster); cge04012 ErbB signaling pathway - Cricetulus griseus (Chinese hamster); cge04014 Ras signali…	IPR011009;	Protein kinase-like domain;
G3I6F7	MEN1 OS=Cricetulus griseus OX=10029 GN=CgPICR_009459 PE=4 SV=1	Down	0.796	0.0276382	CgPICR_009459	67.504	1.057	0.659	0.793	0.996	1.172	1.062	mitochondria		GO:0043226 organelle; GO:0043231 intracellular membrane-bounded organelle; GO:0043229 intracellular organelle; GO:0005634 nucleus; GO:0044464 cell part; GO:0005622 intracellular; GO:0044424 intracellular part; GO:0043227 membrane-bounded organelle; GO:0005623 cell;		K14970	MEN1, MNN1; menin	cge04934 Cushing syndrome - Cricetulus griseus (Chinese hamster); cge05202 Transcriptional misregulation in cancer - Cricetulus griseus (Chinese hamster);
G3HUX2	Protein disulfide-isomerase TMX3 OS=Cricetulus griseus OX=10029 GN=I79_014742 PE=4 SV=1	Up	1.292	0.0281115	I79_014742	19.838	0.857	1.004	0.96	0.876	0.954	1.145	cytoplasm		GO:0031224 intrinsic component of membrane; GO:0016020 membrane; GO:0016021 integral component of membrane; GO:0044425 membrane part;	GO:0016853 isomerase activity; GO:0003824 catalytic activity;	K09585	TXNDC10; thioredoxin domain-containing protein 10 [EC:5.3.4.1]
G3GWS0	Protein LSM14-like B OS=Cricetulus griseus OX=10029 GN=I79_002201 PE=4 SV=1	Up	1.2555	0.00517722	I79_002201	25.872	1.085	0.667	1.025	1.138	1.24	0.949	nucleus				K18749	LSM14, RAP55, SCD6; protein LSM14		IPR025761; IPR025768; IPR019050; IPR025762;	FFD box; TFG box; FDF domain; DFDF domain;
G3IAN2	Zinc finger protein 511 OS=Cricetulus griseus OX=10029 GN=I79_020658 PE=4 SV=1	Down	0.8195	0.0457596	I79_020658	28.148	1.038	0.989	1.18	0.939	0.929	0.903	nucleus			GO:0097159 organic cyclic compound binding; GO:1901363 heterocyclic compound binding; GO:0005488 binding; GO:0003676 nucleic acid binding; GO:0043167 ion binding; GO:0043169 cation binding; GO:0046872 metal ion binding;				IPR015880; IPR007087; IPR013087;	Zinc finger, C2H2-like; Zinc finger, C2H2; Zinc finger C2H2-type/integrase DNA-binding domain;
G3H7X9	Nicastrin OS=Cricetulus griseus OX=10029 GN=I79_006475 PE=4 SV=1	Up	1.6845	0.0220362	I79_006475	68.66	0.978	1.084	1.144	1.047	1.115	0.992	cytoplasm	GO:0008152 metabolic process; GO:0010467 gene expression; GO:0006508 proteolysis; GO:0016485 protein processing; GO:0043170 macromolecule metabolic process; GO:0019538 protein metabolic process; GO:0044238 primary metabolic process; GO:0051604 protein maturation; GO:0071704 organic substance metabolic process;	GO:0031224 intrinsic component of membrane; GO:0016020 membrane; GO:0016021 integral component of membrane; GO:0044425 membrane part;		K06171	NCSTN; nicastrin	cge04330 Notch signaling pathway - Cricetulus griseus (Chinese hamster); cge05010 Alzheimer disease - Cricetulus griseus (Chinese hamster);
G3H8N4	Lactase-like protein OS=Cricetulus griseus OX=10029 GN=I79_006744 PE=3 SV=1	Up	1.349	0.0230096	I79_006744	53.857	0.764	0.983	0.955	1.016	0.982	1.066	extracellular	GO:0006518 peptide metabolic process; GO:0043043 peptide biosynthetic process; GO:0044267 cellular protein metabolic process; GO:0006807 nitrogen compound metabolic process; GO:0009058 biosynthetic process; GO:0043603 cellular amide metabolic process; GO:0005975 carbohydrate metabolic process; GO:0044238 primary metabolic process; GO:1901566 organonitrogen compound biosynthetic process; GO:190157…	GO:0005840 ribosome; GO:0043226 organelle; GO:0043229 intracellular organelle; GO:0043232 intracellular non-membrane-bounded organelle; GO:0044464 cell part; GO:0005622 intracellular; GO:0005737 cytoplasm; GO:0032991 macromolecular complex; GO:0044424 intracellular part; GO:1990904 ribonucleoprotein complex; GO:0005623 cell; GO:0030529 intracellular ribonucleoprotein complex; GO:0044444 cytoplasm…	GO:0004553 hydrolase activity, hydrolyzing O-glycosyl compounds; GO:0016787 hydrolase activity; GO:0003735 structural constituent of ribosome; GO:0005198 structural molecule activity; GO:0003824 catalytic activity; GO:0016798 hydrolase activity, acting on glycosyl bonds;				IPR023574; IPR017853; IPR013781;	Ribosomal protein L4 domain; Glycoside hydrolase superfamily; Glycoside hydrolase, catalytic domain;
Q8WBA9	Cytochrome c oxidase subunit 2 OS=Cricetulus griseus OX=10029 GN=COX2 PE=2 SV=1	Down	0.8025	0.0115888	COX2	25.917	1.109	0.887	0.967	1.016	0.967	0.951	plasma membrane	GO:0098655 cation transmembrane transport; GO:0034220 ion transmembrane transport; GO:0098660 inorganic ion transmembrane transport; GO:0055114 oxidation-reduction process; GO:0044763 single-organism cellular process; GO:0044699 single-organism process; GO:0044237 cellular metabolic process; GO:0015992 proton transport; GO:0006818 hydrogen transport; GO:0051234 establishment of localization; GO:0…	GO:0043229 intracellular organelle; GO:0016020 membrane; GO:0044429 mitochondrial part; GO:0031090 organelle membrane; GO:0031967 organelle envelope; GO:0044446 intracellular organelle part; GO:0005737 cytoplasm; GO:0031224 intrinsic component of membrane; GO:0044424 intracellular part; GO:0005623 cell; GO:0016021 integral component of membrane; GO:0044422 organelle part; GO:0005739 mitochondrion…	GO:0015075 ion transmembrane transporter activity; GO:0043167 ion binding; GO:0022892 substrate-specific transporter activity; GO:0015077 monovalent inorganic cation transmembrane transporter activity; GO:0005507 copper ion binding; GO:0016676 oxidoreductase activity, acting on a heme group of donors, oxygen as acceptor; GO:0016675 oxidoreductase activity, acting on a heme group of donors; GO:001…	K02261	COX2; cytochrome c oxidase subunit 2	cge00190 Oxidative phosphorylation - Cricetulus griseus (Chinese hamster); cge01100 Metabolic pathways - Cricetulus griseus (Chinese hamster); cge04260 Cardiac muscle contraction - Cricetulus griseus (Chinese hamster); cge04714 Thermogenesis - Cricetulus griseus (Chinese hamster); cge04932 Non-alcoholic fatty liver disease (NAFLD) - Cricetulus griseus (Chinese hamster); cge05010 Alzheimer disease…	IPR034210; IPR002429; IPR008972; IPR014222; IPR011759;	Cytochrome c oxidase subunit 2, C-terminal; Cytochrome c oxidase subunit II-like C-terminal; Cupredoxin; Cytochrome c oxidase, subunit II; Cytochrome C oxidase subunit II, transmembrane domain;
G3IDF3	Mitochondrial import inner membrane translocase subunit Tim9 B OS=Cricetulus griseus OX=10029 GN=CgPICR_020305 PE=4 SV=1	Up	1.2245	0.0290078	CgPICR_020305	11.328	0.741	1.095	1.06	1.014	1.009	1.012	extracellular	GO:0045184 establishment of protein localization; GO:0006810 transport; GO:0071702 organic substance transport; GO:0051179 localization; GO:0033036 macromolecule localization; GO:0008104 protein localization; GO:0015031 protein transport; GO:0051234 establishment of localization;	GO:0043226 organelle; GO:0043231 intracellular membrane-bounded organelle; GO:0043229 intracellular organelle; GO:0044464 cell part; GO:0005622 intracellular; GO:0005737 cytoplasm; GO:0044424 intracellular part; GO:0043227 membrane-bounded organelle; GO:0005623 cell; GO:0005739 mitochondrion; GO:0044444 cytoplasmic part;	GO:0046872 metal ion binding; GO:0043169 cation binding; GO:0005488 binding; GO:0043167 ion binding;	K17779	TIM10B; mitochondrial import inner membrane translocase subunit TIM10B		IPR004217;	Tim10/DDP family zinc finger;
G3GXN3	Intersectin-2 OS=Cricetulus griseus OX=10029 GN=I79_002526 PE=4 SV=1	Up	1.23	0.00813008	I79_002526	188.15	1.145	1.04	1	1.051	1.034	0.953	nucleus	GO:0050794 regulation of cellular process; GO:1902531 regulation of intracellular signal transduction; GO:0043547 positive regulation of GTPase activity; GO:0023051 regulation of signaling; GO:0016192 vesicle-mediated transport; GO:0046578 regulation of Ras protein signal transduction; GO:0006897 endocytosis; GO:0043085 positive regulation of catalytic activity; GO:0051234 establishment of locali…		GO:0005085 guanyl-nucleotide exchange factor activity; GO:0005488 binding; GO:0043167 ion binding; GO:0046872 metal ion binding; GO:0043169 cation binding; GO:0005515 protein binding; GO:0005088 Ras guanyl-nucleotide exchange factor activity; GO:0005509 calcium ion binding; GO:0098772 molecular function regulator; GO:0005089 Rho guanyl-nucleotide exchange factor activity;	K20045	ITSN; intersectin		IPR011511; IPR002048; IPR011992; IPR000219; IPR001849; IPR001452; IPR000261; IPR011993; IPR000008;	Variant SH3 domain; EF-hand domain; EF-hand domain pair; Dbl homology (DH) domain; Pleckstrin homology domain; SH3 domain; EH domain; PH domain-like; C2 domain;
G3IP58	ATPase family AAA domain-containing protein 2 OS=Cricetulus griseus OX=10029 GN=I79_025761 PE=4 SV=1	Down	0.8265	0.0272232	I79_025761	8.0365	1.03	1.024	0.992	1.098	1.034	0.966	cytoplasm	GO:0050794 regulation of cellular process; GO:0016043 cellular component organization; GO:0010468 regulation of gene expression; GO:0006355 regulation of transcription, DNA-templated; GO:0031326 regulation of cellular biosynthetic process; GO:0080090 regulation of primary metabolic process; GO:0060255 regulation of macromolecule metabolic process; GO:0019219 regulation of nucleobase-containing co…		GO:0016817 hydrolase activity, acting on acid anhydrides; GO:0016787 hydrolase activity; GO:0016462 pyrophosphatase activity; GO:0017111 nucleoside-triphosphatase activity; GO:0016818 hydrolase activity, acting on acid anhydrides, in phosphorus-containing anhydrides; GO:0003824 catalytic activity; GO:0016887 ATPase activity;	K22531			IPR027417;	P-loop containing nucleoside triphosphate hydrolase;
[truncated: 43 more rows]

## Sheet: Sm_12hvsC_12h
Supplementary Table S2 Significantly DEPs caused by rSS1GFP-M/NLSm infection at 12 hpi.
Protein accession	Protein description	Regulated Type	Sm_12h/C_12h Ratio	Sm_12h/C_12h P value	Gene name	MW [kDa]	C_12h_1	C_12h_2	C_12h_3	Sm_12h_1	Sm_12h_2	Sm_12h_3	Subcellular localization	Biological Process	Cellular Component	Molecular Function	KEGG KO No.	KEGG Gene	KEGG pathway	IPR ID	Domain description
[truncated: 109 more rows]

## Sheet: S_24hvsC_24h
Supplementary Table S2 Significantly DEPs caused by rSS1GFP infection at 24 hpi.
Protein accession	Protein description	Regulated Type	S_24h/C_24h Ratio	S_24h/C_24h P value	Gene name	MW [kDa]	C_24h_1	C_24h_2	C_24h_3	S_24h_1	S_24h_2	S_24h_3	Subcellular localization	Biological Process	Cellular Component	Molecular Function	KEGG KO No.	KEGG Gene	KEGG pathway	IPR ID	Domain description
[truncated: 466 more rows]

## Sheet: Sm_24hvsC_24h
Supplementary Table S2 Significantly DEPs caused by rSS1GFP-M/NLSm infection at 24 hpi.
[truncated: 105 more rows]
